# Supplementary material for: Comprehensive analysis and validation of angiogenesis in vascular dementia from the perspective of diagnosis, prevention, and treatment
Source: Front Genet. 2025 Sep 8;16:1646991. doi: 10.3389/fgene.2025.1646991 (PMC12450660; doi:10.3389/fgene.2025.1646991)
Supplement: Supplementary file 1 [file Presentation1.zip]

Archive with 9 entries (8 files):
- Other supplementary materials/
- Other supplementary materials/angiogenesis genes from genecard.xlsx
- Other supplementary materials/Astrocyte GSEA.xlsx
- Other supplementary materials/EC GSEA.xlsx
- Other supplementary materials/GOKEGG and logFC.xlsx
- Other supplementary materials/Intersection of GSEA pathways.xlsx
- Other supplementary materials/Microglia GSEA.xlsx
- Other supplementary materials/Other supplementary materials.xlsx
- Other supplementary materials/WGCNA genes.xlsx
