# Supplementary material for: Comprehensive analysis and validation of angiogenesis in vascular dementia from the perspective of diagnosis, prevention, and treatment
Source: Front Genet. 2025 Sep 8;16:1646991. doi: 10.3389/fgene.2025.1646991 (PMC12450660; doi:10.3389/fgene.2025.1646991)
Supplement: Supplementary file 1 [file Presentation1.zip › Other supplementary materials/angiogenesis genes from genecard.xlsx]

## Sheet: Sheet1
Angiogenesis
VEGFA
KDR
HIF1A
FGF2
FLT1
THBS1
ADGRB1
TEK
ANGPT2
ENG
ANGPT1
VEGFC
AKT1
MMP9
MMP2
ADGRB3
PLG
PTGS2
CXCL8
NOS3
TYMP
ADGRB2
TGFB1
NRP1
HGF
FLT4
SRC
PGF
COL18A1
STAT3
IL6
SERPINF1
ITGAV
ITGB3
VASH1
PDGFRB
CDH5
EGFR
MAPK1
VEGFD
HPSE
ITGB1
PECAM1
SCARNA5
FGFR1
TNF
EPO
ISM1
DLL4
FGFR2
FGF1
TP53
ANG
GDF2
VEGFB
ACVRL1
TIMP1
ETS1
CTNNB1
NOTCH1
MEG3
CCL2
TIMP2
MIR21
CCN1
CD36
PDGFB
MMP14
TGFB2
PTK2
EPAS1
BAIAP2
ITGA5
JAK2
CXCL12
ARNT
TIE1
EFNB2
PIK3CG
SMAD4
F3
VHL
FN1
PIK3CA
BMP6
LINC01672
ANPEP
EPHA2
IL1B
EPHB4
PVT1
JUN
PDGFRA
PRKCA
CCN2
SPP1
PLAU
SETD2
H19
VWF
NOS2
BDNF-AS
ID1
SERPINE1
TGFA
ACE
AKT3
MAPK14
MIR126
TGFBR1
EGF
COL4A2
TIMP3
MET
HMOX1
PTEN
BAIAP3
VASH2
ECM1
NFKB1
PF4
THBS2
COL4A3
VTN
NDP
CD34
ADM
NRP2
CERNA3
MAPK3
TNC
ANGPT4
MMRN2
MIR7-3HG
LEP
ERBB2
CEACAM1
JAG1
CD47
RHOA
KIT
ANGPTL3
FGFR3
SNHG6
EGLN1
FZD4
RECK
CXCR4
HRG
MTOR
TGFBR2
MALAT1
MMP1
PTN
ADAMTS1
RAC1
AKT2
EPHB2
TNMD
PROK1
RELA
WARS1
TMX2-CTNND1
BSG
PTGS1
RHOJ
MIAT
BIRC5
CXCL10
MMP13
PPARG
MMP7
SOD2
ADAMTSL1
COL4A1
BCL2
CNMD
CASP3
AIMP1
AGTR1
PDGFA
EPHA1
KRIT1
BMP4
SP1
PRKD1
ANGPTL4
IFNG
MMP3
MYC
