# Supplementary material for: Comprehensive analysis and validation of angiogenesis in vascular dementia from the perspective of diagnosis, prevention, and treatment
Source: Front Genet. 2025 Sep 8;16:1646991. doi: 10.3389/fgene.2025.1646991 (PMC12450660; doi:10.3389/fgene.2025.1646991)
Supplement: Supplementary file 1 [file Presentation1.zip › Other supplementary materials/Intersection of GSEA pathways.xlsx]

## Sheet: Sheet1
Microgia	Astrocyte	EC
REACTOME_NONSENSE_MEDIATED_DECAY_NMD	REACTOME_INFLUENZA_INFECTION	REACTOME_ATTENUATION_PHASE
REACTOME_EUKARYOTIC_TRANSLATION_ELONGATION	REACTOME_RESPONSE_OF_EIF2AK4_GCN2_TO_AMINO_ACID_DEFICIENCY	REACTOME_HSF1_ACTIVATION
KEGG_RIBOSOME	WP_CYTOPLASMIC_RIBOSOMAL_PROTEINS	REACTOME_HSF1_DEPENDENT_TRANSACTIVATION
REACTOME_SRP_DEPENDENT_COTRANSLATIONAL_PROTEIN_TARGETING_TO_MEMBRANE	REACTOME_EUKARYOTIC_TRANSLATION_ELONGATION	REACTOME_CELLULAR_RESPONSE_TO_HEAT_STRESS
REACTOME_EUKARYOTIC_TRANSLATION_INITIATION	REACTOME_CELLULAR_RESPONSE_TO_STARVATION	REACTOME_REGULATION_OF_HSF1_MEDIATED_HEAT_SHOCK_RESPONSE
REACTOME_CELLULAR_RESPONSE_TO_HEAT_STRESS	KEGG_RIBOSOME	REACTOME_HSP90_CHAPERONE_CYCLE_FOR_STEROID_HORMONE_RECEPTORS_SHR_IN_THE_PRESENCE_OF_LIGAND
WP_CYTOPLASMIC_RIBOSOMAL_PROTEINS	REACTOME_SRP_DEPENDENT_COTRANSLATIONAL_PROTEIN_TARGETING_TO_MEMBRANE	REACTOME_REGULATED_NECROSIS
REACTOME_RESPONSE_OF_EIF2AK4_GCN2_TO_AMINO_ACID_DEFICIENCY	REACTOME_SELENOAMINO_ACID_METABOLISM	REACTOME_SIGNALING_BY_INTERLEUKINS
REACTOME_REGULATION_OF_HSF1_MEDIATED_HEAT_SHOCK_RESPONSE	REACTOME_CELLULAR_RESPONSES_TO_STIMULI	KEGG_ANTIGEN_PROCESSING_AND_PRESENTATION
REACTOME_CELLULAR_RESPONSE_TO_STARVATION	REACTOME_EUKARYOTIC_TRANSLATION_INITIATION	KEGG_SPLICEOSOME
REACTOME_SELENOAMINO_ACID_METABOLISM	REACTOME_NONSENSE_MEDIATED_DECAY_NMD	PID_SMAD2_3NUCLEAR_PATHWAY
REACTOME_ATTENUATION_PHASE	REACTOME_TRANSLATION	REACTOME_SENSORY_PERCEPTION
REACTOME_TRANSLATION	REACTOME_REGULATION_OF_EXPRESSION_OF_SLITS_AND_ROBOS	WP_PARKINUBIQUITIN_PROTEASOMAL_SYSTEM_PATHWAY
REACTOME_CELLULAR_RESPONSES_TO_STIMULI	REACTOME_RRNA_PROCESSING	PID_FRA_PATHWAY
REACTOME_HSF1_ACTIVATION	REACTOME_SIGNALING_BY_ROBO_RECEPTORS	REACTOME_ESR_MEDIATED_SIGNALING
REACTOME_HSF1_DEPENDENT_TRANSACTIVATION	REACTOME_CELLULAR_RESPONSE_TO_HEAT_STRESS	KEGG_NEUROACTIVE_LIGAND_RECEPTOR_INTERACTION
REACTOME_INFLUENZA_INFECTION	REACTOME_REGULATION_OF_HSF1_MEDIATED_HEAT_SHOCK_RESPONSE	REACTOME_GENE_AND_PROTEIN_EXPRESSION_BY_JAK_STAT_SIGNALING_AFTER_INTERLEUKIN_12_STIMULATION
REACTOME_SARS_COV_2_MODULATES_HOST_TRANSLATION_MACHINERY	REACTOME_INFECTIOUS_DISEASE	KEGG_NOD_LIKE_RECEPTOR_SIGNALING_PATHWAY
REACTOME_REGULATION_OF_EXPRESSION_OF_SLITS_AND_ROBOS	REACTOME_METABOLISM_OF_RNA	REACTOME_ESTROGEN_DEPENDENT_GENE_EXPRESSION
REACTOME_METABOLISM_OF_RNA	REACTOME_HSF1_DEPENDENT_TRANSACTIVATION	NABA_MATRISOME
REACTOME_RRNA_PROCESSING	REACTOME_SARS_COV_2_HOST_INTERACTIONS	PID_AP1_PATHWAY
REACTOME_INFECTIOUS_DISEASE	REACTOME_ATTENUATION_PHASE	WP_EXERCISEINDUCED_CIRCADIAN_REGULATION
REACTOME_NEURONAL_SYSTEM	REACTOME_HSF1_ACTIVATION	REACTOME_DDX58_IFIH1_MEDIATED_INDUCTION_OF_INTERFERON_ALPHA_BETA
REACTOME_HSP90_CHAPERONE_CYCLE_FOR_STEROID_HORMONE_RECEPTORS_SHR_IN_THE_PRESENCE_OF_LIGAND	REACTOME_SARS_COV_INFECTIONS	REACTOME_SENESCENCE_ASSOCIATED_SECRETORY_PHENOTYPE_SASP
KEGG_ANTIGEN_PROCESSING_AND_PRESENTATION	REACTOME_INNATE_IMMUNE_SYSTEM	REACTOME_ASSOCIATION_OF_TRIC_CCT_WITH_TARGET_PROTEINS_DURING_BIOSYNTHESIS
REACTOME_INTERFERON_ALPHA_BETA_SIGNALING	REACTOME_ACTIVATION_OF_THE_MRNA_UPON_BINDING_OF_THE_CAP_BINDING_COMPLEX_AND_EIFS_AND_SUBSEQUENT_BINDING_TO_43S	PID_TGFBR_PATHWAY
REACTOME_ACTIVATION_OF_THE_MRNA_UPON_BINDING_OF_THE_CAP_BINDING_COMPLEX_AND_EIFS_AND_SUBSEQUENT_BINDING_TO_43S	REACTOME_SARS_COV_2_MODULATES_HOST_TRANSLATION_MACHINERY	PID_MYC_ACTIV_PATHWAY
REACTOME_SIGNALING_BY_ROBO_RECEPTORS	REACTOME_METABOLISM_OF_AMINO_ACIDS_AND_DERIVATIVES	WP_TNFRELATED_WEAK_INDUCER_OF_APOPTOSIS_TWEAK_SIGNALING_PATHWAY
REACTOME_RESPIRATORY_ELECTRON_TRANSPORT_ATP_SYNTHESIS_BY_CHEMIOSMOTIC_COUPLING_AND_HEAT_PRODUCTION_BY_UNCOUPLING_PROTEINS	REACTOME_NEUTROPHIL_DEGRANULATION	REACTOME_RIPK1_MEDIATED_REGULATED_NECROSIS
REACTOME_GENE_AND_PROTEIN_EXPRESSION_BY_JAK_STAT_SIGNALING_AFTER_INTERLEUKIN_12_STIMULATION	WP_VEGFAVEGFR2_SIGNALING_PATHWAY	WP_VEGFAVEGFR2_SIGNALING_PATHWAY
WP_ELECTRON_TRANSPORT_CHAIN_OXPHOS_SYSTEM_IN_MITOCHONDRIA	REACTOME_SARS_COV_2_INFECTION	REACTOME_DOWNREGULATION_OF_TGF_BETA_RECEPTOR_SIGNALING
KEGG_PARKINSONS_DISEASE	REACTOME_NERVOUS_SYSTEM_DEVELOPMENT	REACTOME_CLASS_A_1_RHODOPSIN_LIKE_RECEPTORS
REACTOME_INTERLEUKIN_12_SIGNALING	REACTOME_ADAPTIVE_IMMUNE_SYSTEM	REACTOME_SIGNALING_BY_NUCLEAR_RECEPTORS
KEGG_SPLICEOSOME	REACTOME_DEVELOPMENTAL_BIOLOGY	REACTOME_NEURONAL_SYSTEM
KEGG_OXIDATIVE_PHOSPHORYLATION	KEGG_PARKINSONS_DISEASE	WP_TGFBETA_SIGNALING_PATHWAY
REACTOME_NUCLEOTIDE_BINDING_DOMAIN_LEUCINE_RICH_REPEAT_CONTAINING_RECEPTOR_NLR_SIGNALING_PATHWAYS	REACTOME_SIGNALING_BY_THE_B_CELL_RECEPTOR_BCR	REACTOME_INTERLEUKIN_12_SIGNALING
REACTOME_PROCESSING_OF_CAPPED_INTRON_CONTAINING_PRE_MRNA	REACTOME_SIGNALING_BY_INTERLEUKINS	WP_2Q13_COPY_NUMBER_VARIATION_SYNDROME
REACTOME_RESPIRATORY_ELECTRON_TRANSPORT	KEGG_ANTIGEN_PROCESSING_AND_PRESENTATION	PID_ATF2_PATHWAY
REACTOME_INTERFERON_SIGNALING	REACTOME_ANTIGEN_PROCESSING_CROSS_PRESENTATION	PID_REG_GR_PATHWAY
REACTOME_SARS_COV_INFECTIONS	REACTOME_KEAP1_NFE2L2_PATHWAY	WP_16P112_PROXIMAL_DELETION_SYNDROME
REACTOME_SARS_COV_2_HOST_INTERACTIONS	REACTOME_CYTOKINE_SIGNALING_IN_IMMUNE_SYSTEM	REACTOME_PEPTIDE_LIGAND_BINDING_RECEPTORS
REACTOME_INTERLEUKIN_12_FAMILY_SIGNALING	WP_ELECTRON_TRANSPORT_CHAIN_OXPHOS_SYSTEM_IN_MITOCHONDRIA	KEGG_RIBOSOME
REACTOME_TRANSMISSION_ACROSS_CHEMICAL_SYNAPSES	REACTOME_ESR_MEDIATED_SIGNALING	WP_APOPTOSIS
REACTOME_PROTEIN_UBIQUITINATION	REACTOME_NUCLEAR_EVENTS_MEDIATED_BY_NFE2L2	WP_NONALCOHOLIC_FATTY_LIVER_DISEASE
WP_CALCIUM_REGULATION_IN_CARDIAC_CELLS	WP_NONALCOHOLIC_FATTY_LIVER_DISEASE	NABA_CORE_MATRISOME
PID_NFAT_TFPATHWAY	REACTOME_TOLL_LIKE_RECEPTOR_CASCADES	REACTOME_CELL_CELL_JUNCTION_ORGANIZATION
REACTOME_THE_CITRIC_ACID_TCA_CYCLE_AND_RESPIRATORY_ELECTRON_TRANSPORT	WP_TYROBP_CAUSAL_NETWORK_IN_MICROGLIA	WP_APOPTOSISRELATED_NETWORK_DUE_TO_ALTERED_NOTCH3_IN_OVARIAN_CANCER
WP_16P112_PROXIMAL_DELETION_SYNDROME	REACTOME_DOWNSTREAM_SIGNALING_EVENTS_OF_B_CELL_RECEPTOR_BCR	REACTOME_METABOLISM_OF_RNA
REACTOME_THE_NLRP3_INFLAMMASOME	REACTOME_CLEC7A_DECTIN_1_SIGNALING	REACTOME_NUCLEAR_EVENTS_MEDIATED_BY_NFE2L2
REACTOME_MITOCHONDRIAL_TRANSLATION	WP_B_CELL_RECEPTOR_SIGNALING_PATHWAY	REACTOME_CHAPERONE_MEDIATED_AUTOPHAGY
WP_NONALCOHOLIC_FATTY_LIVER_DISEASE	WP_BURN_WOUND_HEALING	REACTOME_INTERLEUKIN_4_AND_INTERLEUKIN_13_SIGNALING
REACTOME_MUSCLE_CONTRACTION	REACTOME_INTERLEUKIN_1_SIGNALING	REACTOME_NUCLEOTIDE_BINDING_DOMAIN_LEUCINE_RICH_REPEAT_CONTAINING_RECEPTOR_NLR_SIGNALING_PATHWAYS
WP_PARKINUBIQUITIN_PROTEASOMAL_SYSTEM_PATHWAY	REACTOME_PROGRAMMED_CELL_DEATH	WP_APOPTOSIS_MODULATION_AND_SIGNALING
REACTOME_ESR_MEDIATED_SIGNALING	REACTOME_REGULATED_NECROSIS	REACTOME_TRANSCRIPTIONAL_ACTIVITY_OF_SMAD2_SMAD3_SMAD4_HETEROTRIMER
REACTOME_NEUROTRANSMITTER_RECEPTORS_AND_POSTSYNAPTIC_SIGNAL_TRANSMISSION	REACTOME_CELLULAR_RESPONSE_TO_CHEMICAL_STRESS	REACTOME_PYROPTOSIS
REACTOME_MRNA_SPLICING	REACTOME_HIV_INFECTION	REACTOME_SENSORY_PROCESSING_OF_SOUND
WP_SPINAL_CORD_INJURY	REACTOME_FC_EPSILON_RECEPTOR_FCERI_SIGNALING	REACTOME_SLC_MEDIATED_TRANSMEMBRANE_TRANSPORT
NABA_CORE_MATRISOME	KEGG_B_CELL_RECEPTOR_SIGNALING_PATHWAY	WP_2873_ARYL_HYDROCARBON_RECEPTOR_PATHWAY
WP_NEUROINFLAMMATION_AND_GLUTAMATERGIC_SIGNALING	REACTOME_CLASS_I_MHC_MEDIATED_ANTIGEN_PROCESSING_PRESENTATION	BIOCARTA_P53HYPOXIA_PATHWAY
REACTOME_POTENTIAL_THERAPEUTICS_FOR_SARS	KEGG_OXIDATIVE_PHOSPHORYLATION	PID_TELOMERASE_PATHWAY
REACTOME_CELLULAR_RESPONSE_TO_CHEMICAL_STRESS	REACTOME_HSP90_CHAPERONE_CYCLE_FOR_STEROID_HORMONE_RECEPTORS_SHR_IN_THE_PRESENCE_OF_LIGAND	REACTOME_INTERLEUKIN_12_FAMILY_SIGNALING
REACTOME_SARS_COV_2_INFECTION	REACTOME_POTENTIAL_THERAPEUTICS_FOR_SARS	REACTOME_POTENTIAL_THERAPEUTICS_FOR_SARS
REACTOME_SENSORY_PERCEPTION_OF_TASTE	REACTOME_INTERLEUKIN_1_FAMILY_SIGNALING	REACTOME_GPCR_LIGAND_BINDING
REACTOME_TRAFFICKING_OF_AMPA_RECEPTORS	REACTOME_REGULATION_OF_MRNA_STABILITY_BY_PROTEINS_THAT_BIND_AU_RICH_ELEMENTS	WP_MEASLES_VIRUS_INFECTION
PID_MYC_ACTIV_PATHWAY	REACTOME_REGULATION_OF_RUNX3_EXPRESSION_AND_ACTIVITY	BIOCARTA_PPARA_PATHWAY
REACTOME_OXIDATIVE_STRESS_INDUCED_SENESCENCE	REACTOME_AUF1_HNRNP_D0_BINDS_AND_DESTABILIZES_MRNA	REACTOME_COOPERATION_OF_PDCL_PHLP1_AND_TRIC_CCT_IN_G_PROTEIN_BETA_FOLDING
REACTOME_SIGNALING_BY_NUCLEAR_RECEPTORS	REACTOME_RESPIRATORY_ELECTRON_TRANSPORT_ATP_SYNTHESIS_BY_CHEMIOSMOTIC_COUPLING_AND_HEAT_PRODUCTION_BY_UNCOUPLING_PROTEINS	KEGG_RIG_I_LIKE_RECEPTOR_SIGNALING_PATHWAY
NABA_MATRISOME	REACTOME_DECTIN_1_MEDIATED_NONCANONICAL_NF_KB_SIGNALING	WP_NOVEL_INTRACELLULAR_COMPONENTS_OF_RIGILIKE_RECEPTOR_PATHWAY
WP_MAPK_SIGNALING_PATHWAY	REACTOME_STABILIZATION_OF_P53	WP_NUCLEOTIDEBINDING_OLIGOMERIZATION_DOMAIN_NOD_PATHWAY
REACTOME_NOD1_2_SIGNALING_PATHWAY	REACTOME_HIV_LIFE_CYCLE	REACTOME_MAPK6_MAPK4_SIGNALING
REACTOME_DISEASES_OF_PROGRAMMED_CELL_DEATH	REACTOME_FCGAMMA_RECEPTOR_FCGR_DEPENDENT_PHAGOCYTOSIS	REACTOME_MYD88_INDEPENDENT_TLR4_CASCADE
REACTOME_RNA_POLYMERASE_II_TRANSCRIPTION_TERMINATION	REACTOME_TOLL_LIKE_RECEPTOR_TLR1_TLR2_CASCADE	PID_CD40_PATHWAY
REACTOME_TRANSCRIPTIONAL_ACTIVITY_OF_SMAD2_SMAD3_SMAD4_HETEROTRIMER	REACTOME_REGULATION_OF_SIGNALING_BY_CBL	REACTOME_DOWNREGULATION_OF_SMAD2_3_SMAD4_TRANSCRIPTIONAL_ACTIVITY
REACTOME_PROTEIN_PROTEIN_INTERACTIONS_AT_SYNAPSES	REACTOME_RHO_GTPASE_CYCLE	WP_PROTEASOME_DEGRADATION
PID_FOXO_PATHWAY	WP_PROTEASOME_DEGRADATION	WP_SARSCOV2_INNATE_IMMUNITY_EVASION_AND_CELLSPECIFIC_IMMUNE_RESPONSE
WP_NETWORK_MAP_OF_SARSCOV2_SIGNALING_PATHWAY	REACTOME_C_TYPE_LECTIN_RECEPTORS_CLRS	KEGG_STEROID_HORMONE_BIOSYNTHESIS
REACTOME_INNATE_IMMUNE_SYSTEM	REACTOME_LEISHMANIA_INFECTION	REACTOME_SMAD2_SMAD3_SMAD4_HETEROTRIMER_REGULATES_TRANSCRIPTION
REACTOME_E3_UBIQUITIN_LIGASES_UBIQUITINATE_TARGET_PROTEINS	REACTOME_RESPIRATORY_ELECTRON_TRANSPORT	REACTOME_FORMATION_OF_TUBULIN_FOLDING_INTERMEDIATES_BY_CCT_TRIC
WP_SPLICING_FACTOR_NOVA_REGULATED_SYNAPTIC_PROTEINS	WP_FERROPTOSIS	WP_ENDOTHELIN_PATHWAYS
REACTOME_INTERLEUKIN_10_SIGNALING	REACTOME_NUCLEOTIDE_BINDING_DOMAIN_LEUCINE_RICH_REPEAT_CONTAINING_RECEPTOR_NLR_SIGNALING_PATHWAYS	REACTOME_PROTEIN_FOLDING
PID_SMAD2_3NUCLEAR_PATHWAY	REACTOME_PLATELET_ACTIVATION_SIGNALING_AND_AGGREGATION	KEGG_MAPK_SIGNALING_PATHWAY
KEGG_LYSOSOME	REACTOME_INACTIVATION_OF_CSF3_G_CSF_SIGNALING	WP_NRP1TRIGGERED_SIGNALING_PATHWAYS_IN_PANCREATIC_CANCER
WP_NONGENOMIC_ACTIONS_OF_125_DIHYDROXYVITAMIN_D3	REACTOME_SIGNALING_BY_CSF3_G_CSF	WP_PREIMPLANTATION_EMBRYO
WP_APOPTOSIS_MODULATION_AND_SIGNALING	WP_MICROGLIA_PATHOGEN_PHAGOCYTOSIS_PATHWAY	REACTOME_RESPONSE_OF_EIF2AK4_GCN2_TO_AMINO_ACID_DEFICIENCY
WP_VEGFAVEGFR2_SIGNALING_PATHWAY	WP_PARKINUBIQUITIN_PROTEASOMAL_SYSTEM_PATHWAY	REACTOME_DISEASES_OF_GLYCOSYLATION
REACTOME_ESTROGEN_DEPENDENT_GENE_EXPRESSION	REACTOME_ESTROGEN_DEPENDENT_GENE_EXPRESSION	REACTOME_SARS_COV_INFECTIONS
REACTOME_MYD88_INDEPENDENT_TLR4_CASCADE	KEGG_HUNTINGTONS_DISEASE	WP_CYTOPLASMIC_RIBOSOMAL_PROTEINS
REACTOME_ANTIVIRAL_MECHANISM_BY_IFN_STIMULATED_GENES	REACTOME_ASYMMETRIC_LOCALIZATION_OF_PCP_PROTEINS	KEGG_PRION_DISEASES
REACTOME_SENESCENCE_ASSOCIATED_SECRETORY_PHENOTYPE_SASP	REACTOME_DEGRADATION_OF_DVL	REACTOME_TNF_SIGNALING
REACTOME_SIGNALING_BY_NOTCH4	REACTOME_DEGRADATION_OF_GLI1_BY_THE_PROTEASOME	WP_PHYSIOLOGICAL_AND_PATHOLOGICAL_HYPERTROPHY_OF_THE_HEART
REACTOME_CELLULAR_SENESCENCE	REACTOME_NEGATIVE_REGULATION_OF_NOTCH4_SIGNALING	WP_MIRNAS_INVOLVEMENT_IN_THE_IMMUNE_RESPONSE_IN_SEPSIS
KEGG_DILATED_CARDIOMYOPATHY	REACTOME_SCF_BETA_TRCP_MEDIATED_DEGRADATION_OF_EMI1	REACTOME_AUF1_HNRNP_D0_BINDS_AND_DESTABILIZES_MRNA
REACTOME_POTASSIUM_CHANNELS	REACTOME_TCR_SIGNALING	REACTOME_SIGNALING_BY_TGF_BETA_RECEPTOR_COMPLEX
WP_MONOAMINE_TRANSPORT	REACTOME_COOPERATION_OF_PDCL_PHLP1_AND_TRIC_CCT_IN_G_PROTEIN_BETA_FOLDING	WP_NRF2_PATHWAY
REACTOME_SENSORY_PERCEPTION	WP_MEASLES_VIRUS_INFECTION	REACTOME_NOD1_2_SIGNALING_PATHWAY
WP_HIPPOMERLIN_SIGNALING_DYSREGULATION	REACTOME_TRANSCRIPTIONAL_REGULATION_BY_RUNX3	WP_MAPK_SIGNALING_PATHWAY
KEGG_CALCIUM_SIGNALING_PATHWAY	REACTOME_DISEASES_OF_SIGNAL_TRANSDUCTION_BY_GROWTH_FACTOR_RECEPTORS_AND_SECOND_MESSENGERS	REACTOME_COOPERATION_OF_PREFOLDIN_AND_TRIC_CCT_IN_ACTIN_AND_TUBULIN_FOLDING
REACTOME_HIV_LIFE_CYCLE	REACTOME_HOST_INTERACTIONS_OF_HIV_FACTORS	REACTOME_UNFOLDED_PROTEIN_RESPONSE_UPR
KEGG_MAPK_SIGNALING_PATHWAY	KEGG_ALZHEIMERS_DISEASE	WP_ADIPOGENESIS
NABA_SECRETED_FACTORS	REACTOME_EXTRA_NUCLEAR_ESTROGEN_SIGNALING	WP_GPCRS_CLASS_A_RHODOPSINLIKE
WP_IL4_SIGNALING_PATHWAY	KEGG_FC_EPSILON_RI_SIGNALING_PATHWAY	REACTOME_RRNA_PROCESSING
KEGG_HUNTINGTONS_DISEASE	REACTOME_DEGRADATION_OF_AXIN	WP_SMALL_CELL_LUNG_CANCER
WP_MYOMETRIAL_RELAXATION_AND_CONTRACTION_PATHWAYS	PID_FCER1_PATHWAY	REACTOME_UB_SPECIFIC_PROCESSING_PROTEASES
REACTOME_CARDIAC_CONDUCTION	REACTOME_DDX58_IFIH1_MEDIATED_INDUCTION_OF_INTERFERON_ALPHA_BETA	KEGG_GLYCOLYSIS_GLUCONEOGENESIS
WP_APOPTOSISRELATED_NETWORK_DUE_TO_ALTERED_NOTCH3_IN_OVARIAN_CANCER	REACTOME_INTERLEUKIN_3_INTERLEUKIN_5_AND_GM_CSF_SIGNALING	PID_CASPASE_PATHWAY
PID_TELOMERASE_PATHWAY	REACTOME_SIGNALING_BY_NUCLEAR_RECEPTORS	REACTOME_SCF_SKP2_MEDIATED_DEGRADATION_OF_P27_P21
REACTOME_TRANSPORT_OF_MATURE_TRANSCRIPT_TO_CYTOPLASM	REACTOME_RIPK1_MEDIATED_REGULATED_NECROSIS	REACTOME_HIV_LIFE_CYCLE
PID_CD40_PATHWAY	REACTOME_TAK1_DEPENDENT_IKK_AND_NF_KAPPA_B_ACTIVATION	REACTOME_INTERLEUKIN_10_SIGNALING
REACTOME_SIGNALING_BY_NOTCH1_PEST_DOMAIN_MUTANTS_IN_CANCER	REACTOME_DEFECTIVE_CFTR_CAUSES_CYSTIC_FIBROSIS	REACTOME_PROGRAMMED_CELL_DEATH
REACTOME_PHASE_0_RAPID_DEPOLARISATION	REACTOME_DEGRADATION_OF_BETA_CATENIN_BY_THE_DESTRUCTION_COMPLEX	REACTOME_ELASTIC_FIBRE_FORMATION
REACTOME_HATS_ACETYLATE_HISTONES	REACTOME_SARS_COV_2_ACTIVATES_MODULATES_INNATE_AND_ADAPTIVE_IMMUNE_RESPONSES	REACTOME_IKK_COMPLEX_RECRUITMENT_MEDIATED_BY_RIP1
REACTOME_DOWNSTREAM_SIGNALING_EVENTS_OF_B_CELL_RECEPTOR_BCR	PID_PI3KCI_PATHWAY	WP_SIGNAL_TRANSDUCTION_THROUGH_IL1R
NABA_PROTEOGLYCANS	REACTOME_FLT3_SIGNALING	REACTOME_CARGO_TRAFFICKING_TO_THE_PERICILIARY_MEMBRANE
REACTOME_IRE1ALPHA_ACTIVATES_CHAPERONES	KEGG_ENDOCYTOSIS	PID_IL1_PATHWAY
REACTOME_CIRCADIAN_CLOCK	REACTOME_TOLL_LIKE_RECEPTOR_9_TLR9_CASCADE	REACTOME_MOLECULES_ASSOCIATED_WITH_ELASTIC_FIBRES
REACTOME_DDX58_IFIH1_MEDIATED_INDUCTION_OF_INTERFERON_ALPHA_BETA	PID_PDGFRB_PATHWAY	REACTOME_CELL_JUNCTION_ORGANIZATION
REACTOME_MITOCHONDRIAL_PROTEIN_IMPORT	REACTOME_GENE_AND_PROTEIN_EXPRESSION_BY_JAK_STAT_SIGNALING_AFTER_INTERLEUKIN_12_STIMULATION	KEGG_ALZHEIMERS_DISEASE
REACTOME_TRANS_GOLGI_NETWORK_VESICLE_BUDDING	KEGG_FC_GAMMA_R_MEDIATED_PHAGOCYTOSIS	REACTOME_G_ALPHA_I_SIGNALLING_EVENTS
REACTOME_NUCLEAR_EVENTS_MEDIATED_BY_NFE2L2	PID_CXCR4_PATHWAY	REACTOME_POTASSIUM_CHANNELS
REACTOME_INFLAMMASOMES	REACTOME_MYD88_INDEPENDENT_TLR4_CASCADE	WP_IL1_SIGNALING_PATHWAY
KEGG_OLFACTORY_TRANSDUCTION	REACTOME_INTRACELLULAR_SIGNALING_BY_SECOND_MESSENGERS	WP_HEMATOPOIETIC_STEM_CELL_DIFFERENTIATION
NABA_ECM_GLYCOPROTEINS	BIOCARTA_FCER1_PATHWAY	WP_COMMON_PATHWAYS_UNDERLYING_DRUG_ADDICTION
PID_P75_NTR_PATHWAY	WP_CHEMOKINE_SIGNALING_PATHWAY	WP_CYTOSOLIC_DNASENSING_PATHWAY
WP_BRAINDERIVED_NEUROTROPHIC_FACTOR_BDNF_SIGNALING_PATHWAY	REACTOME_REGULATION_OF_PTEN_STABILITY_AND_ACTIVITY	WP_SELENIUM_MICRONUTRIENT_NETWORK
REACTOME_CYCLIN_D_ASSOCIATED_EVENTS_IN_G1	REACTOME_MAPK6_MAPK4_SIGNALING	REACTOME_TRANSMISSION_ACROSS_CHEMICAL_SYNAPSES
WP_MRNA_PROCESSING	REACTOME_THE_ROLE_OF_GTSE1_IN_G2_M_PROGRESSION_AFTER_G2_CHECKPOINT	BIOCARTA_CASPASE_PATHWAY
REACTOME_UB_SPECIFIC_PROCESSING_PROTEASES	REACTOME_FCERI_MEDIATED_NF_KB_ACTIVATION	BIOCARTA_INTEGRIN_PATHWAY
WP_OLIGODENDROCYTE_SPECIFICATION_AND_DIFFERENTIATION_LEADING_TO_MYELIN_COMPONENTS_FOR_CNS	WP_OXIDATIVE_DAMAGE_RESPONSE	WP_GLYCOLYSIS_AND_GLUCONEOGENESIS
REACTOME_ACTIVATION_OF_NMDA_RECEPTORS_AND_POSTSYNAPTIC_EVENTS	REACTOME_SIGNALING_BY_HEDGEHOG	WP_NEURODEGENERATION_WITH_BRAIN_IRON_ACCUMULATION_NBIA_SUBTYPES_PATHWAY
KEGG_RNA_DEGRADATION	KEGG_NATURAL_KILLER_CELL_MEDIATED_CYTOTOXICITY	WP_METAPATHWAY_BIOTRANSFORMATION_PHASE_I_AND_II
REACTOME_NGF_STIMULATED_TRANSCRIPTION	REACTOME_HEDGEHOG_ON_STATE	WP_2586_ARYL_HYDROCARBON_RECEPTOR_PATHWAY
PID_ARF6_TRAFFICKING_PATHWAY	REACTOME_BETA_CATENIN_INDEPENDENT_WNT_SIGNALING	REACTOME_NEUREXINS_AND_NEUROLIGINS
REACTOME_TAK1_DEPENDENT_IKK_AND_NF_KAPPA_B_ACTIVATION	REACTOME_PURINERGIC_SIGNALING_IN_LEISHMANIASIS_INFECTION	WP_NUCLEAR_RECEPTORS_METAPATHWAY
REACTOME_TRANSCRIPTIONAL_REGULATION_BY_TP53	BIOCARTA_BCR_PATHWAY	REACTOME_INTERLEUKIN_17_SIGNALING
WP_TYPE_I_COLLAGEN_SYNTHESIS_IN_THE_CONTEXT_OF_OSTEOGENESIS_IMPERFECTA	REACTOME_FCERI_MEDIATED_CA_2_MOBILIZATION	WP_MRNA_PROCESSING
REACTOME_METABOLISM_OF_AMINO_ACIDS_AND_DERIVATIVES	REACTOME_APOPTOSIS	WP_RESISTIN_AS_A_REGULATOR_OF_INFLAMMATION
WP_NUCLEOTIDEBINDING_OLIGOMERIZATION_DOMAIN_NOD_PATHWAY	REACTOME_SIGNALING_BY_EGFR	REACTOME_TRANSPORT_OF_BILE_SALTS_AND_ORGANIC_ACIDS_METAL_IONS_AND_AMINE_COMPOUNDS
REACTOME_NEUTROPHIL_DEGRANULATION	REACTOME_SIGNALING_BY_RHO_GTPASES_MIRO_GTPASES_AND_RHOBTB3	WP_SYNAPTIC_VESICLE_PATHWAY
REACTOME_LAMININ_INTERACTIONS	REACTOME_PARASITE_INFECTION	WP_IL18_SIGNALING_PATHWAY
REACTOME_SIGNALING_BY_GPCR	SIG_PIP3_SIGNALING_IN_B_LYMPHOCYTES	BIOCARTA_ERK_PATHWAY
REACTOME_CHROMATIN_MODIFYING_ENZYMES	REACTOME_SIGNALING_BY_RECEPTOR_TYROSINE_KINASES	WP_GPCRS_OTHER
REACTOME_KEAP1_NFE2L2_PATHWAY	REACTOME_SIGNALING_BY_VEGF	KEGG_RNA_DEGRADATION
REACTOME_PROTEIN_LOCALIZATION	WP_16P112_PROXIMAL_DELETION_SYNDROME	REACTOME_TRANSPORT_OF_INORGANIC_CATIONS_ANIONS_AND_AMINO_ACIDS_OLIGOPEPTIDES
REACTOME_VESICLE_MEDIATED_TRANSPORT	REACTOME_HEMOSTASIS	WP_TH17_CELL_DIFFERENTIATION_PATHWAY
REACTOME_RIPK1_MEDIATED_REGULATED_NECROSIS	WP_RANKLRANK_SIGNALING_PATHWAY	NABA_PROTEOGLYCANS
REACTOME_TP53_REGULATES_METABOLIC_GENES	WP_PROLACTIN_SIGNALING_PATHWAY	REACTOME_CIRCADIAN_CLOCK
REACTOME_INTERACTION_BETWEEN_L1_AND_ANKYRINS	REACTOME_UCH_PROTEINASES	REACTOME_CELLULAR_RESPONSE_TO_STARVATION
REACTOME_DEUBIQUITINATION	WP_INTERFERON_TYPE_I_SIGNALING_PATHWAYS	WP_PHOTODYNAMIC_THERAPYINDUCED_AP1_SURVIVAL_SIGNALING
REACTOME_CARBOXYTERMINAL_POST_TRANSLATIONAL_MODIFICATIONS_OF_TUBULIN	WP_IL18_SIGNALING_PATHWAY	BIOCARTA_IL1R_PATHWAY
WP_PHOTODYNAMIC_THERAPYINDUCED_NFKB_SURVIVAL_SIGNALING	REACTOME_HEDGEHOG_OFF_STATE	WP_MELATONIN_METABOLISM_AND_EFFECTS
WP_TRANSLATION_FACTORS	REACTOME_CHAPERONE_MEDIATED_AUTOPHAGY	PID_CERAMIDE_PATHWAY
WP_HEAD_AND_NECK_SQUAMOUS_CELL_CARCINOMA	REACTOME_CYTOSOLIC_SENSORS_OF_PATHOGEN_ASSOCIATED_DNA	REACTOME_AUTOPHAGY
REACTOME_SIGNALING_BY_INTERLEUKINS	REACTOME_INTERLEUKIN_12_SIGNALING	REACTOME_TOLL_LIKE_RECEPTOR_9_TLR9_CASCADE
REACTOME_CYTOKINE_SIGNALING_IN_IMMUNE_SYSTEM	REACTOME_SIGNALING_BY_MET	BIOCARTA_TNFR1_PATHWAY
REACTOME_CYCLIN_A_CDK2_ASSOCIATED_EVENTS_AT_S_PHASE_ENTRY	REACTOME_PCP_CE_PATHWAY	WP_FOLATE_METABOLISM
REACTOME_RNA_POLYMERASE_II_TRANSCRIPTION	REACTOME_AUTOPHAGY	WP_OVERVIEW_OF_PROINFLAMMATORY_AND_PROFIBROTIC_MEDIATORS
WP_FERROPTOSIS	REACTOME_G1_S_DNA_DAMAGE_CHECKPOINTS	REACTOME_RHOBTB_GTPASE_CYCLE
REACTOME_DOWNREGULATION_OF_TGF_BETA_RECEPTOR_SIGNALING	REACTOME_SENESCENCE_ASSOCIATED_SECRETORY_PHENOTYPE_SASP	WP_TNFALPHA_SIGNALING_PATHWAY
WP_IL1_AND_MEGAKARYOCYTES_IN_OBESITY	KEGG_NOD_LIKE_RECEPTOR_SIGNALING_PATHWAY
REACTOME_REGULATED_NECROSIS	REACTOME_THE_CITRIC_ACID_TCA_CYCLE_AND_RESPIRATORY_ELECTRON_TRANSPORT
REACTOME_RRNA_MODIFICATION_IN_THE_NUCLEUS_AND_CYTOSOL	REACTOME_COOPERATION_OF_PREFOLDIN_AND_TRIC_CCT_IN_ACTIN_AND_TUBULIN_FOLDING
REACTOME_TOLL_LIKE_RECEPTOR_9_TLR9_CASCADE	REACTOME_APC_C_CDH1_MEDIATED_DEGRADATION_OF_CDC20_AND_OTHER_APC_C_CDH1_TARGETED_PROTEINS_IN_LATE_MITOSIS_EARLY_G1
REACTOME_SCF_SKP2_MEDIATED_DEGRADATION_OF_P27_P21	REACTOME_APC_C_MEDIATED_DEGRADATION_OF_CELL_CYCLE_PROTEINS
REACTOME_HIV_INFECTION	WP_PHOTODYNAMIC_THERAPYINDUCED_AP1_SURVIVAL_SIGNALING
WP_FIBRIN_COMPLEMENT_RECEPTOR_3_SIGNALING_PATHWAY	REACTOME_CELLULAR_RESPONSE_TO_HYPOXIA
WP_MODULATORS_OF_TCR_SIGNALING_AND_T_CELL_ACTIVATION	REACTOME_HEDGEHOG_LIGAND_BIOGENESIS
REACTOME_FOXO_MEDIATED_TRANSCRIPTION	KEGG_CHEMOKINE_SIGNALING_PATHWAY
KEGG_CELL_ADHESION_MOLECULES_CAMS	SIG_BCR_SIGNALING_PATHWAY
REACTOME_AUF1_HNRNP_D0_BINDS_AND_DESTABILIZES_MRNA	REACTOME_PROTEIN_UBIQUITINATION
REACTOME_MAPK6_MAPK4_SIGNALING	REACTOME_ANTIGEN_PROCESSING_UBIQUITINATION_PROTEASOME_DEGRADATION
REACTOME_NUCLEAR_EVENTS_KINASE_AND_TRANSCRIPTION_FACTOR_ACTIVATION	REACTOME_N_GLYCAN_TRIMMING_IN_THE_ER_AND_CALNEXIN_CALRETICULIN_CYCLE
KEGG_B_CELL_RECEPTOR_SIGNALING_PATHWAY	REACTOME_LATE_ENDOSOMAL_MICROAUTOPHAGY
REACTOME_SUMOYLATION	REACTOME_FORMATION_OF_TUBULIN_FOLDING_INTERMEDIATES_BY_CCT_TRIC
WP_NOCGMPPKG_MEDIATED_NEUROPROTECTION	WP_NRF2_PATHWAY
REACTOME_PURINERGIC_SIGNALING_IN_LEISHMANIASIS_INFECTION	NABA_ECM_GLYCOPROTEINS
PID_INTEGRIN_CS_PATHWAY	REACTOME_ASSOCIATION_OF_TRIC_CCT_WITH_TARGET_PROTEINS_DURING_BIOSYNTHESIS
REACTOME_CARGO_TRAFFICKING_TO_THE_PERICILIARY_MEMBRANE	REACTOME_ANTIGEN_ACTIVATES_B_CELL_RECEPTOR_BCR_LEADING_TO_GENERATION_OF_SECOND_MESSENGERS
REACTOME_TRAF6_MEDIATED_NF_KB_ACTIVATION	REACTOME_RRNA_MODIFICATION_IN_THE_NUCLEUS_AND_CYTOSOL
WP_RANKLRANK_SIGNALING_PATHWAY	KEGG_SPLICEOSOME
WP_ANTIVIRAL_AND_ANTIINFLAMMATORY_EFFECTS_OF_NRF2_ON_SARSCOV2_PATHWAY	REACTOME_REGULATION_OF_RAS_BY_GAPS
WP_APOPTOSIS	REACTOME_BINDING_AND_UPTAKE_OF_LIGANDS_BY_SCAVENGER_RECEPTORS
WP_GLYCOLYSIS_AND_GLUCONEOGENESIS	WP_SELENIUM_MICRONUTRIENT_NETWORK
REACTOME_MITOCHONDRIAL_BIOGENESIS	KEGG_LEISHMANIA_INFECTION
WP_TNFALPHA_SIGNALING_PATHWAY	PID_ATF2_PATHWAY
BIOCARTA_TOLL_PATHWAY	WP_NUCLEAR_RECEPTORS_METAPATHWAY
REACTOME_MEMBRANE_TRAFFICKING	WP_2Q13_COPY_NUMBER_VARIATION_SYNDROME
REACTOME_G_ALPHA_I_SIGNALLING_EVENTS	REACTOME_UB_SPECIFIC_PROCESSING_PROTEASES
PID_HDAC_CLASSI_PATHWAY	WP_VITAMIN_B12_METABOLISM
KEGG_HYPERTROPHIC_CARDIOMYOPATHY_HCM	REACTOME_GPVI_MEDIATED_ACTIVATION_CASCADE
WP_FOLATE_METABOLISM	WP_FOLATE_METABOLISM
REACTOME_TRANSCRIPTIONAL_REGULATION_BY_MECP2	NABA_CORE_MATRISOME
REACTOME_UNBLOCKING_OF_NMDA_RECEPTORS_GLUTAMATE_BINDING_AND_ACTIVATION	REACTOME_INTERLEUKIN_12_FAMILY_SIGNALING
REACTOME_NOTCH1_INTRACELLULAR_DOMAIN_REGULATES_TRANSCRIPTION	WP_APOPTOSIS_MODULATION_AND_SIGNALING
WP_HIPPOCAMPAL_SYNAPTOGENESIS_AND_NEUROGENESIS	REACTOME_DAP12_INTERACTIONS
PID_TCPTP_PATHWAY	REACTOME_DAP12_SIGNALING
REACTOME_ASSOCIATION_OF_TRIC_CCT_WITH_TARGET_PROTEINS_DURING_BIOSYNTHESIS	KEGG_MAPK_SIGNALING_PATHWAY
WP_EXERCISEINDUCED_CIRCADIAN_REGULATION	REACTOME_IMMUNOREGULATORY_INTERACTIONS_BETWEEN_A_LYMPHOID_AND_A_NON_LYMPHOID_CELL
REACTOME_INTEGRIN_CELL_SURFACE_INTERACTIONS	REACTOME_PROTEIN_FOLDING
BIOCARTA_DEATH_PATHWAY	REACTOME_PTEN_REGULATION
REACTOME_AUTOPHAGY	REACTOME_SCF_SKP2_MEDIATED_DEGRADATION_OF_P27_P21
REACTOME_INTERLEUKIN_17_SIGNALING	WP_APOPTOSIS
PID_NFKAPPAB_CANONICAL_PATHWAY	REACTOME_SIGNALING_BY_NOTCH
WP_NUCLEAR_RECEPTORS_METAPATHWAY	REACTOME_FCGR3A_MEDIATED_IL10_SYNTHESIS
WP_LUNG_FIBROSIS	KEGG_TOLL_LIKE_RECEPTOR_SIGNALING_PATHWAY
REACTOME_TRANSCRIPTIONAL_REGULATION_BY_THE_AP_2_TFAP2_FAMILY_OF_TRANSCRIPTION_FACTORS	WP_TOLLLIKE_RECEPTOR_SIGNALING_PATHWAY
WP_CCL18_SIGNALING_PATHWAY	REACTOME_PROTEIN_LOCALIZATION
REACTOME_IRON_UPTAKE_AND_TRANSPORT	WP_MAPK_SIGNALING_PATHWAY
REACTOME_PLASMA_LIPOPROTEIN_CLEARANCE	WP_EXERCISEINDUCED_CIRCADIAN_REGULATION
REACTOME_FORMATION_OF_TUBULIN_FOLDING_INTERMEDIATES_BY_CCT_TRIC	PID_BCR_5PATHWAY
REACTOME_GABA_B_RECEPTOR_ACTIVATION	REACTOME_SWITCHING_OF_ORIGINS_TO_A_POST_REPLICATIVE_STATE
REACTOME_VOLTAGE_GATED_POTASSIUM_CHANNELS	REACTOME_PLASMA_LIPOPROTEIN_CLEARANCE
WP_MEASLES_VIRUS_INFECTION	REACTOME_INTERLEUKIN_17_SIGNALING
REACTOME_AMYLOID_FIBER_FORMATION	KEGG_P53_SIGNALING_PATHWAY
KEGG_TASTE_TRANSDUCTION	REACTOME_REGULATION_OF_RUNX2_EXPRESSION_AND_ACTIVITY
REACTOME_OVARIAN_TUMOR_DOMAIN_PROTEASES	REACTOME_TGF_BETA_RECEPTOR_SIGNALING_ACTIVATES_SMADS
KEGG_NOD_LIKE_RECEPTOR_SIGNALING_PATHWAY	REACTOME_SIGNALING_BY_FGFR_IN_DISEASE
REACTOME_TCR_SIGNALING	REACTOME_NEGATIVE_REGULATION_OF_MAPK_PATHWAY
REACTOME_RNA_POLYMERASE_II_PRE_TRANSCRIPTION_EVENTS	NABA_MATRISOME
WP_SUDDEN_INFANT_DEATH_SYNDROME_SIDS_SUSCEPTIBILITY_PATHWAYS	WP_EXTRAFOLLICULAR_B_CELL_ACTIVATION_BY_SARSCOV2
REACTOME_RNA_POLYMERASE_II_TRANSCRIBES_SNRNA_GENES	REACTOME_DEUBIQUITINATION
REACTOME_NEGATIVE_REGULATION_OF_MAPK_PATHWAY	REACTOME_NEURONAL_SYSTEM
WP_GLUCOCORTICOID_RECEPTOR_PATHWAY	WP_AGERAGE_PATHWAY
REACTOME_AMINO_ACIDS_REGULATE_MTORC1	REACTOME_E3_UBIQUITIN_LIGASES_UBIQUITINATE_TARGET_PROTEINS
REACTOME_DAG_AND_IP3_SIGNALING	REACTOME_TRANSMISSION_ACROSS_CHEMICAL_SYNAPSES
REACTOME_G_PROTEIN_MEDIATED_EVENTS	REACTOME_PI3K_AKT_SIGNALING_IN_CANCER
REACTOME_REGULATION_OF_RUNX3_EXPRESSION_AND_ACTIVITY	WP_AMYOTROPHIC_LATERAL_SCLEROSIS_ALS
WP_OVERVIEW_OF_PROINFLAMMATORY_AND_PROFIBROTIC_MEDIATORS	REACTOME_RESPONSE_TO_ELEVATED_PLATELET_CYTOSOLIC_CA2
REACTOME_GPCR_LIGAND_BINDING	KEGG_NEUROACTIVE_LIGAND_RECEPTOR_INTERACTION
REACTOME_CHEMOKINE_RECEPTORS_BIND_CHEMOKINES	BIOCARTA_TCR_PATHWAY
REACTOME_RESOLUTION_OF_D_LOOP_STRUCTURES	PID_FAK_PATHWAY
REACTOME_UNFOLDED_PROTEIN_RESPONSE_UPR	KEGG_INSULIN_SIGNALING_PATHWAY
REACTOME_REGULATION_OF_MRNA_STABILITY_BY_PROTEINS_THAT_BIND_AU_RICH_ELEMENTS	REACTOME_SIGNALING_BY_ERBB4
KEGG_ARRHYTHMOGENIC_RIGHT_VENTRICULAR_CARDIOMYOPATHY_ARVC	REACTOME_SIGNALING_BY_WNT
WP_ARRHYTHMOGENIC_RIGHT_VENTRICULAR_CARDIOMYOPATHY	WP_NRP1TRIGGERED_SIGNALING_PATHWAYS_IN_PANCREATIC_CANCER
REACTOME_TRANSCRIPTIONAL_REGULATION_BY_RUNX3	WP_DNA_DAMAGE_RESPONSE_ONLY_ATM_DEPENDENT
WP_PROTEASOME_DEGRADATION	REACTOME_ABC_TRANSPORTER_DISORDERS
KEGG_EPITHELIAL_CELL_SIGNALING_IN_HELICOBACTER_PYLORI_INFECTION	REACTOME_CIRCADIAN_CLOCK
REACTOME_MOLECULES_ASSOCIATED_WITH_ELASTIC_FIBRES	REACTOME_CELL_SURFACE_INTERACTIONS_AT_THE_VASCULAR_WALL
REACTOME_C_TYPE_LECTIN_RECEPTORS_CLRS	REACTOME_RUNX1_REGULATES_TRANSCRIPTION_OF_GENES_INVOLVED_IN_DIFFERENTIATION_OF_HSCS
REACTOME_FCERI_MEDIATED_NF_KB_ACTIVATION	PID_REG_GR_PATHWAY
BIOCARTA_IL2RB_PATHWAY	REACTOME_SIGNALING_BY_FGFR2
REACTOME_CA_DEPENDENT_EVENTS	PID_TXA2PATHWAY
REACTOME_TP53_REGULATES_TRANSCRIPTION_OF_CELL_DEATH_GENES	REACTOME_MITOCHONDRIAL_TRANSLATION
KEGG_PATHOGENIC_ESCHERICHIA_COLI_INFECTION	REACTOME_TRANSCRIPTIONAL_REGULATION_BY_RUNX2
WP_PATHOGENIC_ESCHERICHIA_COLI_INFECTION	WP_CILIARY_LANDSCAPE
WP_SYNAPTIC_VESICLE_PATHWAY	KEGG_UBIQUITIN_MEDIATED_PROTEOLYSIS
PID_AMB2_NEUTROPHILS_PATHWAY	PID_LYSOPHOSPHOLIPID_PATHWAY
REACTOME_NCAM_SIGNALING_FOR_NEURITE_OUT_GROWTH	PID_IL6_7_PATHWAY
WP_SARSCOV2_INNATE_IMMUNITY_EVASION_AND_CELLSPECIFIC_IMMUNE_RESPONSE	REACTOME_SELECTIVE_AUTOPHAGY
REACTOME_COOPERATION_OF_PREFOLDIN_AND_TRIC_CCT_IN_ACTIN_AND_TUBULIN_FOLDING	WP_TNFALPHA_SIGNALING_PATHWAY
SIG_IL4RECEPTOR_IN_B_LYPHOCYTES	REACTOME_SIGNALING_BY_PTK6
REACTOME_ION_TRANSPORT_BY_P_TYPE_ATPASES	WP_LEPTIN_SIGNALING_PATHWAY
PID_REG_GR_PATHWAY	REACTOME_AGGREPHAGY
WP_PHOTODYNAMIC_THERAPYINDUCED_HIF1_SURVIVAL_SIGNALING	WP_MALIGNANT_PLEURAL_MESOTHELIOMA
REACTOME_POST_TRANSLATIONAL_PROTEIN_MODIFICATION	REACTOME_MITOTIC_METAPHASE_AND_ANAPHASE
WP_VITAMIN_B12_METABOLISM	PID_TNF_PATHWAY
WP_IL6_SIGNALING_PATHWAY	REACTOME_VESICLE_MEDIATED_TRANSPORT
REACTOME_ASSEMBLY_AND_CELL_SURFACE_PRESENTATION_OF_NMDA_RECEPTORS	REACTOME_DNA_REPLICATION_PRE_INITIATION
WP_OXIDATIVE_STRESS_RESPONSE	REACTOME_FORMATION_OF_TC_NER_PRE_INCISION_COMPLEX
REACTOME_SIGNALING_BY_ERYTHROPOIETIN	REACTOME_PROCESSING_OF_CAPPED_INTRON_CONTAINING_PRE_MRNA
REACTOME_GABA_RECEPTOR_ACTIVATION	WP_KIT_RECEPTOR_SIGNALING_PATHWAY
PID_IL23_PATHWAY	PID_FRA_PATHWAY
PID_HIV_NEF_PATHWAY	REACTOME_TNFR2_NON_CANONICAL_NF_KB_PATHWAY
REACTOME_RAB_GEFS_EXCHANGE_GTP_FOR_GDP_ON_RABS	WP_HEAD_AND_NECK_SQUAMOUS_CELL_CARCINOMA
REACTOME_RAB_REGULATION_OF_TRAFFICKING	PID_MYC_REPRESS_PATHWAY
REACTOME_SIGNALING_BY_EGFR	WP_NUCLEOTIDEBINDING_OLIGOMERIZATION_DOMAIN_NOD_PATHWAY
WP_EBOLA_VIRUS_INFECTION_IN_HOST	REACTOME_RHOBTB_GTPASE_CYCLE
REACTOME_INTERLEUKIN_1_SIGNALING	REACTOME_SIGNALING_BY_NOTCH4
REACTOME_S_PHASE	KEGG_NEUROTROPHIN_SIGNALING_PATHWAY
WP_INTERLEUKIN1_IL1_STRUCTURAL_PATHWAY	REACTOME_SIGNALING_BY_FGFR1
BIOCARTA_HIVNEF_PATHWAY	REACTOME_SIGNALING_BY_FGFR
REACTOME_SIGNALING_BY_NOTCH1	REACTOME_ACTIVATED_NOTCH1_TRANSMITS_SIGNAL_TO_THE_NUCLEUS
REACTOME_CELL_CELL_COMMUNICATION	WP_EBOLA_VIRUS_INFECTION_IN_HOST
WP_DISRUPTION_OF_POSTSYNAPTIC_SIGNALING_BY_CNV	WP_NETWORK_MAP_OF_SARSCOV2_SIGNALING_PATHWAY
PID_CASPASE_PATHWAY	WP_ANDROGEN_RECEPTOR_SIGNALING_PATHWAY
REACTOME_ACTIVATION_OF_KAINATE_RECEPTORS_UPON_GLUTAMATE_BINDING	REACTOME_ORC1_REMOVAL_FROM_CHROMATIN
REACTOME_SIGNALING_BY_NOTCH2	WP_VITAMIN_D_RECEPTOR_PATHWAY
WP_SELENIUM_MICRONUTRIENT_NETWORK	REACTOME_RHOG_GTPASE_CYCLE
KEGG_ALZHEIMERS_DISEASE	PID_ILK_PATHWAY
PID_SYNDECAN_4_PATHWAY	WP_HEMATOPOIETIC_STEM_CELL_DIFFERENTIATION
REACTOME_LONG_TERM_POTENTIATION	WP_2Q37_COPY_NUMBER_VARIATION_SYNDROME
KEGG_NEUROACTIVE_LIGAND_RECEPTOR_INTERACTION	KEGG_VEGF_SIGNALING_PATHWAY
REACTOME_PTEN_REGULATION	REACTOME_MRNA_SPLICING
REACTOME_SIGNALING_BY_NTRKS	KEGG_REGULATION_OF_ACTIN_CYTOSKELETON
REACTOME_NOREPINEPHRINE_NEUROTRANSMITTER_RELEASE_CYCLE	REACTOME_SARS_COV_1_INFECTION
WP_RAS_AND_BRADYKININ_PATHWAYS_IN_COVID19	PID_MET_PATHWAY
REACTOME_DECTIN_1_MEDIATED_NONCANONICAL_NF_KB_SIGNALING	REACTOME_SIGNALING_BY_TGF_BETA_RECEPTOR_COMPLEX
KEGG_ECM_RECEPTOR_INTERACTION	PID_IFNG_PATHWAY
PID_ENDOTHELIN_PATHWAY	KEGG_GNRH_SIGNALING_PATHWAY
REACTOME_KINESINS	WP_ACUTE_VIRAL_MYOCARDITIS
WP_DEVELOPMENT_OF_URETERIC_COLLECTION_SYSTEM	REACTOME_AMYLOID_FIBER_FORMATION
WP_GPCRS_CLASS_A_RHODOPSINLIKE	PID_KIT_PATHWAY
REACTOME_L1CAM_INTERACTIONS	WP_PI3KAKT_SIGNALING_PATHWAY
REACTOME_INTEGRATION_OF_ENERGY_METABOLISM	PID_SMAD2_3NUCLEAR_PATHWAY
REACTOME_GAP_JUNCTION_TRAFFICKING_AND_REGULATION	REACTOME_TRANSCRIPTIONAL_REGULATION_BY_RUNX1
KEGG_ENDOCYTOSIS	REACTOME_DEACTIVATION_OF_THE_BETA_CATENIN_TRANSACTIVATING_COMPLEX
WP_HEPATOCYTE_GROWTH_FACTOR_RECEPTOR_SIGNALING	REACTOME_INTERFERON_SIGNALING
REACTOME_TOLL_LIKE_RECEPTOR_CASCADES	REACTOME_UNFOLDED_PROTEIN_RESPONSE_UPR
REACTOME_ORGANELLE_BIOGENESIS_AND_MAINTENANCE	REACTOME_CELL_CYCLE
KEGG_CHEMOKINE_SIGNALING_PATHWAY	REACTOME_TCF_DEPENDENT_SIGNALING_IN_RESPONSE_TO_WNT
REACTOME_INTERCONVERSION_OF_NUCLEOTIDE_DI_AND_TRIPHOSPHATES	REACTOME_NEGATIVE_REGULATION_OF_THE_PI3K_AKT_NETWORK
REACTOME_CYTOCHROME_P450_ARRANGED_BY_SUBSTRATE_TYPE	REACTOME_TRANSCRIPTIONAL_REGULATION_BY_TP53
REACTOME_HOST_INTERACTIONS_OF_HIV_FACTORS	REACTOME_TP53_REGULATES_METABOLIC_GENES
REACTOME_INTRINSIC_PATHWAY_FOR_APOPTOSIS	KEGG_PATHWAYS_IN_CANCER
PID_GLYPICAN_1PATHWAY	PID_AP1_PATHWAY
WP_2Q37_COPY_NUMBER_VARIATION_SYNDROME	REACTOME_RHOF_GTPASE_CYCLE
REACTOME_RHOG_GTPASE_CYCLE	REACTOME_RAC1_GTPASE_CYCLE
REACTOME_SYNAPTIC_ADHESION_LIKE_MOLECULES	REACTOME_DNA_DAMAGE_BYPASS
KEGG_UBIQUITIN_MEDIATED_PROTEOLYSIS	BIOCARTA_P38MAPK_PATHWAY
KEGG_CARDIAC_MUSCLE_CONTRACTION	REACTOME_RECOGNITION_OF_DNA_DAMAGE_BY_PCNA_CONTAINING_REPLICATION_COMPLEX
REACTOME_GLOBAL_GENOME_NUCLEOTIDE_EXCISION_REPAIR_GG_NER	WP_CYTOSOLIC_DNASENSING_PATHWAY
REACTOME_NEUROTRANSMITTER_RELEASE_CYCLE	REACTOME_NEGATIVE_REGULATORS_OF_DDX58_IFIH1_SIGNALING
	WP_IL4_SIGNALING_PATHWAY
	WP_COMPLEMENT_SYSTEM_IN_NEURONAL_DEVELOPMENT_AND_PLASTICITY
	REACTOME_IRON_UPTAKE_AND_TRANSPORT
	WP_CORTICOTROPINRELEASING_HORMONE_SIGNALING_PATHWAY
	REACTOME_OXIDATIVE_STRESS_INDUCED_SENESCENCE
	REACTOME_CELL_DEATH_SIGNALLING_VIA_NRAGE_NRIF_AND_NADE
	PID_IL12_2PATHWAY
	REACTOME_NEUROTRANSMITTER_RECEPTORS_AND_POSTSYNAPTIC_SIGNAL_TRANSMISSION
	REACTOME_DUAL_INCISION_IN_TC_NER
	REACTOME_TRANSCRIPTION_COUPLED_NUCLEOTIDE_EXCISION_REPAIR_TC_NER
	REACTOME_GLYCOGEN_METABOLISM
	KEGG_VIRAL_MYOCARDITIS
	REACTOME_CARGO_RECOGNITION_FOR_CLATHRIN_MEDIATED_ENDOCYTOSIS
	REACTOME_CHROMATIN_MODIFYING_ENZYMES
	KEGG_GLIOMA
	REACTOME_M_PHASE
	REACTOME_DNA_REPLICATION
	REACTOME_CLATHRIN_MEDIATED_ENDOCYTOSIS
	PID_TGFBR_PATHWAY
	REACTOME_CONSTITUTIVE_SIGNALING_BY_ABERRANT_PI3K_IN_CANCER
	REACTOME_TRANSLATION_OF_SARSCOV2_STRUCTURAL_PROTEINS
	WP_ADIPOGENESIS
	KEGG_SYSTEMIC_LUPUS_ERYTHEMATOSUS
	REACTOME_SIGNALING_BY_ERBB2
	REACTOME_OVARIAN_TUMOR_DOMAIN_PROTEASES
	REACTOME_FOXO_MEDIATED_TRANSCRIPTION
	KEGG_LEUKOCYTE_TRANSENDOTHELIAL_MIGRATION
	REACTOME_RAC2_GTPASE_CYCLE
	REACTOME_CYCLIN_D_ASSOCIATED_EVENTS_IN_G1
	REACTOME_ANTI_INFLAMMATORY_RESPONSE_FAVOURING_LEISHMANIA_PARASITE_INFECTION
	PID_IL8_CXCR2_PATHWAY
	REACTOME_CYCLIN_A_CDK2_ASSOCIATED_EVENTS_AT_S_PHASE_ENTRY
	REACTOME_SIGNALING_BY_NOTCH3
	KEGG_BLADDER_CANCER
	REACTOME_INTRINSIC_PATHWAY_FOR_APOPTOSIS
	KEGG_ACUTE_MYELOID_LEUKEMIA
	WP_GLUCOCORTICOID_RECEPTOR_PATHWAY
