# Supplementary material for: Comprehensive analysis and validation of angiogenesis in vascular dementia from the perspective of diagnosis, prevention, and treatment
Source: Front Genet. 2025 Sep 8;16:1646991. doi: 10.3389/fgene.2025.1646991 (PMC12450660; doi:10.3389/fgene.2025.1646991)
Supplement: Supplementary file 1 [file Presentation1.zip › Other supplementary materials/Microglia GSEA.xlsx]

## Sheet: Sheet 1
ID	Description	setSize	enrichmentScore	NES	pvalue	p.adjust	qvalue	rank	leading_edge	core_enrichment
REACTOME_NONSENSE_MEDIATED_DECAY_NMD	REACTOME_NONSENSE_MEDIATED_DECAY_NMD	41	0.751168	4.38769	1e-10	5.81e-09	4.47368e-09	1235	tags=98%, list=24%, signal=75%	RPL18A/RPS5/RPL18/RPS27/RPS16/RPS25/RPL13/RPL8/RPL19/RPL24/RPL7A/RPS14/RPLP1/FAU/RPL27/RPS3A/RPS21/RPS15/RPL6/RPL9/PNRC2/RPL10A/RPS18/RPS13/RPL23A/RPL29/RBM8A/RPS29/RPSA/RPS3/RPL12/RPLP2/RPL32/RPS9/RPL3/RPS7/ETF1/RPS15A/RPL35A/RPL37A
REACTOME_EUKARYOTIC_TRANSLATION_ELONGATION	REACTOME_EUKARYOTIC_TRANSLATION_ELONGATION	38	0.749679	4.31594	1e-10	5.81e-09	4.47368e-09	1235	tags=97%, list=24%, signal=75%	RPL18A/RPS5/RPL18/RPS27/RPS16/RPS25/RPL13/RPL8/RPL19/RPL24/RPL7A/RPS14/RPLP1/FAU/RPL27/RPS3A/RPS21/RPS15/RPL6/RPL9/RPL10A/RPS18/RPS13/RPL23A/RPL29/RPS29/RPSA/RPS3/RPL12/RPLP2/RPL32/RPS9/RPL3/RPS7/RPS15A/RPL35A/RPL37A
KEGG_RIBOSOME	KEGG_RIBOSOME	38	0.749555	4.31523	1e-10	5.81e-09	4.47368e-09	1235	tags=97%, list=24%, signal=75%	RPL18A/RPS5/RPL18/RPS27/RPS16/RPS25/RPL13/RPL8/RPL19/RPL24/RPL7A/RPLP1/FAU/RPL27/RPS3A/RPS21/RPS15/RPL6/RPL9/RPL10A/RPS18/RPS13/RPL23A/RPL29/RPS29/RPSA/RSL24D1/RPS3/RPL12/RPLP2/RPL32/RPS9/RPL3/RPS7/RPS15A/RPL35A/RPL37A
REACTOME_SRP_DEPENDENT_COTRANSLATIONAL_PROTEIN_TARGETING_TO_MEMBRANE	REACTOME_SRP_DEPENDENT_COTRANSLATIONAL_PROTEIN_TARGETING_TO_MEMBRANE	40	0.730327	4.2538	1e-10	5.81e-09	4.47368e-09	1235	tags=95%, list=24%, signal=73%	RPL18A/RPS5/RPL18/RPS27/RPS16/RPS25/RPL13/RPL8/RPL19/RPL24/RPL7A/RPS14/RPLP1/FAU/RPL27/RPS3A/RPS21/RPS15/SRP14/RPL6/RPL9/RPL10A/RPS18/RPS13/RPL23A/RPL29/RPS29/RPSA/RPS3/RPL12/RPLP2/RPL32/RPS9/RPL3/RPS7/RPS15A/RPL35A/RPL37A
REACTOME_EUKARYOTIC_TRANSLATION_INITIATION	REACTOME_EUKARYOTIC_TRANSLATION_INITIATION	44	0.703047	4.2421	1e-10	5.81e-09	4.47368e-09	1368	tags=95%, list=26%, signal=71%	RPL18A/RPS5/RPL18/EIF5/RPS27/RPS16/RPS25/RPL13/RPL8/RPL19/RPL24/RPL7A/RPS14/RPLP1/FAU/RPL27/RPS3A/RPS21/RPS15/RPL6/RPL9/RPL10A/RPS18/RPS13/RPL23A/RPL29/RPS29/RPSA/RPS3/RPL12/RPLP2/EIF4A2/RPL32/RPS9/RPL3/RPS7/RPS15A/RPL35A/EIF2B5/RPL37A/RPS4Y1/EIF5B
REACTOME_CELLULAR_RESPONSE_TO_HEAT_STRESS	REACTOME_CELLULAR_RESPONSE_TO_HEAT_STRESS	38	0.734685	4.22962	1e-10	5.81e-09	4.47368e-09	532	tags=66%, list=10%, signal=59%	HSPA4L/SERPINH1/BAG3/FKBP4/HSPA6/HSPH1/DNAJB1/PTGES3/ST13/MRPL18/HSPB1/HSPA1L/DEDD2/HSP90AB1/DNAJB6/HSPA8/UBB/HSP90AA1/HSPA4/HSPA9/HSPA1A/HSPA1B/HIKESHI/BAG2/HSBP1
WP_CYTOPLASMIC_RIBOSOMAL_PROTEINS	WP_CYTOPLASMIC_RIBOSOMAL_PROTEINS	39	0.722066	4.17691	1e-10	5.81e-09	4.47368e-09	1235	tags=95%, list=24%, signal=73%	RPL18A/RPS5/RPL18/RPS27/RPS16/RPS25/RPL13/RPL8/RPL19/RPL24/RPL7A/RPS14/RPLP1/FAU/RPL27/RPS3A/RPS21/RPS15/RPL6/RPL9/RPL10A/RPS18/RPS13/RPL23A/RPL29/RPS29/RPSA/RPS3/RPL12/RPLP2/RPL32/RPS9/RPL3/RPS7/RPS15A/RPL35A/RPL37A
REACTOME_RESPONSE_OF_EIF2AK4_GCN2_TO_AMINO_ACID_DEFICIENCY	REACTOME_RESPONSE_OF_EIF2AK4_GCN2_TO_AMINO_ACID_DEFICIENCY	41	0.71284	4.16381	1e-10	5.81e-09	4.47368e-09	1333	tags=98%, list=26%, signal=73%	RPL18A/RPS5/RPL18/DDIT3/RPS27/RPS16/RPS25/RPL13/RPL8/RPL19/RPL24/RPL7A/RPS14/RPLP1/FAU/RPL27/RPS3A/RPS21/RPS15/RPL6/RPL9/RPL10A/RPS18/RPS13/RPL23A/RPL29/RPS29/RPSA/RPS3/RPL12/RPLP2/RPL32/RPS9/RPL3/RPS7/RPS15A/RPL35A/RPL37A/CEBPG/RPS4Y1
REACTOME_REGULATION_OF_HSF1_MEDIATED_HEAT_SHOCK_RESPONSE	REACTOME_REGULATION_OF_HSF1_MEDIATED_HEAT_SHOCK_RESPONSE	31	0.785184	4.12905	1e-10	5.81e-09	4.47368e-09	486	tags=68%, list=9%, signal=62%	HSPA4L/SERPINH1/BAG3/FKBP4/HSPA6/HSPH1/DNAJB1/ST13/MRPL18/HSPB1/HSPA1L/DEDD2/DNAJB6/HSPA8/UBB/HSPA4/HSPA9/HSPA1A/HSPA1B/HIKESHI/BAG2
REACTOME_CELLULAR_RESPONSE_TO_STARVATION	REACTOME_CELLULAR_RESPONSE_TO_STARVATION	57	0.625867	4.10447	1e-10	5.81e-09	4.47368e-09	1270	tags=86%, list=25%, signal=66%	RPL18A/RPS5/RPL18/ATP6V1C1/DDIT3/RPS27/RPS16/NPRL2/RPS25/RPL13/RPL8/RPL19/RPL24/ATP6V1F/RPL7A/RPS14/RPLP1/FAU/RPL27/RPS3A/RRAGD/RPS21/RPS15/ATP6V1B2/RPL6/RPL9/RPL10A/RPS18/RPS13/RPL23A/RPL29/ATP6V1G1/RPS29/TCIRG1/RPSA/RPS3/RPL12/ATP6V0B/RPLP2/RPL32/RPS9/RPL3/SESN1/RPS7/RPS15A/RPL35A/SESN2/RPL37A/CEBPG
REACTOME_SELENOAMINO_ACID_METABOLISM	REACTOME_SELENOAMINO_ACID_METABOLISM	41	0.700521	4.09185	1e-10	5.81e-09	4.47368e-09	1360	tags=95%, list=26%, signal=71%	RPL18A/RPS5/RPL18/RPS27/RPS16/RPS25/RPL13/RPL8/RPL19/RPL24/RPL7A/RPS14/RPLP1/FAU/RPL27/RPS3A/RPS21/RPS15/RPL6/RPL9/RPL10A/RPS18/RPS13/RPL23A/RPL29/RPS29/RPSA/RPS3/RPL12/RPLP2/RPL32/RPS9/RPL3/RPS7/RPS15A/RPL35A/RPL37A/RPS4Y1/GSR
REACTOME_ATTENUATION_PHASE	REACTOME_ATTENUATION_PHASE	20	0.870177	4.08656	1e-10	5.81e-09	4.47368e-09	366	tags=85%, list=7%, signal=79%	SERPINH1/FKBP4/HSPA6/HSPH1/DNAJB1/PTGES3/MRPL18/HSPB1/HSPA1L/DEDD2/HSP90AB1/DNAJB6/HSPA8/UBB/HSP90AA1/HSPA1A/HSPA1B
REACTOME_TRANSLATION	REACTOME_TRANSLATION	73	0.580563	4.08533	1e-10	5.81e-09	4.47368e-09	1399	tags=82%, list=27%, signal=61%	MRPS6/MRPL18/RPL18A/RPS5/RPL18/EIF5/RPS27/RPS16/MRPL50/RPS25/RPL13/RPL8/RPL19/RPL24/RPL7A/RPS14/RPLP1/TRMT112/FAU/RPL27/RPS3A/RPS21/RPS15/SRP14/RPL6/RPL9/MRPL55/RPL10A/RPS18/RPS13/RPL23A/RPL29/RPS29/MRPL14/RPSA/CHCHD1/RPS3/AURKAIP1/RPL12/RPLP2/EIF4A2/RPL32/RPS9/RPL3/MRPL41/RPS7/ETF1/MRPS30/RPS15A/RPL35A/EIF2B5/RPL37A/MRPS15/MRPS34/MRPS16/MRPS27/RPS4Y1/EIF5B/MRPL15/MRPS33
REACTOME_CELLULAR_RESPONSES_TO_STIMULI	REACTOME_CELLULAR_RESPONSES_TO_STIMULI	220	0.457536	4.03237	1e-10	5.81e-09	4.47368e-09	1235	tags=63%, list=24%, signal=50%	HSPA4L/DNAJA4/SERPINH1/BAG3/FKBP4/COX6A1/HSPA6/HSPH1/SOD2/DNAJB1/PTGES3/ST13/DNAJA1/MRPL18/HSPB1/STIP1/HSPA1L/DEDD2/RPL18A/SOD1/HSP90AB1/DNAJB6/HSPA8/KDM6B/CDKN2C/UBB/HSP90AA1/TSPYL2/HSPA4/HSPA9/PPP1R15A/VEGFA/BMI1/SQSTM1/HMOX1/UBE2D3/RPS5/HSPA1A/RPL18/ATP6V1C1/HSPA1B/DDIT3/MAFG/RPS27/ANAPC16/MAP1LC3B/EDEM1/HIKESHI/RPS16/BAG2/NPRL2/GCLM/RPS25/HERPUD1/SLC46A1/RPL13/HSBP1/CDKN1B/RPL8/RPL19/RPL24/AT…
REACTOME_HSF1_ACTIVATION	REACTOME_HSF1_ACTIVATION	20	0.849536	3.98962	1e-10	5.81e-09	4.47368e-09	366	tags=80%, list=7%, signal=75%	SERPINH1/FKBP4/HSPA6/HSPH1/DNAJB1/PTGES3/MRPL18/HSPB1/HSPA1L/DEDD2/HSP90AB1/DNAJB6/UBB/HSP90AA1/HSPA1A/HSPA1B
REACTOME_HSF1_DEPENDENT_TRANSACTIVATION	REACTOME_HSF1_DEPENDENT_TRANSACTIVATION	23	0.784429	3.83274	1e-10	5.81e-09	4.47368e-09	366	tags=74%, list=7%, signal=69%	SERPINH1/FKBP4/HSPA6/HSPH1/DNAJB1/PTGES3/MRPL18/HSPB1/HSPA1L/DEDD2/HSP90AB1/DNAJB6/HSPA8/UBB/HSP90AA1/HSPA1A/HSPA1B
REACTOME_INFLUENZA_INFECTION	REACTOME_INFLUENZA_INFECTION	50	0.606145	3.80822	1e-10	5.81e-09	4.47368e-09	1235	tags=86%, list=24%, signal=66%	RPL18A/HSP90AA1/RPS5/HSPA1A/RPL18/RPS27/RPS16/RPS25/RPL13/RPL8/RPL19/RPL24/RPL7A/RPS14/RPLP1/FAU/RPL27/RPS3A/RPS21/RPS15/RPL6/RPL9/XPO1/RPL10A/RPS18/RPS13/RPL23A/RPL29/RPS29/RANBP2/RPSA/RPS3/RPL12/RPLP2/RPL32/RAN/RPS9/RPL3/RPS7/RPS15A/CALR/RPL35A/RPL37A
REACTOME_SARS_COV_2_MODULATES_HOST_TRANSLATION_MACHINERY	REACTOME_SARS_COV_2_MODULATES_HOST_TRANSLATION_MACHINERY	22	0.745486	3.58759	1e-10	5.81e-09	4.47368e-09	1333	tags=100%, list=26%, signal=75%	RPS5/RPS27/RPS16/RPS25/RPS14/FAU/RPS3A/RPS21/RPS15/RPS18/RPS13/RPS29/RPSA/RPS3/SMN2/RPS9/RPS7/RPS15A/SNRPG/SMN1/SNRPB/RPS4Y1
REACTOME_REGULATION_OF_EXPRESSION_OF_SLITS_AND_ROBOS	REACTOME_REGULATION_OF_EXPRESSION_OF_SLITS_AND_ROBOS	57	0.544276	3.5694	1e-10	5.81e-09	4.47368e-09	1235	tags=81%, list=24%, signal=62%	RPL18A/UBB/SLIT2/RPS5/RPL18/RPS27/RPS16/RPS25/RPL13/RPL8/RPL19/RPL24/RPL7A/RPS14/RPLP1/FAU/RPL27/RPS3A/RPS21/RPS15/RPL6/SEM1/UBC/RPL9/RPL10A/RPS18/RPS13/RPL23A/RPL29/RBM8A/PSMB1/RPS29/RPSA/RPS3/PSMB4/RPL12/RPLP2/RPL32/RPS9/RPL3/RPS7/ETF1/RPS15A/PSME4/RPL35A/RPL37A
REACTOME_METABOLISM_OF_RNA	REACTOME_METABOLISM_OF_RNA	144	0.402577	3.30185	1e-10	5.81e-09	4.47368e-09	1287	tags=62%, list=25%, signal=48%	HSPB1/WDR61/RPL18A/BCAS2/HSPA8/HNRNPU/UBB/TSEN34/NOP58/RPS5/NXF1/HSPA1A/SLBP/RPL18/HNRNPA2B1/RPS27/PCBP1/TRA2B/RPS16/NOP10/RPS25/U2AF1/RPL13/RPL8/CCNH/RPL19/SRSF7/RPL24/RPL7A/RPS14/RPLP1/SNRNP48/TRMT112/FAU/RPL27/RPS3A/HNRNPF/RPS21/RPS15/RPL6/SEM1/UBC/RPL9/XPO1/SARNP/CNOT3/PNRC2/RPL10A/RPS18/RPS13/RPL23A/RPL29/NOP56/RBM8A/PSMB1/RPS29/RANBP2/SF1/RPSA/RPS3/PSMB4/SMN2/RPL12/CSNK1E/HNRNPA3/PAPOLA/RPL…
REACTOME_RRNA_PROCESSING	REACTOME_RRNA_PROCESSING	64	0.494224	3.38427	1.72566e-10	9.54866e-09	7.35244e-09	1667	tags=81%, list=32%, signal=56%	RPL18A/NOP58/RPS5/RPL18/RPS27/RPS16/NOP10/RPS25/RPL13/RPL8/RPL19/RPL24/RPL7A/RPS14/RPLP1/TRMT112/FAU/RPL27/RPS3A/RPS21/RPS15/RPL6/RPL9/RPL10A/RPS18/RPS13/RPL23A/RPL29/NOP56/RPS29/RPSA/RPS3/RPL12/CSNK1E/RPLP2/RPL32/RPS9/RPL3/RPS7/RPS15A/RPL35A/DKC1/RPL37A/RIOK1/PES1/RPS4Y1/NOB1/WDR46/DCAF13/ELAC2/NOL9/PNO1
REACTOME_INFECTIOUS_DISEASE	REACTOME_INFECTIOUS_DISEASE	234	0.268404	2.42486	4.84522e-09	2.55916e-07	1.97054e-07	1275	tags=51%, list=25%, signal=40%	FKBP4/MRC1/PTGES3/RIPK2/RPL18A/ATP1B3/HSP90AB1/CASP1/SDC2/APP/CXCR4/RANGAP1/UBB/HSP90AA1/NFKB2/CD247/VEGFA/HBEGF/SUGT1/CEBPD/HMOX1/RPS5/HSPA1A/IL10/RPL18/TAF7/EGFR/TRAF6/PRKACB/RPS27/MGAT1/MAP1LC3B/FURIN/DUSP16/GNAS/RPS16/RPS25/RPL13/FCGR2A/VIPR1/RAMP1/RPL8/CCNH/RPL19/RPL24/ELK1/RPL7A/TXNIP/RPS14/JUN/ATP1B1/CHD3/RPLP1/FAU/FXYD7/RPL27/RPS3A/TBL1X/CD9/TSHR/RPS21/RPS15/AP2M1/RPL6/NFKB1/SEM1/TRIM28/U…
REACTOME_NEURONAL_SYSTEM	REACTOME_NEURONAL_SYSTEM	168	-0.359208	-2.42333	7.46859e-09	3.77326e-07	2.9054e-07	2109	tags=68%, list=41%, signal=42%	KCNH8/CHRNB3/KCNC1/NLGN1/KCNG3/KCNK10/RASGRF2/SYN2/PLCB1/LRRTM4/GNAI1/GLRA1/KCNK2/STXBP1/KCNN3/GRIN2B/KCNH5/GRM5/NRXN1/ERBB4/CHRNB4/CAMK1/KCNS3/KCNK13/SYT2/APBA2/KCNB1/KCNN1/PPFIA3/GABBR1/CHRNA7/NLGN3/PRKCA/GRIN3A/IL1RAPL1/SLC38A1/PRKAR1B/CACNA1E/CACNA2D3/LRRTM2/NLGN4Y/KCNN4/PPM1E/PTPRD/KCNB2/ADCY5/ADCY3/DLGAP1/TUBA8/SHANK1/SYT12/ABCC8/NRG1/GRIA4/LRRC4B/ADCY8/GRM1/SYN3/SLC1A1/GNG4/NRXN3/NLGN4X/KI…
REACTOME_HSP90_CHAPERONE_CYCLE_FOR_STEROID_HORMONE_RECEPTORS_SHR_IN_THE_PRESENCE_OF_LIGAND	REACTOME_HSP90_CHAPERONE_CYCLE_FOR_STEROID_HORMONE_RECEPTORS_SHR_IN_THE_PRESENCE_OF_LIGAND	19	0.736559	3.359	1.07214e-08	5.19092e-07	3.997e-07	366	tags=63%, list=7%, signal=59%	DNAJA4/FKBP4/DNAJB1/PTGES3/DNAJA1/STIP1/HSPA1L/HSP90AB1/HSPA8/HSP90AA1/HSPA1A/HSPA1B
KEGG_ANTIGEN_PROCESSING_AND_PRESENTATION	KEGG_ANTIGEN_PROCESSING_AND_PRESENTATION	18	0.733866	3.27881	1.61333e-08	7.49875e-07	5.77402e-07	366	tags=61%, list=7%, signal=57%	HSPA6/HLA-DQA2/HSPA1L/HSP90AB1/HSPA8/HSP90AA1/HSPA4/LGMN/KLRD1/HSPA1A/HSPA1B
REACTOME_INTERFERON_ALPHA_BETA_SIGNALING	REACTOME_INTERFERON_ALPHA_BETA_SIGNALING	27	-0.636711	-2.75461	2.61688e-08	1.16955e-06	9.00547e-07	710	tags=59%, list=14%, signal=51%	STAT1/XAF1/OAS2/MX2/OAS3/OASL/MX1/IFI27/IFI6/ISG15/IFIT2/USP18/IFIT3/RSAD2/IFIT1/EGR1
REACTOME_ACTIVATION_OF_THE_MRNA_UPON_BINDING_OF_THE_CAP_BINDING_COMPLEX_AND_EIFS_AND_SUBSEQUENT_BINDING_TO_43S	REACTOME_ACTIVATION_OF_THE_MRNA_UPON_BINDING_OF_THE_CAP_BINDING_COMPLEX_AND_EIFS_AND_SUBSEQUENT_BINDING_TO_43S	20	0.697548	3.27585	3.85851e-08	1.66059e-06	1.27865e-06	1333	tags=95%, list=26%, signal=71%	RPS5/RPS27/RPS16/RPS25/RPS14/FAU/RPS3A/RPS21/RPS15/RPS18/RPS13/RPS29/RPSA/RPS3/EIF4A2/RPS9/RPS7/RPS15A/RPS4Y1
REACTOME_SIGNALING_BY_ROBO_RECEPTORS	REACTOME_SIGNALING_BY_ROBO_RECEPTORS	76	0.406325	2.86913	6.44143e-08	2.67319e-06	2.05835e-06	1235	tags=67%, list=24%, signal=52%	RPL18A/CXCR4/UBB/SLIT2/RPS5/RPL18/PRKACB/RPS27/CXCL12/RPS16/RPS25/RPL13/RPL8/RPL19/RPL24/RPL7A/RPS14/RPLP1/FAU/RPL27/RPS3A/RPS21/RPS15/RPL6/SEM1/UBC/RPL9/RPL10A/RPS18/RPS13/RPL23A/RPL29/NRP1/RBM8A/PSMB1/RPS29/RPSA/ENAH/RPS3/PSMB4/RPL12/RPLP2/RPL32/RPS9/RPL3/RPS7/ETF1/RPS15A/PSME4/RPL35A/RPL37A
REACTOME_RESPIRATORY_ELECTRON_TRANSPORT_ATP_SYNTHESIS_BY_CHEMIOSMOTIC_COUPLING_AND_HEAT_PRODUCTION_BY_UNCOUPLING_PROTEINS	REACTOME_RESPIRATORY_ELECTRON_TRANSPORT_ATP_SYNTHESIS_BY_CHEMIOSMOTIC_COUPLING_AND_HEAT_PRODUCTION_BY_UNCOUPLING_PROTEINS	23	0.63985	3.12633	1.37488e-07	5.50901e-06	4.24192e-06	1170	tags=78%, list=23%, signal=61%	COX6A1/NDUFA13/UQCR11/ATP5F1B/SLC25A27/NDUFB4/NDUFB11/ATP5F1E/ATP5F1D/UQCRFS1/COX19/COX7B/NDUFS2/ATP5PF/ATP5MC3/COX6B1/NDUFA1/CYC1
REACTOME_GENE_AND_PROTEIN_EXPRESSION_BY_JAK_STAT_SIGNALING_AFTER_INTERLEUKIN_12_STIMULATION	REACTOME_GENE_AND_PROTEIN_EXPRESSION_BY_JAK_STAT_SIGNALING_AFTER_INTERLEUKIN_12_STIMULATION	15	0.736015	2.96084	1.46944e-07	5.69164e-06	4.38255e-06	992	tags=93%, list=19%, signal=76%	SOD2/TCP1/SOD1/MSN/HSPA9/STAT4/CNN2/IL10/HNRNPA2B1/LCP1/PDCD4/HNRNPF/AIP/HNRNPDL
WP_ELECTRON_TRANSPORT_CHAIN_OXPHOS_SYSTEM_IN_MITOCHONDRIA	WP_ELECTRON_TRANSPORT_CHAIN_OXPHOS_SYSTEM_IN_MITOCHONDRIA	16	0.727156	3.0094	2.07544e-07	7.77956e-06	5.99024e-06	1097	tags=88%, list=21%, signal=69%	COX6A1/UQCR11/ATP5F1B/SLC25A27/NDUFB4/ATP5F1E/ATP5F1D/UQCRFS1/COX7B/NDUFS2/ATP5PF/ATP5MC3/COX6B1/NDUFA1
KEGG_PARKINSONS_DISEASE	KEGG_PARKINSONS_DISEASE	24	0.595146	2.90383	5.23841e-07	1.9022e-05	1.46469e-05	1170	tags=83%, list=23%, signal=65%	COX6A1/UQCR11/PPID/ATP5F1B/UBB/SNCA/NDUFB4/ATP5F1E/ATP5F1D/UBA1/CASP3/UQCRFS1/COX7B/NDUFS2/ATP5PF/ATP5MC3/COX6B1/HTRA2/NDUFA1/CYC1
REACTOME_INTERLEUKIN_12_SIGNALING	REACTOME_INTERLEUKIN_12_SIGNALING	18	0.664966	2.97098	1.7563e-06	6.18432e-05	4.76191e-05	700	tags=67%, list=14%, signal=58%	SOD2/TCP1/SOD1/MSN/HSPA9/STAT4/CNN2/IL10/HNRNPA2B1/LCP1/PDCD4/HNRNPF
KEGG_SPLICEOSOME	KEGG_SPLICEOSOME	23	0.597181	2.91784	2.24359e-06	7.66779e-05	5.90418e-05	1334	tags=83%, list=26%, signal=62%	HSPA6/HSPA1L/BCAS2/HSPA8/HNRNPU/HSPA1A/HSPA1B/PCBP1/TRA2B/U2AF1/SRSF7/RBM8A/HNRNPA3/SF3A1/LSM7/SNRPG/SNRPB/ACIN1/PPIH
KEGG_OXIDATIVE_PHOSPHORYLATION	KEGG_OXIDATIVE_PHOSPHORYLATION	31	0.517012	2.71881	7.08068e-06	0.000228549	0.000175982	1170	tags=68%, list=23%, signal=53%	COX6A1/UQCR11/ATP5F1B/ATP6V1C1/ATP6V0A1/NDUFB4/ATP6V1F/ATP5F1E/ATP6V1B2/ATP5F1D/UQCRFS1/ATP6V1G1/COX7B/TCIRG1/NDUFS2/ATP5PF/ATP6V0B/ATP5MC3/COX6B1/NDUFA1/CYC1
REACTOME_NUCLEOTIDE_BINDING_DOMAIN_LEUCINE_RICH_REPEAT_CONTAINING_RECEPTOR_NLR_SIGNALING_PATHWAYS	REACTOME_NUCLEOTIDE_BINDING_DOMAIN_LEUCINE_RICH_REPEAT_CONTAINING_RECEPTOR_NLR_SIGNALING_PATHWAYS	24	0.550359	2.68531	7.01548e-06	0.000228549	0.000175982	778	tags=58%, list=15%, signal=50%	RIPK2/HSP90AB1/CASP1/APP/UBB/BIRC3/NFKB2/SUGT1/HMOX1/TRAF6/TXNIP/TNFAIP3/NFKB1/UBC
REACTOME_PROCESSING_OF_CAPPED_INTRON_CONTAINING_PRE_MRNA	REACTOME_PROCESSING_OF_CAPPED_INTRON_CONTAINING_PRE_MRNA	34	0.491028	2.66885	9.06995e-06	0.000284845	0.00021933	1502	tags=79%, list=29%, signal=57%	BCAS2/HSPA8/HNRNPU/NXF1/SLBP/HNRNPA2B1/PCBP1/TRA2B/U2AF1/SRSF7/SNRNP48/HNRNPF/SARNP/RBM8A/RANBP2/SF1/HNRNPA3/PAPOLA/SF3A1/LSM7/SNRPG/SNRPB/THOC6/PPIH/POLR2G/NUP43/SYMPK
REACTOME_RESPIRATORY_ELECTRON_TRANSPORT	REACTOME_RESPIRATORY_ELECTRON_TRANSPORT	15	0.659526	2.65314	1.01293e-05	0.000309745	0.000238503	1170	tags=80%, list=23%, signal=62%	COX6A1/NDUFA13/UQCR11/NDUFB4/NDUFB11/UQCRFS1/COX19/COX7B/NDUFS2/COX6B1/NDUFA1/CYC1
REACTOME_INTERFERON_SIGNALING	REACTOME_INTERFERON_SIGNALING	59	-0.432325	-2.32938	1.11376e-05	0.000331842	0.000255518	710	tags=37%, list=14%, signal=33%	STAT1/XAF1/TRIM17/OAS2/MX2/OAS3/NCAM1/OASL/MX1/IFI27/TRIM5/IFI6/KPNA7/CAMK2A/CAMK2B/ISG15/IFIT2/USP18/IFIT3/RSAD2/IFIT1/EGR1
REACTOME_SARS_COV_INFECTIONS	REACTOME_SARS_COV_INFECTIONS	98	0.327737	2.46211	1.20942e-05	0.000351337	0.000270529	1333	tags=56%, list=26%, signal=42%	FKBP4/PTGES3/RIPK2/ATP1B3/HSP90AB1/SDC2/UBB/HSP90AA1/VEGFA/RPS5/TRAF6/RPS27/MGAT1/MAP1LC3B/FURIN/RPS16/RPS25/RPS14/ATP1B1/CHD3/FAU/FXYD7/RPS3A/RPS21/RPS15/AP2M1/UBC/RPS18/RPS13/ITGA4/HLA-C/NRP1/MGAT4B/RPS29/RANBP2/SAP30/RPSA/RPS3/SMN2/ST3GAL1/ISCU/RPS9/RPS7/RPS15A/GSK3A/PLCG2/SNRPG/PARP8/SMN1/SNRPB/JAK1/RBBP7/AP2A2/IRAK2/RPS4Y1
REACTOME_SARS_COV_2_HOST_INTERACTIONS	REACTOME_SARS_COV_2_HOST_INTERACTIONS	51	0.390882	2.46663	2.35594e-05	0.000667709	0.000514134	1333	tags=65%, list=26%, signal=49%	RIPK2/HSP90AB1/UBB/HSP90AA1/RPS5/TRAF6/RPS27/MAP1LC3B/RPS16/RPS25/RPS14/FAU/RPS3A/RPS21/RPS15/UBC/RPS18/RPS13/HLA-C/RPS29/RANBP2/RPSA/RPS3/SMN2/RPS9/RPS7/RPS15A/SNRPG/SMN1/SNRPB/JAK1/IRAK2/RPS4Y1
REACTOME_INTERLEUKIN_12_FAMILY_SIGNALING	REACTOME_INTERLEUKIN_12_FAMILY_SIGNALING	22	0.547045	2.63261	2.81309e-05	0.000760188	0.000585343	700	tags=55%, list=14%, signal=47%	SOD2/TCP1/SOD1/MSN/HSPA9/STAT4/CNN2/IL10/HNRNPA2B1/LCP1/PDCD4/HNRNPF
REACTOME_TRANSMISSION_ACROSS_CHEMICAL_SYNAPSES	REACTOME_TRANSMISSION_ACROSS_CHEMICAL_SYNAPSES	106	-0.346457	-2.16509	2.7678e-05	0.000760188	0.000585343	1961	tags=63%, list=38%, signal=40%	RASGRF2/SYN2/PLCB1/GNAI1/GLRA1/STXBP1/GRIN2B/ERBB4/CHRNB4/CAMK1/PPFIA3/GABBR1/CHRNA7/PRKCA/GRIN3A/SLC38A1/PRKAR1B/CACNA1E/CACNA2D3/PPM1E/ADCY5/ADCY3/TUBA8/NRG1/GRIA4/ADCY8/SYN3/SLC1A1/GNG4/KIF17/CACNG3/GABRA3/CACNG2/GRIA1/TUBB6/KCNJ2/GLS2/GRIK4/GABRB1/ACTN2/GRIK3/GABRG3/LIN7A/NCALD/GRIK2/TUBB4A/GRIK1/ADCY1/CPLX1/NRGN/CACNA1B/GAD2/SLC22A1/GABBR2/SLC6A4/PPFIA4/KCNJ10/SLC6A1/SYT1/GRIA2/KCNJ16/GRIA3/…
REACTOME_PROTEIN_UBIQUITINATION	REACTOME_PROTEIN_UBIQUITINATION	15	0.610366	2.45538	7.50508e-05	0.00198202	0.00152615	977	tags=73%, list=19%, signal=60%	WDR61/UBB/UBE2B/UBE2D3/RNF181/UBE2A/OTULIN/BCL10/UBA1/UBC/PAF1
WP_CALCIUM_REGULATION_IN_CARDIAC_CELLS	WP_CALCIUM_REGULATION_IN_CARDIAC_CELLS	57	-0.406641	-2.17827	8.06572e-05	0.00208275	0.00160371	1797	tags=63%, list=35%, signal=42%	CHRM5/CAMK1/KCNB1/RYR3/ADRA1B/ITPR3/RGS7/RGS5/PKIA/PRKCA/PKIG/PRKAR1B/RYR2/CACNA1E/ADCY5/ADCY3/CACNA1C/GJA1/ADCY8/GNG4/CHRM3/RGS20/GJC1/ATP2A3/ADCY1/CACNA1B/GNAO1/PRKCQ/PLN/RGS6/ATP2B2/CAMK2A/RGS3/CAMK2B/RGS16/RGS11
PID_NFAT_TFPATHWAY	PID_NFAT_TFPATHWAY	13	-0.665517	-2.23436	9.39614e-05	0.00237355	0.00182762	25	tags=46%, list=0%, signal=46%	PRKCQ/EGR2/PTGS2/TNF/EGR1/EGR3
REACTOME_THE_CITRIC_ACID_TCA_CYCLE_AND_RESPIRATORY_ELECTRON_TRANSPORT	REACTOME_THE_CITRIC_ACID_TCA_CYCLE_AND_RESPIRATORY_ELECTRON_TRANSPORT	34	0.443062	2.40815	9.66833e-05	0.00239034	0.00184056	1170	tags=56%, list=23%, signal=44%	COX6A1/NDUFA13/UQCR11/ATP5F1B/SLC25A27/NDUFB4/NDUFB11/ATP5F1E/ATP5F1D/UQCRFS1/COX19/PDK3/COX7B/NDUFS2/ATP5PF/ATP5MC3/COX6B1/NDUFA1/CYC1
WP_16P112_PROXIMAL_DELETION_SYNDROME	WP_16P112_PROXIMAL_DELETION_SYNDROME	25	0.501764	2.52066	0.000117926	0.00285478	0.00219817	1051	tags=64%, list=20%, signal=51%	TCP1/CCT4/MSN/CCT5/DOC2A/YPEL3/TRAF2/CCT3/TRAF6/CCT6A/MAZ/NFKB1/REL/MAP2K3/CCT2/CCT8
REACTOME_THE_NLRP3_INFLAMMASOME	REACTOME_THE_NLRP3_INFLAMMASOME	11	0.676412	2.41312	0.000120758	0.00286368	0.00220503	919	tags=82%, list=18%, signal=67%	HSP90AB1/CASP1/APP/NFKB2/SUGT1/HMOX1/TXNIP/NFKB1/RELA
REACTOME_MITOCHONDRIAL_TRANSLATION	REACTOME_MITOCHONDRIAL_TRANSLATION	20	0.550851	2.58692	0.000125532	0.00291737	0.00224637	1655	tags=85%, list=32%, signal=58%	MRPS6/MRPL18/MRPL50/MRPL55/MRPL14/CHCHD1/AURKAIP1/MRPL41/MRPS30/MRPS15/MRPS34/MRPS16/MRPS27/MRPL15/MRPS33/GFM1/MRPL42
WP_NONALCOHOLIC_FATTY_LIVER_DISEASE	WP_NONALCOHOLIC_FATTY_LIVER_DISEASE	38	0.408275	2.35046	0.000150417	0.00342715	0.00263889	1213	tags=68%, list=23%, signal=53%	COX6A1/NDUFA13/UQCR11/TRAF2/DDIT3/BCL2L11/IRS2/SOCS3/BID/NDUFB4/NDUFB11/JUN/PRKAB1/CASP7/NFKB1/CASP3/ADIPOR1/UQCRFS1/RELA/COX7B/NDUFS2/COX6B1/NDUFA1/CYC1/GSK3A/PIK3CA
REACTOME_MUSCLE_CONTRACTION	REACTOME_MUSCLE_CONTRACTION	75	-0.36582	-2.10573	0.000155551	0.00347596	0.00267648	1345	tags=51%, list=26%, signal=38%	FGF11/SCN9A/KCNE4/PDE5A/VIM/ATP2A1/CACNA1C/LMOD1/CACNG7/SCN2A/KCND2/MYH11/KCNJ2/ACTN2/KCNK1/DMPK/KCNK12/SCN1A/ATP2A3/FGF14/KCNIP4/MYLK/KCND3/NOS1/PLN/ANXA2/KCNIP3/NPPA/CALD1/ATP2B2/CACNA1I/TTN/ATP1A2/CACNG8/KCNIP1/CAMK2A/CAMK2B/DYSF
WP_PARKINUBIQUITIN_PROTEASOMAL_SYSTEM_PATHWAY	WP_PARKINUBIQUITIN_PROTEASOMAL_SYSTEM_PATHWAY	20	0.543292	2.55143	0.000178202	0.00384972	0.00296427	460	tags=50%, list=9%, signal=46%	HSPA6/HSPA1L/CASP1/HSPA8/HSPA4/HSPA9/SNCA/HSPA1A/HSPA1B/SIAH2
REACTOME_ESR_MEDIATED_SIGNALING	REACTOME_ESR_MEDIATED_SIGNALING	44	0.387363	2.3373	0.000181589	0.00384972	0.00296427	619	tags=32%, list=12%, signal=28%	FKBP4/PTGES3/HSPB1/HSP90AB1/PPID/HSP90AA1/TGFA/HBEGF/JUND/EGFR/CXCL12/CDKN1B/ELK1/JUN
REACTOME_NEUROTRANSMITTER_RECEPTORS_AND_POSTSYNAPTIC_SIGNAL_TRANSMISSION	REACTOME_NEUROTRANSMITTER_RECEPTORS_AND_POSTSYNAPTIC_SIGNAL_TRANSMISSION	76	-0.353309	-2.0388	0.000182216	0.00384972	0.00296427	1961	tags=64%, list=38%, signal=41%	RASGRF2/PLCB1/GNAI1/GLRA1/GRIN2B/ERBB4/CHRNB4/CAMK1/GABBR1/CHRNA7/PRKCA/GRIN3A/PRKAR1B/PPM1E/ADCY5/ADCY3/TUBA8/NRG1/GRIA4/ADCY8/GNG4/KIF17/CACNG3/GABRA3/CACNG2/GRIA1/TUBB6/KCNJ2/GRIK4/GABRB1/ACTN2/GRIK3/GABRG3/LIN7A/NCALD/GRIK2/TUBB4A/GRIK1/ADCY1/NRGN/GABBR2/KCNJ10/GRIA2/KCNJ16/GRIA3/CACNG8/CAMK2A/CAMK2B/GRIN1
REACTOME_MRNA_SPLICING	REACTOME_MRNA_SPLICING	27	0.467475	2.408	0.000230093	0.00477444	0.00367631	1378	tags=74%, list=27%, signal=55%	BCAS2/HSPA8/HNRNPU/HNRNPA2B1/PCBP1/TRA2B/U2AF1/SRSF7/SNRNP48/HNRNPF/RBM8A/SF1/HNRNPA3/PAPOLA/SF3A1/LSM7/SNRPG/SNRPB/PPIH/POLR2G
WP_SPINAL_CORD_INJURY	WP_SPINAL_CORD_INJURY	47	-0.415138	-2.11881	0.000259242	0.00528258	0.00406757	1497	tags=55%, list=29%, signal=40%	PRKCA/SLIT3/GFAP/VIM/GJA1/BTG2/OMG/CCND1/NTN1/EPHA4/IL1A/XYLT1/MAG/NOS1/NCAN/AQP4/PTPRZ1/PRB1/PRB2/IL1B/GRIN1/PTGS2/CCL2/AQP1/TNF/EGR1
NABA_CORE_MATRISOME	NABA_CORE_MATRISOME	107	-0.315484	-1.97748	0.000263674	0.00528258	0.00406757	1851	tags=58%, list=36%, signal=38%	VCAN/KCP/LAMB4/COL28A1/MMRN2/ASPN/SMOC2/SPOCK1/USH2A/VWCE/LAMA1/TNXB/RSPO2/TNC/EGFLAM/SLIT3/MATN2/THSD4/HSPG2/LAMA3/FBN3/LTBP1/VWA5A/ZP3/RELN/IMPG2/VWA3A/FBLN1/FBLN5/OMD/IMPG1/SPOCK3/SPARCL1/NID1/COL22A1/NTN1/SVEP1/ABI3BP/LAMC3/COL13A1/FRAS1/LAMB1/VWA3B/COL4A5/HMCN2/EDIL3/PODNL1/OGN/COL5A3/EYS/ELN/SMOC1/COL15A1/NCAN/TSPEAR/VIT/HAPLN2/IGFBP7/FGL1/TNR/COL16A1/LAMA2
WP_NEUROINFLAMMATION_AND_GLUTAMATERGIC_SIGNALING	WP_NEUROINFLAMMATION_AND_GLUTAMATERGIC_SIGNALING	67	-0.373093	-2.08501	0.000301305	0.00593418	0.0045693	1814	tags=60%, list=35%, signal=39%	GRIN2B/GRM5/DAO/IL1R1/TGFBR1/GRM8/GRM7/PRKCA/GRIN3A/SLC38A1/GFAP/TGFBR3/ADCY3/GRIA4/ADCY8/GRM1/SLC1A1/GRIA1/PLCB4/GLS2/GRIK4/IL1A/GRIK3/STAT1/GRIK2/GRIK1/ADCY1/NOS1/PSAT1/SLC6A9/GRIA2/GRIA3/SLC2A1/CAMK2A/CAMK2B/SLC2A3/GRM4/IL1B/GRIN1/TNF
REACTOME_POTENTIAL_THERAPEUTICS_FOR_SARS	REACTOME_POTENTIAL_THERAPEUTICS_FOR_SARS	26	0.475434	2.40839	0.000391323	0.00757861	0.00583551	1275	tags=65%, list=25%, signal=50%	FKBP4/PTGES3/ATP1B3/HSP90AB1/HSP90AA1/VEGFA/FURIN/ATP1B1/CHD3/FXYD7/AP2M1/ITGA4/SAP30/PLCG2/JAK1/RBBP7/AP2A2
REACTOME_CELLULAR_RESPONSE_TO_CHEMICAL_STRESS	REACTOME_CELLULAR_RESPONSE_TO_CHEMICAL_STRESS	50	0.352237	2.21299	0.000500141	0.00937362	0.00721766	1225	tags=54%, list=24%, signal=42%	COX6A1/SOD2/SOD1/UBB/SQSTM1/HMOX1/MAFG/MAP1LC3B/GCLM/TXNIP/TBL1X/GPX3/IDH1/SEM1/UBC/PRDX6/COX19/NOTCH1/PSMB1/COX7B/PSMB4/PRDX1/GSTP1/COX6B1/SESN1/PSME4/SESN2
REACTOME_SARS_COV_2_INFECTION	REACTOME_SARS_COV_2_INFECTION	76	0.293248	2.07067	0.000495264	0.00937362	0.00721766	1333	tags=55%, list=26%, signal=42%	RIPK2/HSP90AB1/SDC2/UBB/HSP90AA1/RPS5/TRAF6/RPS27/MGAT1/MAP1LC3B/FURIN/RPS16/RPS25/RPS14/FAU/RPS3A/RPS21/RPS15/UBC/RPS18/RPS13/HLA-C/NRP1/MGAT4B/RPS29/RANBP2/RPSA/RPS3/SMN2/ST3GAL1/ISCU/RPS9/RPS7/RPS15A/GSK3A/SNRPG/PARP8/SMN1/SNRPB/JAK1/IRAK2/RPS4Y1
REACTOME_SENSORY_PERCEPTION_OF_TASTE	REACTOME_SENSORY_PERCEPTION_OF_TASTE	11	-0.651298	-2.07562	0.000571878	0.010548	0.0081219	1812	tags=100%, list=35%, signal=65%	ITPR3/SCNN1D/SCN9A/SCN2A/GRM1/KCNJ2/TAS1R1/OTOP1/SCNN1B/GRM4
REACTOME_TRAFFICKING_OF_AMPA_RECEPTORS	REACTOME_TRAFFICKING_OF_AMPA_RECEPTORS	14	-0.597109	-2.06401	0.00069435	0.0126068	0.00970719	1094	tags=64%, list=21%, signal=51%	GRIA4/CACNG3/CACNG2/GRIA1/GRIA2/GRIA3/CACNG8/CAMK2A/CAMK2B
PID_MYC_ACTIV_PATHWAY	PID_MYC_ACTIV_PATHWAY	18	0.524903	2.34519	0.000808832	0.0138215	0.0106425	275	tags=44%, list=5%, signal=42%	HSPD1/PMAIP1/SHMT1/HSP90AA1/HSPA4/RUVBL2/TFRC/BMI1
REACTOME_OXIDATIVE_STRESS_INDUCED_SENESCENCE	REACTOME_OXIDATIVE_STRESS_INDUCED_SENESCENCE	16	0.527619	2.1836	0.000797521	0.0138215	0.0106425	1362	tags=75%, list=26%, signal=55%	KDM6B/CDKN2C/UBB/BMI1/JUN/CDKN2B/UBC/MAP2K3/MAPKAPK2/RBBP7/PHC1/EZH2
REACTOME_SIGNALING_BY_NUCLEAR_RECEPTORS	REACTOME_SIGNALING_BY_NUCLEAR_RECEPTORS	62	0.302255	2.01781	0.000799698	0.0138215	0.0106425	1336	tags=52%, list=26%, signal=39%	FKBP4/PTGES3/HSPB1/HSP90AB1/PPID/ARL4C/HSP90AA1/TGFA/HBEGF/JUND/RDH10/EGFR/CXCL12/CDKN1B/ELK1/JUN/TBL1X/PLTP/XPO1/PDK3/IGF1R/MYLIP/FKBP5/GNG5/RAD21/ALDH1A1/GNB2/PIK3CA/AGO2/GNG12/YY1/ALDH1A2
NABA_MATRISOME	NABA_MATRISOME	296	-0.225263	-1.64272	0.000805924	0.0138215	0.0106425	1906	tags=51%, list=37%, signal=34%	BRINP3/HPSE2/COL19A1/SEMA3E/CD109/C1QTNF7/S100Z/VCAN/KCP/ADAMTSL3/GREM1/S100A10/LAMB4/WNT5A/COL28A1/MMRN2/ASPN/ADAM12/ANXA10/SMOC2/ADAMTS3/SPOCK1/USH2A/VWCE/GPC6/F13A1/LAMA1/S100A8/TNXB/GPC3/RSPO2/TNC/EGFLAM/ANGPTL7/A2ML1/SLIT3/MATN2/THSD4/FGF7/HSPG2/PCSK6/SCUBE3/FGF11/LAMA3/ISM2/FBN3/SEMA4A/FREM1/LTBP1/BMP7/VWA5A/ZP3/RELN/IMPG2/ADAM19/VWA3A/NRG4/VWC2L/FBLN1/NRG1/PAPPA/ADAMTS12/PLOD2/FBLN5/OMD/IM…
WP_MAPK_SIGNALING_PATHWAY	WP_MAPK_SIGNALING_PATHWAY	86	0.267701	1.96285	0.000862423	0.0145237	0.0111832	466	tags=24%, list=9%, signal=23%	DUSP2/HSPA6/HSPB1/HSPA1L/MKNK2/FGFR1/NR4A1/CACNG5/HSPA8/DUSP10/NFKB2/HSPA1A/TRAF2/JUND/HSPA1B/DDIT3/EGFR/TRAF6/PRKACB/MAP3K8/DUSP16
REACTOME_NOD1_2_SIGNALING_PATHWAY	REACTOME_NOD1_2_SIGNALING_PATHWAY	12	0.607519	2.22307	0.000941594	0.0151963	0.0117011	778	tags=58%, list=15%, signal=50%	RIPK2/CASP1/UBB/BIRC3/TRAF6/TNFAIP3/UBC
REACTOME_DISEASES_OF_PROGRAMMED_CELL_DEATH	REACTOME_DISEASES_OF_PROGRAMMED_CELL_DEATH	11	0.622224	2.2198	0.000938723	0.0151963	0.0117011	1429	tags=91%, list=28%, signal=66%	SOD2/APP/TRAF2/BCL2L11/JUN/PRDX1/RBBP7/EZH2/CAPN1/CASP8
REACTOME_RNA_POLYMERASE_II_TRANSCRIPTION_TERMINATION	REACTOME_RNA_POLYMERASE_II_TRANSCRIPTION_TERMINATION	11	0.622201	2.21972	0.000938723	0.0151963	0.0117011	1502	tags=91%, list=29%, signal=65%	SLBP/U2AF1/SRSF7/SARNP/RBM8A/PAPOLA/SNRPG/SNRPB/THOC6/SYMPK
REACTOME_TRANSCRIPTIONAL_ACTIVITY_OF_SMAD2_SMAD3_SMAD4_HETEROTRIMER	REACTOME_TRANSCRIPTIONAL_ACTIVITY_OF_SMAD2_SMAD3_SMAD4_HETEROTRIMER	11	0.619941	2.21166	0.000966537	0.0153851	0.0118465	778	tags=73%, list=15%, signal=62%	SERPINE1/UBB/UBE2D3/FURIN/TGIF1/E2F4/CDKN2B/UBC
REACTOME_PROTEIN_PROTEIN_INTERACTIONS_AT_SYNAPSES	REACTOME_PROTEIN_PROTEIN_INTERACTIONS_AT_SYNAPSES	48	-0.38583	-1.97744	0.000987229	0.0155022	0.0119366	1924	tags=69%, list=37%, signal=44%	LRRTM4/STXBP1/GRIN2B/GRM5/NRXN1/SYT2/APBA2/PPFIA3/NLGN3/IL1RAPL1/LRRTM2/NLGN4Y/PTPRD/DLGAP1/SHANK1/SYT12/GRIA4/LRRC4B/GRM1/NRXN3/NLGN4X/NRXN2/GRIA1/LRRTM3/SHANK2/LIN7A/PTPRS/LRFN2/PPFIA4/PTPRF/SYT1/GRIA3/GRIN1
PID_FOXO_PATHWAY	PID_FOXO_PATHWAY	12	0.604618	2.21245	0.00101134	0.015669	0.0120651	1444	tags=83%, list=28%, signal=60%	SOD2/ZFAND5/BCL2L11/CDKN1B/CDK2/XPO1/CSNK1E/RAN/CTNNB1/RALB
WP_NETWORK_MAP_OF_SARSCOV2_SIGNALING_PATHWAY	WP_NETWORK_MAP_OF_SARSCOV2_SIGNALING_PATHWAY	68	-0.352796	-1.97502	0.00105971	0.015992	0.0123138	910	tags=37%, list=18%, signal=31%	CPN1/ITGA3/CCL3/IL1A/STAT1/TF/GTSE1/OAS2/LGALS3BP/LCK/LBP/PRKCQ/ITIH4/MX1/IFI27/IFI6/TNFSF10/FYN/IFI44L/IL1B/IFIT1/PTGS2/CCL2/TNF/EGR1
REACTOME_INNATE_IMMUNE_SYSTEM	REACTOME_INNATE_IMMUNE_SYSTEM	261	0.181678	1.65186	0.00105106	0.015992	0.0123138	1062	tags=34%, list=21%, signal=29%	CLEC4E/HSPA6/SNAP23/RIPK2/ADAM8/HSP90AB1/CASP1/HSPA8/IQGAP2/APP/TREM1/UBB/HSP90AA1/BIRC3/C5AR1/NFKB2/SDCBP/CD247/CGAS/LGMN/KLRD1/SUGT1/CTSH/CD55/PLAUR/HMOX1/CNN2/UBE2D3/HSPA1A/TRAF2/TRAPPC1/ATP6V1C1/LPCAT1/CFD/HSPA1B/CREG1/CD59/ASAH1/CTSZ/TRAF6/PRKACB/ATP6V0A1/LGALS3/MAP3K8/MALT1/NFKBIA/CPNE1/FCGR2A/ELK1/ATP6V1F/LEAP2/TXNIP/JUN/TNFAIP3/HEBP2/FTL/NLRP4/IDH1/FCER1G/HEXB/YPEL5/ATP6V1B2/BCL10/SRP14/N…
REACTOME_E3_UBIQUITIN_LIGASES_UBIQUITINATE_TARGET_PROTEINS	REACTOME_E3_UBIQUITIN_LIGASES_UBIQUITINATE_TARGET_PROTEINS	13	0.586217	2.22744	0.00112272	0.0163075	0.0125567	977	tags=69%, list=19%, signal=56%	WDR61/UBB/UBE2B/UBE2D3/RNF181/UBE2A/BCL10/UBC/PAF1
WP_SPLICING_FACTOR_NOVA_REGULATED_SYNAPTIC_PROTEINS	WP_SPLICING_FACTOR_NOVA_REGULATED_SYNAPTIC_PROTEINS	18	-0.540731	-2.05706	0.00109777	0.0163075	0.0125567	907	tags=56%, list=18%, signal=46%	CHL1/PLCB4/EFNA5/GRIK2/MAPK4/CDH2/GABBR2/RAP1GAP/KCNQ2/GRIN1
REACTOME_INTERLEUKIN_10_SIGNALING	REACTOME_INTERLEUKIN_10_SIGNALING	16	-0.554666	-2.01775	0.00111307	0.0163075	0.0125567	42	tags=31%, list=1%, signal=31%	CCL3L1/IL1B/PTGS2/CCL2/TNF
PID_SMAD2_3NUCLEAR_PATHWAY	PID_SMAD2_3NUCLEAR_PATHWAY	18	0.51508	2.30131	0.00115859	0.0166207	0.0127979	769	tags=56%, list=15%, signal=47%	HSPA8/RUNX3/SERPINE1/IL10/TGIF1/E2F4/JUN/CDKN2B/CDK2/KAT2A
KEGG_LYSOSOME	KEGG_LYSOSOME	25	0.441656	2.2187	0.00126881	0.0173454	0.0133559	1177	tags=68%, list=23%, signal=53%	AP4B1/LGMN/CTSH/ASAH1/CTSZ/ATP6V0A1/MCOLN1/SCARB2/NAPSA/HEXB/LAPTM4B/GLA/TCIRG1/CD63/ATP6V0B/TPP1/NEU1
WP_NONGENOMIC_ACTIONS_OF_125_DIHYDROXYVITAMIN_D3	WP_NONGENOMIC_ACTIONS_OF_125_DIHYDROXYVITAMIN_D3	26	-0.486497	-2.08057	0.0012297	0.0173454	0.0133559	942	tags=46%, list=18%, signal=38%	ETS1/PLCB4/STAT1/OAS2/PRKCQ/CAMK2A/CAMK2B/ISG15/IFI44L/RSAD2/CCL2/TNF
WP_APOPTOSIS_MODULATION_AND_SIGNALING	WP_APOPTOSIS_MODULATION_AND_SIGNALING	33	0.382531	2.05089	0.00126151	0.0173454	0.0133559	816	tags=45%, list=16%, signal=39%	BAG3/PMAIP1/CASP1/BIRC3/HSPA1A/TRAF6/BCL2L11/NFKBIA/BID/JUN/CASP7/BMF/NFKB1/TNFRSF1B/CASP3
WP_VEGFAVEGFR2_SIGNALING_PATHWAY	WP_VEGFAVEGFR2_SIGNALING_PATHWAY	117	0.234169	1.81807	0.0012657	0.0173454	0.0133559	516	tags=22%, list=10%, signal=20%	SOD2/P4HA2/IER5/DNAJA1/HSPB1/STIP1/RPL18A/NR4A1/HSP90AA1/ANXA1/NR4A3/PDE4DIP/SDCBP/VEGFA/HBEGF/INPP4B/KATNAL2/PLAUR/NR4A2/HSPA1A/PRKD2/GAB1/C15orf39/SIAH2/NFKBIA/HERPUD1
REACTOME_ESTROGEN_DEPENDENT_GENE_EXPRESSION	REACTOME_ESTROGEN_DEPENDENT_GENE_EXPRESSION	21	0.472957	2.22389	0.00134375	0.0177436	0.0136625	446	tags=33%, list=9%, signal=31%	FKBP4/PTGES3/HSP90AB1/HSP90AA1/TGFA/JUND/CXCL12
REACTOME_MYD88_INDEPENDENT_TLR4_CASCADE	REACTOME_MYD88_INDEPENDENT_TLR4_CASCADE	38	0.358956	2.06653	0.0013183	0.0177436	0.0136625	919	tags=45%, list=18%, signal=37%	RIPK2/APP/UBB/BIRC3/NFKB2/UBE2D3/TRAF2/TRAF6/MAP3K8/NFKBIA/ELK1/JUN/NFKB1/UBC/HMGB1/MAP2K3/RELA
REACTOME_ANTIVIRAL_MECHANISM_BY_IFN_STIMULATED_GENES	REACTOME_ANTIVIRAL_MECHANISM_BY_IFN_STIMULATED_GENES	24	-0.478791	-2.00656	0.00133659	0.0177436	0.0136625	863	tags=46%, list=17%, signal=38%	FLNB/STAT1/OAS2/MX2/OAS3/OASL/MX1/KPNA7/ISG15/USP18/IFIT1
REACTOME_SENESCENCE_ASSOCIATED_SECRETORY_PHENOTYPE_SASP	REACTOME_SENESCENCE_ASSOCIATED_SECRETORY_PHENOTYPE_SASP	15	0.525776	2.11509	0.00147405	0.0191318	0.0147315	923	tags=73%, list=18%, signal=60%	CDKN2C/UBB/ANAPC16/CDKN1B/JUN/CDKN2B/CDK2/NFKB1/UBC/RELA/CCNA2
REACTOME_SIGNALING_BY_NOTCH4	REACTOME_SIGNALING_BY_NOTCH4	15	0.52484	2.11133	0.00154767	0.0191318	0.0147315	1641	tags=80%, list=32%, signal=55%	MAMLD1/UBB/KAT2A/SEM1/UBC/NOTCH1/PSMB1/PSMB4/NOTCH2/CUL1/ADAM10/PSMC4
REACTOME_CELLULAR_SENESCENCE	REACTOME_CELLULAR_SENESCENCE	30	0.385149	2.02599	0.00152867	0.0191318	0.0147315	1377	tags=67%, list=27%, signal=49%	KDM6B/CDKN2C/UBB/BMI1/ANAPC16/CDKN1B/JUN/CDKN2B/CDK2/NFKB1/UBC/ACD/MAP2K3/RELA/CCNA2/MAPKAPK2/RBBP7/PHC1/EZH2/CABIN1
KEGG_DILATED_CARDIOMYOPATHY	KEGG_DILATED_CARDIOMYOPATHY	46	-0.392475	-1.98932	0.00153556	0.0191318	0.0147315	1509	tags=54%, list=29%, signal=39%	ITGA6/ITGA2/RYR2/CACNA2D3/ITGA8/CACNA2D1/ITGB4/ADCY5/ADCY3/CACNA1C/ITGAV/ADCY8/CACNG7/ITGA7/CACNG3/CACNG2/ITGA3/ITGA11/ADCY1/PLN/TTN/CACNG8/ITGB8/LAMA2/TNF
REACTOME_POTASSIUM_CHANNELS	REACTOME_POTASSIUM_CHANNELS	37	-0.409863	-1.96076	0.00151435	0.0191318	0.0147315	2109	tags=81%, list=41%, signal=48%	KCNMB2/ABCC9/KCNMB3/HCN1/KCNH8/KCNC1/KCNG3/KCNK10/KCNK2/KCNN3/KCNH5/KCNS3/KCNK13/KCNB1/KCNN1/GABBR1/KCNN4/KCNB2/ABCC8/GNG4/KCND2/KCNJ2/KCNK1/KCND3/KCNH1/GABBR2/KCNJ10/KCNJ16/KCNQ2/KCNMB1
WP_MONOAMINE_TRANSPORT	WP_MONOAMINE_TRANSPORT	10	-0.628395	-1.91233	0.00152623	0.0191318	0.0147315	1728	tags=90%, list=33%, signal=60%	IL1R1/TPH2/AMPH/CDC25C/NOS1/SLC6A4/SLC6A1/IL1B/TNF
REACTOME_SENSORY_PERCEPTION	REACTOME_SENSORY_PERCEPTION	70	-0.342633	-1.93185	0.00163228	0.0199654	0.0153733	1992	tags=60%, list=39%, signal=37%	ANO2/XIRP2/LRAT/SLC24A1/SCNN1A/SAG/CLIC5/PPEF1/MYO3A/ITPR3/SCNN1D/GPC6/GPC3/HSD17B6/PRKCA/HSPG2/SCN9A/TMC1/ADCY3/OTOGL/SCN2A/GRM1/MYO3B/BSN/KCNJ2/BCO1/TAS1R1/OTOP1/CNGB1/PRKCQ/REEP1/LRP2/ATP2B2/SCNN1B/SNAP25/OR3A2/KCNMB1/RBP2/CABP1/GRM4/OR52K1/OR52K2
WP_HIPPOMERLIN_SIGNALING_DYSREGULATION	WP_HIPPOMERLIN_SIGNALING_DYSREGULATION	50	-0.371829	-1.91934	0.00167401	0.0202624	0.015602	1794	tags=62%, list=35%, signal=41%	PAK5/CDH19/LIN28B/CDH18/ITGA6/ITGA2/PRKAR1B/CDH4/PAK3/ITGA8/CDH9/CDH10/ITGB4/ITGAL/CDH1/CDH20/ITGAV/TEAD4/CDH3/ITGA7/CCND1/ITGA3/PLCB4/ITGA11/FGFR2/CDH2/CDH22/NTRK2/FOXM1/PPP1R14A/ITGB8
KEGG_CALCIUM_SIGNALING_PATHWAY	KEGG_CALCIUM_SIGNALING_PATHWAY	64	-0.350191	-1.92416	0.00174967	0.02096	0.0161391	1797	tags=62%, list=35%, signal=41%	CHRM5/GRM5/PDE1A/ERBB4/PLCE1/RYR3/ADRA1B/TACR1/CHRNA7/ITPR3/PRKCA/RYR2/CACNA1E/GNA14/SPHK1/ADCY3/ATP2A1/CACNA1C/ADCY8/ADORA2B/GRM1/CHRM3/PLCB4/PDE1C/ATP2A3/MYLK/ADCY1/NOS1/CACNA1B/ERBB2/PLN/EDNRB/ATP2B2/CACNA1I/ERBB3/HTR2B/CAMK2A/CAMK2B/GRIN1/CYSLTR2
REACTOME_HIV_LIFE_CYCLE	REACTOME_HIV_LIFE_CYCLE	19	0.480054	2.18923	0.00181906	0.0211375	0.0162758	1449	tags=74%, list=28%, signal=53%	CXCR4/RANGAP1/UBB/TAF7/FURIN/CCNH/UBC/XPO1/RANBP2/RAN/POLR2G/GTF2E2/CHMP4B/NUP43
KEGG_MAPK_SIGNALING_PATHWAY	KEGG_MAPK_SIGNALING_PATHWAY	88	0.261309	1.93599	0.00181399	0.0211375	0.0162758	466	tags=24%, list=9%, signal=22%	DUSP2/HSPA6/HSPB1/HSPA1L/MKNK2/FGFR1/NR4A1/CACNG5/HSPA8/DUSP10/NFKB2/HSPA1A/TRAF2/JUND/HSPA1B/DDIT3/EGFR/TRAF6/PRKACB/MAP3K8/DUSP16
NABA_SECRETED_FACTORS	NABA_SECRETED_FACTORS	72	-0.325314	-1.85315	0.00179684	0.0211375	0.0162758	1531	tags=51%, list=30%, signal=37%	S100A8/ANGPTL7/FGF7/SCUBE3/FGF11/ISM2/BMP7/NRG4/VWC2L/NRG1/IL34/PDGFD/ANGPTL4/CCL3/GDF5/ISM1/CCBE1/IL1A/NRG3/MEGF11/CCL4L2/WNT3/FGF14/PTN/SCUBE1/S100A1/ANGPTL2/HHIP/S100B/VWC2/ANGPTL6/INSL6/TNFSF10/S100A9/IL1B/CCL2/TNF
WP_IL4_SIGNALING_PATHWAY	WP_IL4_SIGNALING_PATHWAY	21	0.462727	2.17578	0.00185405	0.0212396	0.0163545	1264	tags=62%, list=24%, signal=47%	DOK2/HRH1/NFIL3/IRS2/NFKBIA/SOCS3/ELK1/NFKB1/FES/RELA/STAT6/PIK3CA/JAK1
KEGG_HUNTINGTONS_DISEASE	KEGG_HUNTINGTONS_DISEASE	40	0.358704	2.08928	0.00186441	0.0212396	0.0163545	1097	tags=50%, list=21%, signal=40%	COX6A1/SOD2/UQCR11/SOD1/PPID/ATP5F1B/NDUFB4/ATP5F1E/AP2M1/ATP5F1D/CASP3/UQCRFS1/COX7B/CREB3L4/DCTN2/NDUFS2/ATP5PF/ATP5MC3/COX6B1/NDUFA1
WP_MYOMETRIAL_RELAXATION_AND_CONTRACTION_PATHWAYS	WP_MYOMETRIAL_RELAXATION_AND_CONTRACTION_PATHWAYS	56	-0.368378	-1.96802	0.00197779	0.0223125	0.0171806	1675	tags=54%, list=32%, signal=37%	RYR3/ITPR3/RGS7/RGS5/PKIA/PRKCA/PKIG/PRKAR1B/RYR2/ADCY5/ADCY3/GJA1/ADCY8/GNG4/RXFP1/RGS20/ATP2A3/ADCY1/NOS1/PRKCQ/RGS6/CALD1/ATF5/CAMK2A/RGS3/CAMK2B/ADM/IL1B/RGS16/RGS11
REACTOME_CARDIAC_CONDUCTION	REACTOME_CARDIAC_CONDUCTION	49	-0.372866	-1.91678	0.00206004	0.023017	0.017723	2007	tags=71%, list=39%, signal=44%	KCNK10/TRDN/SLC8A2/KCNK2/KCNK13/RYR3/ITPR3/RYR2/FGF11/SCN9A/KCNE4/ATP2A1/CACNA1C/CACNG7/SCN2A/KCND2/KCNJ2/KCNK1/DMPK/KCNK12/SCN1A/ATP2A3/FGF14/KCNIP4/KCND3/NOS1/PLN/KCNIP3/NPPA/ATP2B2/ATP1A2/CACNG8/KCNIP1/CAMK2A/CAMK2B
WP_APOPTOSISRELATED_NETWORK_DUE_TO_ALTERED_NOTCH3_IN_OVARIAN_CANCER	WP_APOPTOSISRELATED_NETWORK_DUE_TO_ALTERED_NOTCH3_IN_OVARIAN_CANCER	21	0.459467	2.16046	0.00208763	0.0231031	0.0177893	850	tags=62%, list=16%, signal=52%	HSPD1/HSPB1/RIPK2/APP/SQSTM1/JUND/SOCS3/CDKN1B/CASP7/NFKB1/NET1/YBX3/RNF7
PID_TELOMERASE_PATHWAY	PID_TELOMERASE_PATHWAY	17	0.501849	2.15428	0.00227712	0.024434	0.0188141	1266	tags=71%, list=24%, signal=53%	PTGES3/MXD1/HSP90AA1/EGFR/CDKN1B/JUN/NFKB1/ACD/SAP30/IRF1/DKC1/RBBP7
REACTOME_TRANSPORT_OF_MATURE_TRANSCRIPT_TO_CYTOPLASM	REACTOME_TRANSPORT_OF_MATURE_TRANSCRIPT_TO_CYTOPLASM	12	0.57857	2.11714	0.00231303	0.024434	0.0188141	2187	tags=100%, list=42%, signal=58%	NXF1/SLBP/U2AF1/SRSF7/SARNP/RBM8A/RANBP2/THOC6/NUP43/SYMPK/NUP93/CPSF3
PID_CD40_PATHWAY	PID_CD40_PATHWAY	12	0.578559	2.1171	0.00231303	0.024434	0.0188141	919	tags=67%, list=18%, signal=55%	BIRC3/TRAF2/TRAF6/NFKBIA/JUN/TNFAIP3/NFKB1/RELA
REACTOME_SIGNALING_BY_NOTCH1_PEST_DOMAIN_MUTANTS_IN_CANCER	REACTOME_SIGNALING_BY_NOTCH1_PEST_DOMAIN_MUTANTS_IN_CANCER	14	0.514716	2.03491	0.00229201	0.024434	0.0188141	884	tags=57%, list=17%, signal=48%	MAMLD1/UBB/DLL1/MIB1/TBL1X/KAT2A/UBC/NOTCH1
REACTOME_PHASE_0_RAPID_DEPOLARISATION	REACTOME_PHASE_0_RAPID_DEPOLARISATION	14	-0.55749	-1.92706	0.00226268	0.024434	0.0188141	1345	tags=71%, list=26%, signal=53%	FGF11/SCN9A/CACNA1C/CACNG7/SCN2A/SCN1A/FGF14/CACNG8/CAMK2A/CAMK2B
REACTOME_HATS_ACETYLATE_HISTONES	REACTOME_HATS_ACETYLATE_HISTONES	14	0.513863	2.03153	0.00234895	0.0245899	0.0189342	1308	tags=79%, list=25%, signal=59%	RUVBL2/MORF4L2/KAT2A/MSL3/MORF4L1/ING3/JADE2/ELP5/RBBP7/ENY2/ELP2
REACTOME_DOWNSTREAM_SIGNALING_EVENTS_OF_B_CELL_RECEPTOR_BCR	REACTOME_DOWNSTREAM_SIGNALING_EVENTS_OF_B_CELL_RECEPTOR_BCR	21	0.455216	2.14047	0.0023796	0.0246608	0.0189887	1238	tags=71%, list=24%, signal=55%	UBB/MALT1/NFKBIA/NFKBIE/BCL10/NFKB1/SEM1/UBC/REL/RASGRP3/PSMB1/RELA/PSMB4/PSME4/NFKBIB
NABA_PROTEOGLYCANS	NABA_PROTEOGLYCANS	14	-0.554353	-1.91622	0.00239816	0.0246608	0.0189887	1851	tags=86%, list=36%, signal=55%	VCAN/ASPN/SPOCK1/HSPG2/IMPG2/OMD/IMPG1/SPOCK3/PODNL1/OGN/NCAN/HAPLN2
REACTOME_IRE1ALPHA_ACTIVATES_CHAPERONES	REACTOME_IRE1ALPHA_ACTIVATES_CHAPERONES	11	0.580008	2.06919	0.00247369	0.0252142	0.0194149	2179	tags=100%, list=42%, signal=58%	TSPYL2/EDEM1/HDGF/WIPI1/CTDSP2/ACADVL/TPP1/GSK3A/FKBP14/PDIA5/DNAJB11
REACTOME_CIRCADIAN_CLOCK	REACTOME_CIRCADIAN_CLOCK	21	0.451997	2.12533	0.00249639	0.0252244	0.0194227	1034	tags=57%, list=20%, signal=46%	NAMPT/CREM/SERPINE1/PER1/UBB/NFIL3/PPP1CB/TBL1X/MEF2D/UBC/KLF15/CSNK1E
REACTOME_DDX58_IFIH1_MEDIATED_INDUCTION_OF_INTERFERON_ALPHA_BETA	REACTOME_DDX58_IFIH1_MEDIATED_INDUCTION_OF_INTERFERON_ALPHA_BETA	26	0.417595	2.11539	0.00257653	0.0258097	0.0198734	919	tags=54%, list=18%, signal=45%	HSP90AB1/APP/UBB/HSP90AA1/NFKB2/UBE2D3/TRAF2/TRAF6/NFKBIA/TNFAIP3/NFKB1/UBC/HMGB1/RELA
REACTOME_MITOCHONDRIAL_PROTEIN_IMPORT	REACTOME_MITOCHONDRIAL_PROTEIN_IMPORT	11	0.571807	2.03994	0.00283705	0.0281765	0.0216958	1311	tags=73%, list=25%, signal=54%	HSPD1/ATP5F1B/HSPA9/CHCHD10/COX19/CHCHD2/CYC1/COX17
REACTOME_TRANS_GOLGI_NETWORK_VESICLE_BUDDING	REACTOME_TRANS_GOLGI_NETWORK_VESICLE_BUDDING	18	0.48494	2.16665	0.00291443	0.0282146	0.0217252	986	tags=67%, list=19%, signal=54%	SNAP23/HSPA8/APP/AP4B1/TFRC/CTSZ/STX4/FTL/NECAP1/SNX9/TPD52/FTH1
REACTOME_NUCLEAR_EVENTS_MEDIATED_BY_NFE2L2	REACTOME_NUCLEAR_EVENTS_MEDIATED_BY_NFE2L2	21	0.446246	2.09829	0.00290515	0.0282146	0.0217252	1447	tags=71%, list=28%, signal=52%	UBB/SQSTM1/HMOX1/MAFG/GCLM/IDH1/SEM1/UBC/NOTCH1/PSMB1/PSMB4/PRDX1/GSR/CUL1/MYC
REACTOME_INFLAMMASOMES	REACTOME_INFLAMMASOMES	13	0.551489	2.09548	0.00293801	0.0282146	0.0217252	919	tags=69%, list=18%, signal=57%	HSP90AB1/CASP1/APP/NFKB2/SUGT1/HMOX1/TXNIP/NFKB1/RELA
KEGG_OLFACTORY_TRANSDUCTION	KEGG_OLFACTORY_TRANSDUCTION	15	-0.556119	-1.9763	0.00292103	0.0282146	0.0217252	379	tags=40%, list=7%, signal=37%	CNGB1/OR3A2/CAMK2A/CAMK2B/OR52K1/OR52K2
NABA_ECM_GLYCOPROTEINS	NABA_ECM_GLYCOPROTEINS	73	-0.324192	-1.85451	0.00301394	0.0287066	0.022104	1824	tags=59%, list=35%, signal=39%	KCP/LAMB4/MMRN2/SMOC2/USH2A/VWCE/LAMA1/TNXB/RSPO2/TNC/EGFLAM/SLIT3/MATN2/THSD4/LAMA3/FBN3/LTBP1/VWA5A/ZP3/RELN/VWA3A/FBLN1/FBLN5/SPARCL1/NID1/NTN1/SVEP1/ABI3BP/LAMC3/FRAS1/LAMB1/VWA3B/HMCN2/EDIL3/EYS/ELN/SMOC1/TSPEAR/VIT/IGFBP7/FGL1/TNR/LAMA2
PID_P75_NTR_PATHWAY	PID_P75_NTR_PATHWAY	18	0.479906	2.14415	0.00314962	0.029515	0.0227265	463	tags=44%, list=9%, signal=41%	RIPK2/APP/BIRC3/SQSTM1/TRAF6/PRKACB/BCL2L11/FURIN
WP_BRAINDERIVED_NEUROTROPHIC_FACTOR_BDNF_SIGNALING_PATHWAY	WP_BRAINDERIVED_NEUROTROPHIC_FACTOR_BDNF_SIGNALING_PATHWAY	48	-0.360586	-1.84806	0.00312438	0.029515	0.0227265	995	tags=35%, list=19%, signal=29%	ALPL/GRIA1/NCF1/LINGO1/STAT1/CDH2/TIAM1/NTRK2/NCAM1/PTPRF/GRIA2/GRIA3/FYN/CAMK2A/GRIN1/EGR2/EGR1
REACTOME_CYCLIN_D_ASSOCIATED_EVENTS_IN_G1	REACTOME_CYCLIN_D_ASSOCIATED_EVENTS_IN_G1	19	0.45807	2.08898	0.00318812	0.0296367	0.0228202	778	tags=53%, list=15%, signal=45%	CDKN2C/UBB/CKS1B/CDKN1B/CCNH/E2F4/CDKN1C/CDKN2B/CDK2/UBC
WP_MRNA_PROCESSING	WP_MRNA_PROCESSING	19	0.455074	2.07531	0.00330511	0.0304805	0.0234699	1245	tags=68%, list=24%, signal=52%	HNRNPU/NXF1/HNRNPA2B1/TRA2B/U2AF1/CLK1/SRSF7/CELF2/PAPOLA/SF3A1/LSM7/SNRPG/SNRPB
REACTOME_UB_SPECIFIC_PROCESSING_PROTEASES	REACTOME_UB_SPECIFIC_PROCESSING_PROTEASES	31	0.37733	1.98427	0.00344233	0.0311397	0.0239775	1227	tags=65%, list=24%, signal=50%	UBB/BIRC3/TRAF2/SNX3/RCE1/TRAF6/SIAH2/NFKBIA/POLB/ARRB2/USP21/KAT2A/SEM1/UBC/PSMB1/CCNA2/PSMB4/USP20/PSME4/WDR48
WP_OLIGODENDROCYTE_SPECIFICATION_AND_DIFFERENTIATION_LEADING_TO_MYELIN_COMPONENTS_FOR_CNS	WP_OLIGODENDROCYTE_SPECIFICATION_AND_DIFFERENTIATION_LEADING_TO_MYELIN_COMPONENTS_FOR_CNS	15	-0.548881	-1.95058	0.00345699	0.0311397	0.0239775	1584	tags=73%, list=31%, signal=51%	CNP/SOX6/SOX10/OMG/GLI2/MAG/MOG/PLP1/SOX8/IL1B/TNF
REACTOME_ACTIVATION_OF_NMDA_RECEPTORS_AND_POSTSYNAPTIC_EVENTS	REACTOME_ACTIVATION_OF_NMDA_RECEPTORS_AND_POSTSYNAPTIC_EVENTS	34	-0.407208	-1.89783	0.00340643	0.0311397	0.0239775	1814	tags=68%, list=35%, signal=44%	GRIN2B/ERBB4/CAMK1/GRIN3A/PRKAR1B/PPM1E/TUBA8/NRG1/GRIA4/ADCY8/KIF17/GRIA1/TUBB6/ACTN2/LIN7A/TUBB4A/ADCY1/NRGN/GRIA2/GRIA3/CAMK2A/CAMK2B/GRIN1
KEGG_RNA_DEGRADATION	KEGG_RNA_DEGRADATION	11	0.563053	2.00871	0.00351118	0.0313846	0.024166	241	tags=36%, list=5%, signal=35%	HSPD1/WDR61/HSPA9/PAPOLG
REACTOME_NGF_STIMULATED_TRANSCRIPTION	REACTOME_NGF_STIMULATED_TRANSCRIPTION	12	-0.57993	-1.88949	0.00353893	0.0313911	0.0241711	96	tags=33%, list=2%, signal=33%	ID2/EGR2/EGR1/EGR3
PID_ARF6_TRAFFICKING_PATHWAY	PID_ARF6_TRAFFICKING_PATHWAY	19	-0.490123	-1.89883	0.00363884	0.0320328	0.0246652	1509	tags=63%, list=29%, signal=45%	ITGA6/ITGA2/ITGA8/CDH1/ITGAV/ITGA7/ASAP2/ITGA3/ITGA11/CPE/ACAP1/EDNRB
REACTOME_TAK1_DEPENDENT_IKK_AND_NF_KAPPA_B_ACTIVATION	REACTOME_TAK1_DEPENDENT_IKK_AND_NF_KAPPA_B_ACTIVATION	19	0.450459	2.05427	0.00371458	0.0324537	0.0249893	919	tags=58%, list=18%, signal=48%	RIPK2/APP/UBB/NFKB2/TRAF2/TRAF6/NFKBIA/NFKB1/UBC/HMGB1/RELA
REACTOME_TRANSCRIPTIONAL_REGULATION_BY_TP53	REACTOME_TRANSCRIPTIONAL_REGULATION_BY_TP53	77	0.258038	1.81961	0.0037739	0.0327259	0.0251989	1418	tags=53%, list=27%, signal=39%	COX6A1/PMAIP1/SESN3/CASP1/UBB/PRDM1/BANP/TAF7/ING2/PIP4P1/BID/CDKN1B/CCNH/E2F4/JUN/CHD3/PRKAB1/RRAGD/CDK2/UBC/CNOT3/RPA2/HIPK1/MLH1/COX19/BNIP3L/COX7B/CCNA2/DYRK2/PRDX1/COX6B1/SESN1/SESN2/AGO2/RBBP7/RMI1/GSR/POLR2G/PRR5/TP63/PPP1R13L
WP_TYPE_I_COLLAGEN_SYNTHESIS_IN_THE_CONTEXT_OF_OSTEOGENESIS_IMPERFECTA	WP_TYPE_I_COLLAGEN_SYNTHESIS_IN_THE_CONTEXT_OF_OSTEOGENESIS_IMPERFECTA	10	0.581004	1.99573	0.00415134	0.0355866	0.0274016	673	tags=50%, list=13%, signal=44%	SERPINH1/P4HA2/P4HA1/FZD1/PLOD1
REACTOME_METABOLISM_OF_AMINO_ACIDS_AND_DERIVATIVES	REACTOME_METABOLISM_OF_AMINO_ACIDS_AND_DERIVATIVES	111	0.2284	1.75399	0.00416504	0.0355866	0.0274016	1235	tags=50%, list=24%, signal=39%	RPL18A/HIBCH/SHMT1/GATM/ARG2/SLC6A11/RPS5/RPL18/PCBD1/AZIN1/RPS27/RPS16/RPS25/RPL13/RPL8/RPL19/RPL24/RPL7A/RPS14/RPLP1/BCKDK/FAU/RPL27/RPS3A/RPS21/RPS15/RPL6/SEM1/RPL9/RPL10A/RPS18/RPS13/RPL23A/SERINC5/RPL29/SMS/PSMB1/RPS29/SLC7A5/RPSA/RPS3/PSMB4/RPL12/RPLP2/SLC36A4/RPL32/AFMID/RPS9/RPL3/ACAD8/RPS7/RPS15A/PSME4/RPL35A/RPL37A
WP_NUCLEOTIDEBINDING_OLIGOMERIZATION_DOMAIN_NOD_PATHWAY	WP_NUCLEOTIDEBINDING_OLIGOMERIZATION_DOMAIN_NOD_PATHWAY	21	0.435022	2.04551	0.00419587	0.0355883	0.0274029	685	tags=48%, list=13%, signal=41%	NDUFA13/RIPK2/CASP1/CASP5/HSP90AA1/PRDM1/SUGT1/NFKBIA/NLRP4/CASP7
REACTOME_NEUTROPHIL_DEGRANULATION	REACTOME_NEUTROPHIL_DEGRANULATION	125	0.211037	1.64753	0.00425852	0.035858	0.0276106	1177	tags=43%, list=23%, signal=34%	HSPA6/SNAP23/ADAM8/HSP90AB1/HSPA8/IQGAP2/HSP90AA1/C5AR1/SDCBP/CTSH/CD55/PLAUR/CNN2/HSPA1A/TRAPPC1/LPCAT1/CFD/HSPA1B/CREG1/CD59/ASAH1/CTSZ/ATP6V0A1/LGALS3/CPNE1/FCGR2A/HEBP2/FTL/IDH1/FCER1G/HEXB/YPEL5/SRP14/NFKB1/PRDX6/TNFRSF1B/GLA/HMGB1/HLA-C/PSMB1/VAT1/NAPRT/TCIRG1/CCT2/FTH1/CD63/CCT8/C1orf35/GSTP1/CST3/VAPA/ARPC5/LILRB2/NEU1
REACTOME_LAMININ_INTERACTIONS	REACTOME_LAMININ_INTERACTIONS	20	-0.481341	-1.87988	0.00458867	0.0383599	0.029537	1563	tags=70%, list=30%, signal=49%	LAMA1/ITGA6/ITGA2/HSPG2/LAMA3/ITGB4/ITGAV/ITGA7/NID1/ITGA3/LAMC3/LAMB1/COL4A5/LAMA2
REACTOME_SIGNALING_BY_GPCR	REACTOME_SIGNALING_BY_GPCR	176	-0.240999	-1.6393	0.00464145	0.038524	0.0296634	1840	tags=48%, list=36%, signal=32%	FFAR4/GPR183/CNR2/RGSL1/CHRM5/DGKB/GRM5/PDE1A/WNT5A/ADRA1B/TACR1/GABBR1/ITPR3/RGS7/NPFFR1/GRM8/GRM7/DRD3/RGS5/PRKCA/TRPC6/PRKAR1B/PLPPR1/OPRD1/GNA14/ADGRE1/ADGRE5/PYY/ARHGEF4/ADCY5/CCR5/ADCY3/GPR18/C3/PDE10A/RGS22/ARHGEF38/ADCY8/ADORA2B/SCTR/GRM1/RASGRP1/GNG4/CHRM3/RXFP1/RGS20/CCL3/PLCB4/PDE1C/GRM3/ARHGEF17/GPR39/P2RY11/P2RY6/CCL4L2/KNG1/WNT3/TAS1R1/ADCY1/NGEF/TIAM1/GPR37/CX3CR1/CCR3/GABBR2/KALRN…
REACTOME_CHROMATIN_MODIFYING_ENZYMES	REACTOME_CHROMATIN_MODIFYING_ENZYMES	34	0.350939	1.90743	0.00492037	0.0405494	0.0312229	2067	tags=79%, list=40%, signal=48%	KDM6B/RUVBL2/NFKB2/MORF4L2/CHD3/TBL1X/JMJD6/NFKB1/KAT2A/MSL3/RELA/SAP30/MORF4L1/ING3/JADE2/ELP5/RBBP7/ENY2/ELP2/EZH2/KDM5D/SMARCB1/ASH2L/PRMT7/RIOX2/KDM1B/JAK2
REACTOME_KEAP1_NFE2L2_PATHWAY	REACTOME_KEAP1_NFE2L2_PATHWAY	28	0.386506	2.00623	0.00522403	0.0421738	0.0324737	1447	tags=68%, list=28%, signal=49%	UBB/SQSTM1/HMOX1/MAFG/MAP1LC3B/GCLM/IDH1/SEM1/UBC/NOTCH1/PSMB1/PSMB4/PRDX1/SESN1/PSME4/SESN2/GSR/CUL1/MYC
REACTOME_PROTEIN_LOCALIZATION	REACTOME_PROTEIN_LOCALIZATION	37	0.350097	1.97506	0.0052032	0.0421738	0.0324737	950	tags=41%, list=18%, signal=33%	HSPD1/APP/ATP5F1B/UBB/HSPA9/PRNP/HMOX1/UBE2D3/EMD/IDH1/CHCHD10/UBC/PHYH/COX19/CHCHD2
REACTOME_VESICLE_MEDIATED_TRANSPORT	REACTOME_VESICLE_MEDIATED_TRANSPORT	147	0.200559	1.65337	0.00522635	0.0421738	0.0324737	988	tags=36%, list=19%, signal=30%	HSPH1/SNAP23/RAB7B/HSPA8/APP/RAB3IP/UBB/HSP90AA1/TGFA/ARF5/STX16/HBEGF/AP4B1/TFRC/CD55/DENND2A/TRAPPC1/CD59/COPA/EGFR/CTSZ/MAP1LC3B/TBC1D7/STX4/EXOC8/LDLR/SCARB2/PRKAB1/TRIP10/FTL/ITSN1/RAB9A/ARFIP2/ARRB2/AP2M1/RHOQ/NECAP2/UBC/ULK1/ARFGAP3/NECAP1/MAN1A1/SNX9/CD163/TPD52/KIF2A/RAB21/STXBP3/DVL2/GDI1/UBQLN1/FTH1/DCTN2
REACTOME_RIPK1_MEDIATED_REGULATED_NECROSIS	REACTOME_RIPK1_MEDIATED_REGULATED_NECROSIS	10	0.570286	1.95892	0.00532977	0.0427117	0.0328879	333	tags=50%, list=6%, signal=47%	UBB/HSP90AA1/BIRC3/SDCBP/TRAF2
REACTOME_TP53_REGULATES_METABOLIC_GENES	REACTOME_TP53_REGULATES_METABOLIC_GENES	17	0.47201	2.02619	0.00559378	0.0445204	0.0342805	1398	tags=76%, list=27%, signal=56%	COX6A1/SESN3/PRKAB1/RRAGD/COX19/COX7B/PRDX1/COX6B1/SESN1/SESN2/AGO2/GSR/TP63
REACTOME_INTERACTION_BETWEEN_L1_AND_ANKYRINS	REACTOME_INTERACTION_BETWEEN_L1_AND_ANKYRINS	14	-0.526849	-1.82115	0.00574696	0.0454283	0.0349797	1302	tags=64%, list=25%, signal=48%	SCN9A/SCN2A/NRCAM/SCN1A/SPTB/SPTBN4/SPTBN2/NFASC/KCNQ2
REACTOME_DEUBIQUITINATION	REACTOME_DEUBIQUITINATION	48	0.307418	1.88935	0.00583846	0.0456722	0.0351675	1227	tags=54%, list=24%, signal=42%	RIPK2/UBB/BIRC3/TRAF2/SNX3/JOSD1/RCE1/YOD1/TRAF6/SIAH2/NFKBIA/POLB/TNFAIP3/ARRB2/USP21/KAT2A/SEM1/UBC/PSMB1/CCNA2/MBD6/PSMB4/USP20/PSME4/RAD23A/WDR48
REACTOME_CARBOXYTERMINAL_POST_TRANSLATIONAL_MODIFICATIONS_OF_TUBULIN	REACTOME_CARBOXYTERMINAL_POST_TRANSLATIONAL_MODIFICATIONS_OF_TUBULIN	14	-0.525846	-1.81768	0.00585642	0.0456722	0.0351675	1384	tags=64%, list=27%, signal=47%	TTLL1/TUBA8/AGBL1/AGBL2/TUBB6/AGBL4/TUBB4A/TTLL6/TTLL7
WP_PHOTODYNAMIC_THERAPYINDUCED_NFKB_SURVIVAL_SIGNALING	WP_PHOTODYNAMIC_THERAPYINDUCED_NFKB_SURVIVAL_SIGNALING	14	-0.524952	-1.81459	0.00596588	0.0462157	0.035586	36	tags=29%, list=1%, signal=28%	IL1B/PTGS2/BCL2A1/TNF
WP_TRANSLATION_FACTORS	WP_TRANSLATION_FACTORS	10	0.564207	1.93804	0.00608285	0.0465117	0.0358139	2260	tags=100%, list=44%, signal=56%	EIF5/EIF1/EIF4A2/EIF5A/ETF1/EIF2B5/EIF5B/EIF2B3/EIF2AK2/EIF3C
WP_HEAD_AND_NECK_SQUAMOUS_CELL_CARCINOMA	WP_HEAD_AND_NECK_SQUAMOUS_CELL_CARCINOMA	24	0.384567	1.87638	0.0060896	0.0465117	0.0358139	1457	tags=75%, list=28%, signal=54%	FGFR1/NFKB2/VEGFA/EGFR/GAB1/NFKB1/NOTCH1/REL/RELA/IGF1R/NOTCH2/SESN1/PIK3CA/SESN2/CTNNB1/TP63/CASP8/PIK3CB
REACTOME_SIGNALING_BY_INTERLEUKINS	REACTOME_SIGNALING_BY_INTERLEUKINS	141	0.200131	1.63439	0.00612417	0.0465117	0.0358139	919	tags=34%, list=18%, signal=29%	SOD2/TCP1/RIPK2/SOD1/IRF4/CASP1/HSPA8/CSF1/APP/UBB/HSP90AA1/ANXA1/MSN/HSPA9/NFKB2/VEGFA/STAT4/SQSTM1/CEBPD/HMOX1/CNN2/TRAF2/IL10/OSM/TRAF6/HNRNPA2B1/MAP3K8/IRS2/LCP1/NFKBIA/SOCS3/STX4/ELK1/JUN/PDCD4/HNRNPF/LAMA5/CTF1/NFKB1/SEM1/UBC/TNFRSF1B/CASP3/HMGB1/MAP2K3/PSMB1/IL16/RELA
REACTOME_CYTOKINE_SIGNALING_IN_IMMUNE_SYSTEM	REACTOME_CYTOKINE_SIGNALING_IN_IMMUNE_SYSTEM	207	-0.229356	-1.59282	0.00631034	0.0476144	0.0366629	501	tags=18%, list=10%, signal=17%	OAS2/LCK/PSMA8/MX2/LBP/OAS3/PIM1/NCAM1/LIFR/OASL/S100B/ANXA2/MX1/PTPRZ1/IFI27/TRIM5/IFI6/RORA/KPNA7/SNAP25/FYN/CAMK2A/OPRM1/CAMK2B/PTPN5/ISG15/IFIT2/USP18/IL21R/CCL3L1/IL1B/IFIT3/RSAD2/IFIT1/PTGS2/CCL2/TNF/EGR1
REACTOME_CYCLIN_A_CDK2_ASSOCIATED_EVENTS_AT_S_PHASE_ENTRY	REACTOME_CYCLIN_A_CDK2_ASSOCIATED_EVENTS_AT_S_PHASE_ENTRY	22	0.4057	1.9524	0.00641229	0.0480683	0.0370125	2716	tags=95%, list=53%, signal=46%	UBB/CKS1B/CDKN1B/CCNH/E2F4/CABLES1/CDK2/SEM1/UBC/PSMB1/CCNA2/PSMB4/CUL1/MYC/CCNE2/PSMC4/PSMB9/MNAT1/CDK7/TFDP1/PSMB8
REACTOME_RNA_POLYMERASE_II_TRANSCRIPTION	REACTOME_RNA_POLYMERASE_II_TRANSCRIPTION	295	0.156342	1.45714	0.00645323	0.0480683	0.0370125	929	tags=26%, list=18%, signal=23%	COX6A1/HSPD1/SOD2/MAMLD1/THRB/PMAIP1/WDR61/GRIN2A/SESN3/CASP1/NR4A1/ZNF331/RUNX3/SERPINE1/UBB/TGFA/NR4A3/PRDM1/VEGFA/CCNG2/BMI1/BANP/NR4A2/UBE2D3/SLBP/TAF7/DDIT3/DLL1/EGFR/BCL2L11/LGALS3/ANAPC16/ING2/FURIN/TGIF1/SOCS3/PIP4P1/U2AF1/ZNF706/BID/CDKN1B/CCNH/SRSF7/E2F4/MECP2/TXNIP/JUN/CHD3/PRKAB1/RRAGD/DEK/TBL1X/UXT/CDKN2B/CDK2/NFKB1/KAT2A/SEM1/TRIM28/UBC/ITGA5/SARNP/CNOT3/RPA2/HIPK1/MLH1/ELL2/COX19/N…
WP_FERROPTOSIS	WP_FERROPTOSIS	19	0.430159	1.96169	0.00652529	0.0482955	0.0371874	818	tags=53%, list=16%, signal=44%	HSPB1/ACSL1/PRNP/TFRC/HMOX1/MAP1LC3B/PCBP1/GCLM/FTL/SAT2
REACTOME_DOWNREGULATION_OF_TGF_BETA_RECEPTOR_SIGNALING	REACTOME_DOWNREGULATION_OF_TGF_BETA_RECEPTOR_SIGNALING	10	0.559738	1.92269	0.0067288	0.0491911	0.037877	1236	tags=80%, list=24%, signal=61%	UBB/PPP1R15A/PPP1CB/UBC/XPO1/ZFYVE9/STRAP/PPP1CC
WP_IL1_AND_MEGAKARYOCYTES_IN_OBESITY	WP_IL1_AND_MEGAKARYOCYTES_IN_OBESITY	10	-0.576589	-1.75468	0.00673096	0.0491911	0.037877	397	tags=40%, list=8%, signal=37%	CCR3/S100A9/IL1B/CCL2
REACTOME_REGULATED_NECROSIS	REACTOME_REGULATED_NECROSIS	21	0.417015	1.96084	0.00701785	0.0498994	0.0384224	1445	tags=76%, list=28%, signal=55%	CASP1/UBB/CASP5/HSP90AA1/BIRC3/SDCBP/TRAF2/UBC/CASP3/HMGB1/CASP4/CFLAR/IRF1/TP63/CASP8/CHMP4B
REACTOME_RRNA_MODIFICATION_IN_THE_NUCLEUS_AND_CYTOSOL	REACTOME_RRNA_MODIFICATION_IN_THE_NUCLEUS_AND_CYTOSOL	19	0.427962	1.95167	0.006878	0.0498994	0.0384224	2606	tags=95%, list=50%, signal=47%	NOP58/NOP10/RPS14/TRMT112/NOP56/RPS9/RPS7/DKC1/WDR46/DCAF13/PNO1/NAT10/HEATR1/PDCD11/GAR1/WDR3/RRP9/RCL1
REACTOME_TOLL_LIKE_RECEPTOR_9_TLR9_CASCADE	REACTOME_TOLL_LIKE_RECEPTOR_9_TLR9_CASCADE	36	0.339902	1.89359	0.00707642	0.0498994	0.0384224	1896	tags=75%, list=37%, signal=48%	RIPK2/APP/UBB/NFKB2/TRAF2/TRAF6/MAP3K8/NFKBIA/ELK1/JUN/NFKB1/UBC/HMGB1/MAP2K3/RELA/PELI2/MAPKAPK2/NFKBIB/IRAK2/CUL1/CASP8/MEF2A/PPP2R5D/MYD88/MAPK7/IRF7/ALPK1
REACTOME_SCF_SKP2_MEDIATED_DEGRADATION_OF_P27_P21	REACTOME_SCF_SKP2_MEDIATED_DEGRADATION_OF_P27_P21	15	0.459145	1.84705	0.00708555	0.0498994	0.0384224	1641	tags=80%, list=32%, signal=55%	UBB/CKS1B/CDKN1B/CDK2/SEM1/UBC/PSMB1/CCNA2/PSMB4/CUL1/CCNE2/PSMC4
REACTOME_HIV_INFECTION	REACTOME_HIV_INFECTION	35	0.324518	1.81059	0.00697675	0.0498994	0.0384224	1449	tags=63%, list=28%, signal=46%	CXCR4/RANGAP1/UBB/CD247/TAF7/FURIN/CCNH/AP2M1/SEM1/UBC/XPO1/PSMB1/RANBP2/PSMB4/RAN/ELMO1/PSME4/AP2A2/POLR2G/GTF2E2/CHMP4B/NUP43
WP_FIBRIN_COMPLEMENT_RECEPTOR_3_SIGNALING_PATHWAY	WP_FIBRIN_COMPLEMENT_RECEPTOR_3_SIGNALING_PATHWAY	14	-0.519176	-1.79462	0.00695105	0.0498994	0.0384224	405	tags=29%, list=8%, signal=26%	LBP/PLAT/CCL2/TNF
WP_MODULATORS_OF_TCR_SIGNALING_AND_T_CELL_ACTIVATION	WP_MODULATORS_OF_TCR_SIGNALING_AND_T_CELL_ACTIVATION	23	0.402311	1.9657	0.00717407	0.0502185	0.0386681	919	tags=61%, list=18%, signal=50%	CD247/GNA13/TRAF6/MAP3K8/MALT1/NFKBIA/CDKN1B/TNFAIP3/MEF2D/BCL10/NFKB1/RNF7/REL/RELA
REACTOME_FOXO_MEDIATED_TRANSCRIPTION	REACTOME_FOXO_MEDIATED_TRANSCRIPTION	13	0.520796	1.97886	0.00728094	0.0506614	0.0390091	1064	tags=62%, list=21%, signal=49%	SOD2/CCNG2/DDIT3/BCL2L11/CDKN1B/TXNIP/BTG1/NFYA
KEGG_CELL_ADHESION_MOLECULES_CAMS	KEGG_CELL_ADHESION_MOLECULES_CAMS	52	-0.331919	-1.73472	0.00738335	0.0510682	0.0393224	2064	tags=65%, list=40%, signal=40%	NLGN1/CLDN20/CNTNAP2/CD22/VCAN/CLDN7/NRXN1/CD80/ITGA6/NLGN3/OCLN/CDH4/ITGA8/ITGAL/CDH1/ITGAV/CNTN2/CLDN18/CDH3/NRXN3/CLDN10/NLGN4X/CLDN14/NRXN2/CNTN1/NRCAM/MAG/NCAM2/CDH2/NCAM1/NFASC/PTPRF/ITGB8/SIGLEC1
REACTOME_AUF1_HNRNP_D0_BINDS_AND_DESTABILIZES_MRNA	REACTOME_AUF1_HNRNP_D0_BINDS_AND_DESTABILIZES_MRNA	13	0.515135	1.95735	0.00808355	0.0555804	0.0427967	1005	tags=62%, list=19%, signal=50%	HSPB1/HSPA8/UBB/HSPA1A/SEM1/UBC/PSMB1/PSMB4
REACTOME_MAPK6_MAPK4_SIGNALING	REACTOME_MAPK6_MAPK4_SIGNALING	24	0.375113	1.83025	0.00818075	0.0559178	0.0430566	1240	tags=58%, list=24%, signal=45%	DNAJB1/HSPB1/UBB/PRKACB/CDC42EP3/JUN/SEM1/UBC/XPO1/PSMB1/PSMB4/CCND3/PSME4/AGO2
REACTOME_NUCLEAR_EVENTS_KINASE_AND_TRANSCRIPTION_FACTOR_ACTIVATION	REACTOME_NUCLEAR_EVENTS_KINASE_AND_TRANSCRIPTION_FACTOR_ACTIVATION	17	-0.504435	-1.86926	0.00841965	0.0572142	0.0440548	96	tags=24%, list=2%, signal=23%	ID2/EGR2/EGR1/EGR3
KEGG_B_CELL_RECEPTOR_SIGNALING_PATHWAY	KEGG_B_CELL_RECEPTOR_SIGNALING_PATHWAY	20	0.435691	2.04611	0.008738	0.0590323	0.0454547	1469	tags=75%, list=28%, signal=54%	MALT1/NFKBIA/NFKBIE/JUN/BCL10/NFKB1/RASGRP3/RELA/NFAT5/PLCG2/PIK3CA/NFKBIB/PIK3AP1/PIK3CB/VAV1
REACTOME_SUMOYLATION	REACTOME_SUMOYLATION	25	0.382358	1.92081	0.00891121	0.0598545	0.0460878	960	tags=52%, list=19%, signal=43%	THRB/RANGAP1/NOP58/NFKB2/BMI1/NR4A2/ING2/NFKBIA/TOP1/CHD3/TRIM28/RELA/RANBP2
WP_NOCGMPPKG_MEDIATED_NEUROPROTECTION	WP_NOCGMPPKG_MEDIATED_NEUROPROTECTION	22	-0.450213	-1.81596	0.00907626	0.0606127	0.0466716	476	tags=36%, list=9%, signal=33%	NOS1/CNGB1/NPPA/CAMK2A/CAMK2B/IL1B/GRIN1/TNF
REACTOME_PURINERGIC_SIGNALING_IN_LEISHMANIASIS_INFECTION	REACTOME_PURINERGIC_SIGNALING_IN_LEISHMANIASIS_INFECTION	15	0.446131	1.7947	0.00922903	0.0610696	0.0470234	919	tags=60%, list=18%, signal=49%	HSP90AB1/CASP1/APP/NFKB2/SUGT1/HMOX1/TXNIP/NFKB1/RELA
PID_INTEGRIN_CS_PATHWAY	PID_INTEGRIN_CS_PATHWAY	14	-0.511391	-1.76771	0.00924978	0.0610696	0.0470234	1509	tags=71%, list=29%, signal=51%	ITGA6/ITGA2/ITGA8/ITGB4/ITGAL/ITGAV/ITGA7/ITGA3/ITGA11/ITGB8
REACTOME_CARGO_TRAFFICKING_TO_THE_PERICILIARY_MEMBRANE	REACTOME_CARGO_TRAFFICKING_TO_THE_PERICILIARY_MEMBRANE	13	0.505202	1.91961	0.00934479	0.0613483	0.047238	574	tags=46%, list=11%, signal=41%	TCP1/CCT4/RAB3IP/CCT5/CCT3/EXOC8
REACTOME_TRAF6_MEDIATED_NF_KB_ACTIVATION	REACTOME_TRAF6_MEDIATED_NF_KB_ACTIVATION	12	0.519176	1.8998	0.00945699	0.0617361	0.0475366	919	tags=67%, list=18%, signal=55%	APP/NFKB2/TRAF2/TRAF6/NFKBIA/NFKB1/HMGB1/RELA
WP_RANKLRANK_SIGNALING_PATHWAY	WP_RANKLRANK_SIGNALING_PATHWAY	12	0.518912	1.89883	0.0096835	0.0625124	0.0481344	919	tags=67%, list=18%, signal=55%	NFKB2/SQSTM1/TRAF2/TRAF6/NFKBIA/JUN/NFKB1/RELA
WP_ANTIVIRAL_AND_ANTIINFLAMMATORY_EFFECTS_OF_NRF2_ON_SARSCOV2_PATHWAY	WP_ANTIVIRAL_AND_ANTIINFLAMMATORY_EFFECTS_OF_NRF2_ON_SARSCOV2_PATHWAY	11	-0.556952	-1.77495	0.00966343	0.0625124	0.0481344	36	tags=27%, list=1%, signal=27%	IL1B/CCL2/TNF
WP_APOPTOSIS	WP_APOPTOSIS	37	0.331678	1.87115	0.00979169	0.0628616	0.0484032	1447	tags=65%, list=28%, signal=47%	PMAIP1/IRF4/CASP1/BIRC3/TRAF2/BCL2L11/NFKBIA/NFKBIE/BID/JUN/CASP7/NFKB1/TNFRSF1B/CASP3/BNIP3L/RELA/IGF1R/CASP4/CFLAR/IRF1/NFKBIB/TP63/CASP8/MYC
WP_GLYCOLYSIS_AND_GLUCONEOGENESIS	WP_GLYCOLYSIS_AND_GLUCONEOGENESIS	16	-0.488488	-1.77701	0.00999966	0.063844	0.0491597	1245	tags=56%, list=24%, signal=43%	PC/PFKP/ENO2/HK2/LDHC/HK3/SLC2A1/PGAM2/SLC2A3
REACTOME_MITOCHONDRIAL_BIOGENESIS	REACTOME_MITOCHONDRIAL_BIOGENESIS	18	0.437176	1.95324	0.010235	0.0649892	0.0500415	1049	tags=56%, list=20%, signal=44%	SOD2/ATP5F1B/HSPA9/PRKAB1/TBL1X/MEF2D/ATP5F1E/ATP5F1D/ATP5PF/ATP5MC3
WP_TNFALPHA_SIGNALING_PATHWAY	WP_TNFALPHA_SIGNALING_PATHWAY	30	0.327312	1.72175	0.0104203	0.0658064	0.0506708	902	tags=53%, list=17%, signal=44%	HSP90AA1/BIRC3/NFKB2/TRAF2/MAP3K8/NFKBIA/NFKBIE/BID/JUN/TNFAIP3/CASP7/NFKB1/TNFRSF1B/CASP3/REL/MAP2K3
BIOCARTA_TOLL_PATHWAY	BIOCARTA_TOLL_PATHWAY	11	0.502444	1.79248	0.0107831	0.0677295	0.0521515	919	tags=64%, list=18%, signal=52%	TRAF6/NFKBIA/ELK1/JUN/NFKB1/MAP2K3/RELA
REACTOME_MEMBRANE_TRAFFICKING	REACTOME_MEMBRANE_TRAFFICKING	136	0.192147	1.55648	0.0110475	0.0690173	0.0531431	988	tags=37%, list=19%, signal=31%	SNAP23/RAB7B/HSPA8/APP/RAB3IP/UBB/TGFA/ARF5/STX16/HBEGF/AP4B1/TFRC/CD55/DENND2A/TRAPPC1/CD59/COPA/EGFR/CTSZ/MAP1LC3B/TBC1D7/STX4/EXOC8/LDLR/SCARB2/PRKAB1/TRIP10/FTL/ITSN1/RAB9A/ARFIP2/ARRB2/AP2M1/RHOQ/NECAP2/UBC/ULK1/ARFGAP3/NECAP1/MAN1A1/SNX9/TPD52/KIF2A/RAB21/STXBP3/DVL2/GDI1/UBQLN1/FTH1/DCTN2
REACTOME_G_ALPHA_I_SIGNALLING_EVENTS	REACTOME_G_ALPHA_I_SIGNALLING_EVENTS	84	-0.286442	-1.69308	0.0112639	0.0699931	0.0538945	1928	tags=55%, list=37%, signal=35%	PLCB1/GNAI1/GPR183/CNR2/RGSL1/PDE1A/GABBR1/ITPR3/RGS7/GRM8/GRM7/DRD3/RGS5/PRKCA/PRKAR1B/OPRD1/GNA14/PYY/ADCY5/CCR5/ADCY3/GPR18/C3/RGS22/ADCY8/GNG4/RGS20/PLCB4/PDE1C/GRM3/CCL4L2/KNG1/TAS1R1/ADCY1/GPR37/CX3CR1/CCR3/GABBR2/RGS6/CAMK2A/RGS3/OPRM1/CAMK2B/GRM4/RGS16/RGS11
PID_HDAC_CLASSI_PATHWAY	PID_HDAC_CLASSI_PATHWAY	17	0.443165	1.90237	0.011363	0.0702333	0.0540794	1328	tags=82%, list=26%, signal=61%	MXD1/RANGAP1/SIRT6/NFKBIA/CHD3/NFKB1/XPO1/RELA/RANBP2/SAP30/RAN/RBBP7/YY1/TFCP2
KEGG_HYPERTROPHIC_CARDIOMYOPATHY_HCM	KEGG_HYPERTROPHIC_CARDIOMYOPATHY_HCM	40	-0.364455	-1.7815	0.0121276	0.0745625	0.0574129	1509	tags=50%, list=29%, signal=36%	ITGA6/ITGA2/RYR2/CACNA2D3/ITGA8/CACNA2D1/ITGB4/CACNA1C/ITGAV/CACNG7/ITGA7/CACNG3/CACNG2/ITGA3/ITGA11/TTN/CACNG8/ITGB8/LAMA2/TNF
WP_FOLATE_METABOLISM	WP_FOLATE_METABOLISM	19	0.404461	1.8445	0.0124061	0.0757889	0.0583572	218	tags=37%, list=4%, signal=35%	SOD2/FOLR2/SOD1/SERPINE1/SHMT1/CSF1/NFKB2
REACTOME_TRANSCRIPTIONAL_REGULATION_BY_MECP2	REACTOME_TRANSCRIPTIONAL_REGULATION_BY_MECP2	18	-0.474812	-1.80629	0.0124855	0.0757889	0.0583572	463	tags=39%, list=9%, signal=36%	GAD2/GRIA2/CAMK2A/OPRM1/CAMK2B/MOBP/SLC2A3
REACTOME_UNBLOCKING_OF_NMDA_RECEPTORS_GLUTAMATE_BINDING_AND_ACTIVATION	REACTOME_UNBLOCKING_OF_NMDA_RECEPTORS_GLUTAMATE_BINDING_AND_ACTIVATION	12	-0.533119	-1.73698	0.0125228	0.0757889	0.0583572	1094	tags=67%, list=21%, signal=53%	GRIA4/GRIA1/ACTN2/GRIA2/GRIA3/CAMK2A/CAMK2B/GRIN1
REACTOME_NOTCH1_INTRACELLULAR_DOMAIN_REGULATES_TRANSCRIPTION	REACTOME_NOTCH1_INTRACELLULAR_DOMAIN_REGULATES_TRANSCRIPTION	10	0.530445	1.82207	0.0126585	0.0762136	0.0586843	884	tags=60%, list=17%, signal=50%	MAMLD1/UBB/TBL1X/KAT2A/UBC/NOTCH1
WP_HIPPOCAMPAL_SYNAPTOGENESIS_AND_NEUROGENESIS	WP_HIPPOCAMPAL_SYNAPTOGENESIS_AND_NEUROGENESIS	12	-0.531576	-1.73195	0.0127444	0.0763351	0.0587778	2199	tags=92%, list=43%, signal=53%	CAMK4/PPARGC1A/NRXN1/SYT2/PRKCA/SYT12/NRXN3/NRXN2/NCAM1/CAMK2A/CAMK2B
PID_TCPTP_PATHWAY	PID_TCPTP_PATHWAY	16	0.422075	1.7468	0.0132575	0.0783537	0.0603321	2160	tags=88%, list=42%, signal=51%	CSF1/VEGFA/EGFR/GAB1/STAT6/HGF/PDGFB/PIK3CA/JAK1/PIK3CB/GRB2/EIF2AK2/JAK3/SRC
REACTOME_ASSOCIATION_OF_TRIC_CCT_WITH_TARGET_PROTEINS_DURING_BIOSYNTHESIS	REACTOME_ASSOCIATION_OF_TRIC_CCT_WITH_TARGET_PROTEINS_DURING_BIOSYNTHESIS	15	0.429611	1.72824	0.0132837	0.0783537	0.0603321	1051	tags=53%, list=20%, signal=43%	TCP1/CCT4/CCT5/CCT3/CCT6A/NOP56/CCT2/CCT8
WP_EXERCISEINDUCED_CIRCADIAN_REGULATION	WP_EXERCISEINDUCED_CIRCADIAN_REGULATION	15	0.426776	1.71683	0.0132837	0.0783537	0.0603321	1221	tags=73%, list=24%, signal=56%	DNAJA1/HSPA8/PER1/AZIN1/HERPUD1/EIF4G2/BTG1/GSTM3/GSTP1/VAPA/CBX3
REACTOME_INTEGRIN_CELL_SURFACE_INTERACTIONS	REACTOME_INTEGRIN_CELL_SURFACE_INTERACTIONS	30	-0.374937	-1.68105	0.0135537	0.0795424	0.0612474	2732	tags=87%, list=53%, signal=41%	SPP1/FBN1/ITGAD/FN1/COL4A3/COL10A1/COL4A1/VWF/COL23A1/ITGA2B/TNC/ITGA6/ITGA2/HSPG2/ITGA8/ITGAL/CDH1/ITGAV/ITGA7/ITGA3/COL13A1/ITGA11/COL4A5/COL5A3/COL16A1/ITGB8
BIOCARTA_DEATH_PATHWAY	BIOCARTA_DEATH_PATHWAY	12	0.501468	1.835	0.0137719	0.0804168	0.0619207	1171	tags=75%, list=23%, signal=58%	BIRC3/TRAF2/NFKBIA/BID/CASP7/NFKB1/CASP3/RELA/CFLAR
REACTOME_AUTOPHAGY	REACTOME_AUTOPHAGY	26	0.371854	1.88368	0.013989	0.0812759	0.0625822	786	tags=46%, list=15%, signal=39%	HSP90AB1/HSPA8/UBB/HSP90AA1/SQSTM1/MAP1LC3B/ATG101/PRKAB1/RRAGD/WIPI1/UBC/ULK1
REACTOME_INTERLEUKIN_17_SIGNALING	REACTOME_INTERLEUKIN_17_SIGNALING	21	0.385556	1.81292	0.014105	0.0815424	0.0627874	1728	tags=71%, list=33%, signal=48%	RIPK2/UBB/TRAF6/MAP3K8/ELK1/JUN/NFKB1/UBC/MAP2K3/MAPKAPK2/IRAK2/CUL1/MEF2A/PPP2R5D/MAPK7
PID_NFKAPPAB_CANONICAL_PATHWAY	PID_NFKAPPAB_CANONICAL_PATHWAY	14	0.439827	1.73884	0.0144481	0.0831122	0.0639961	919	tags=71%, list=18%, signal=59%	RIPK2/UBE2D3/TRAF6/MALT1/NFKBIA/TNFAIP3/BCL10/NFKB1/XPO1/RELA
WP_NUCLEAR_RECEPTORS_METAPATHWAY	WP_NUCLEAR_RECEPTORS_METAPATHWAY	116	0.202797	1.56751	0.0145421	0.083241	0.0640953	741	tags=32%, list=14%, signal=28%	DNAJB1/PTGES3/HSP90AB1/SLC2A10/HSP90AA1/TGFA/BIRC3/MAFF/TSC22D3/NFKB2/SLC6A11/HBEGF/SQSTM1/HMOX1/SLC19A2/HSPA1A/JUND/SMARCA1/SEC14L1/EGFR/MAFG/IRS2/SLC10A1/CDC42EP3/GCLM/CDKN1B/CYP1B1/JUN/PRRG4/TNFAIP3/FTL/CDKN1C/GPX3/MGST3/ARL5B/SPRY1/PLTP
WP_LUNG_FIBROSIS	WP_LUNG_FIBROSIS	21	-0.432658	-1.72164	0.0148955	0.0848462	0.0653313	458	tags=29%, list=9%, signal=26%	ELN/CCR3/IL1B/CYSLTR2/CCL2/TNF
REACTOME_TRANSCRIPTIONAL_REGULATION_BY_THE_AP_2_TFAP2_FAMILY_OF_TRANSCRIPTION_FACTORS	REACTOME_TRANSCRIPTIONAL_REGULATION_BY_THE_AP_2_TFAP2_FAMILY_OF_TRANSCRIPTION_FACTORS	11	0.484798	1.72953	0.0150915	0.0855431	0.065868	676	tags=45%, list=13%, signal=40%	HSPD1/TGFA/VEGFA/EGFR/DEK
WP_CCL18_SIGNALING_PATHWAY	WP_CCL18_SIGNALING_PATHWAY	11	-0.540695	-1.72314	0.0152049	0.0857677	0.0660409	1252	tags=64%, list=24%, signal=48%	VIM/CDH1/TEAD4/STAT1/CDH2/SLC2A1/AK4
REACTOME_IRON_UPTAKE_AND_TRANSPORT	REACTOME_IRON_UPTAKE_AND_TRANSPORT	29	0.341685	1.8038	0.0157857	0.0870073	0.0669953	1037	tags=52%, list=20%, signal=42%	UBB/TFRC/HMOX1/ATP6V1C1/ATP6V0A1/SLC46A1/MCOLN1/ATP6V1F/FTL/ATP6V1B2/UBC/ATP6V1G1/TCIRG1/FTH1/ATP6V0B
REACTOME_PLASMA_LIPOPROTEIN_CLEARANCE	REACTOME_PLASMA_LIPOPROTEIN_CLEARANCE	10	0.521656	1.79188	0.0156879	0.0870073	0.0669953	1820	tags=90%, list=35%, signal=58%	UBB/LDLR/AP2M1/UBC/MYLIP/AP2A2/APOBR/NCEH1/LIPC
REACTOME_FORMATION_OF_TUBULIN_FOLDING_INTERMEDIATES_BY_CCT_TRIC	REACTOME_FORMATION_OF_TUBULIN_FOLDING_INTERMEDIATES_BY_CCT_TRIC	11	0.481949	1.71937	0.0157723	0.0870073	0.0669953	464	tags=45%, list=9%, signal=41%	TCP1/CCT4/CCT5/CCT3/CCT6A
REACTOME_GABA_B_RECEPTOR_ACTIVATION	REACTOME_GABA_B_RECEPTOR_ACTIVATION	16	-0.471102	-1.71376	0.0157991	0.0870073	0.0669953	1270	tags=69%, list=25%, signal=52%	GNAI1/GABBR1/ADCY5/ADCY3/ADCY8/GNG4/KCNJ2/ADCY1/GABBR2/KCNJ10/KCNJ16
REACTOME_VOLTAGE_GATED_POTASSIUM_CHANNELS	REACTOME_VOLTAGE_GATED_POTASSIUM_CHANNELS	13	-0.506541	-1.70062	0.015754	0.0870073	0.0669953	2109	tags=85%, list=41%, signal=50%	KCNH8/KCNC1/KCNG3/KCNH5/KCNS3/KCNB1/KCNB2/KCND2/KCND3/KCNH1/KCNQ2
WP_MEASLES_VIRUS_INFECTION	WP_MEASLES_VIRUS_INFECTION	47	0.284932	1.72788	0.0163431	0.0895786	0.0689752	816	tags=36%, list=16%, signal=31%	HSPA6/HSPA1L/HSPA8/MSN/NFKB2/HSPA1A/HSPA1B/TRAF6/NFKBIA/BID/CDKN1B/JUN/TNFAIP3/RAB9A/CDK2/NFKB1/CASP3
REACTOME_AMYLOID_FIBER_FORMATION	REACTOME_AMYLOID_FIBER_FORMATION	13	0.471742	1.79247	0.0164774	0.0896599	0.0690379	463	tags=46%, list=9%, signal=42%	APP/TGFBI/UBB/SNCA/SIAH2/FURIN
KEGG_TASTE_TRANSDUCTION	KEGG_TASTE_TRANSDUCTION	12	-0.521459	-1.69899	0.0165122	0.0896599	0.0690379	1812	tags=83%, list=35%, signal=54%	SCNN1A/PDE1A/KCNB1/ITPR3/ADCY8/ASIC2/TAS1R1/CACNA1B/SCNN1B/GRM4
REACTOME_OVARIAN_TUMOR_DOMAIN_PROTEASES	REACTOME_OVARIAN_TUMOR_DOMAIN_PROTEASES	10	0.518573	1.78129	0.0167698	0.0897075	0.0690745	778	tags=60%, list=15%, signal=51%	RIPK2/UBB/YOD1/TRAF6/TNFAIP3/UBC
KEGG_NOD_LIKE_RECEPTOR_SIGNALING_PATHWAY	KEGG_NOD_LIKE_RECEPTOR_SIGNALING_PATHWAY	21	0.377779	1.77635	0.0167126	0.0897075	0.0690745	635	tags=48%, list=12%, signal=42%	RIPK2/HSP90AB1/CASP1/CASP5/HSP90AA1/BIRC3/SUGT1/TRAF6/NFKBIA/TNFAIP3
REACTOME_TCR_SIGNALING	REACTOME_TCR_SIGNALING	36	0.310015	1.72709	0.0168811	0.0897075	0.0690745	1213	tags=53%, list=23%, signal=41%	HLA-DQA2/RIPK2/UBB/CD247/HLA-DQB2/TRAF6/MALT1/NFKBIA/BCL10/NFKB1/SEM1/UBC/PSMB1/RELA/ENAH/PSMB4/PLCG2/PSME4/PIK3CA
REACTOME_RNA_POLYMERASE_II_PRE_TRANSCRIPTION_EVENTS	REACTOME_RNA_POLYMERASE_II_PRE_TRANSCRIPTION_EVENTS	11	0.480046	1.71258	0.016907	0.0897075	0.0690745	2695	tags=100%, list=52%, signal=48%	WDR61/TAF7/CCNH/AFF4/PAF1/POLR2G/GTF2E2/MNAT1/CDK7/ERCC2/MLLT3
WP_SUDDEN_INFANT_DEATH_SYNDROME_SIDS_SUSCEPTIBILITY_PATHWAYS	WP_SUDDEN_INFANT_DEATH_SYNDROME_SIDS_SUSCEPTIBILITY_PATHWAYS	49	-0.323196	-1.66144	0.0167257	0.0897075	0.0690745	391	tags=27%, list=8%, signal=25%	NTRK2/SLC6A4/TPPP/AQP4/PLP1/ECE1/FOXM1/RORA/SNAP25/IL1B/GRIN1/TNF/EGR1
REACTOME_RNA_POLYMERASE_II_TRANSCRIBES_SNRNA_GENES	REACTOME_RNA_POLYMERASE_II_TRANSCRIBES_SNRNA_GENES	10	0.517916	1.77903	0.0172025	0.0908607	0.0699625	2499	tags=100%, list=48%, signal=52%	ELL2/SNAPC1/POLR2G/GTF2E2/INTS13/PHAX/NABP2/POU2F2/CDK7/INTS12
REACTOME_NEGATIVE_REGULATION_OF_MAPK_PATHWAY	REACTOME_NEGATIVE_REGULATION_OF_MAPK_PATHWAY	11	0.477225	1.70251	0.0173609	0.0912821	0.070287	466	tags=36%, list=9%, signal=33%	DUSP2/DUSP10/UBB/DUSP16
WP_GLUCOCORTICOID_RECEPTOR_PATHWAY	WP_GLUCOCORTICOID_RECEPTOR_PATHWAY	31	0.327498	1.72222	0.0178367	0.0933612	0.0718879	881	tags=52%, list=17%, signal=43%	PTGES3/HSP90AA1/BIRC3/TSC22D3/NFKB2/SLC19A2/SEC14L1/CDC42EP3/JUN/PRRG4/TNFAIP3/CDKN1C/ARL5B/SPRY1/THBD/B3GNT5
REACTOME_AMINO_ACIDS_REGULATE_MTORC1	REACTOME_AMINO_ACIDS_REGULATE_MTORC1	16	0.412837	1.70856	0.0181225	0.0940107	0.072388	3044	tags=100%, list=59%, signal=41%	ATP6V1C1/NPRL2/ATP6V1F/RRAGD/ATP6V1B2/ATP6V1G1/TCIRG1/ATP6V0B/SESN1/SESN2/ATP6V1E2/ATP6V1D/ATP6V0E2/ATP6V0D2/WDR24/ATP6V1C2
REACTOME_DAG_AND_IP3_SIGNALING	REACTOME_DAG_AND_IP3_SIGNALING	15	-0.472779	-1.68014	0.0180785	0.0940107	0.072388	1778	tags=73%, list=34%, signal=48%	PDE1A/ITPR3/PRKCA/PRKAR1B/ADCY5/ADCY3/ADCY8/PDE1C/ADCY1/CAMK2A/CAMK2B
REACTOME_G_PROTEIN_MEDIATED_EVENTS	REACTOME_G_PROTEIN_MEDIATED_EVENTS	20	-0.443448	-1.73189	0.0185364	0.0953066	0.0733858	1928	tags=75%, list=37%, signal=47%	PLCB1/GNAI1/PDE1A/ITPR3/PRKCA/PRKAR1B/GNA14/ADCY5/ADCY3/ADCY8/PLCB4/PDE1C/ADCY1/CAMK2A/CAMK2B
REACTOME_REGULATION_OF_RUNX3_EXPRESSION_AND_ACTIVITY	REACTOME_REGULATION_OF_RUNX3_EXPRESSION_AND_ACTIVITY	11	0.475978	1.69806	0.0184956	0.0953066	0.0733858	2716	tags=100%, list=53%, signal=48%	RUNX3/UBB/SEM1/UBC/PSMB1/PSMB4/PSMC4/PSMB9/SRC/SMURF1/PSMB8
WP_OVERVIEW_OF_PROINFLAMMATORY_AND_PROFIBROTIC_MEDIATORS	WP_OVERVIEW_OF_PROINFLAMMATORY_AND_PROFIBROTIC_MEDIATORS	19	-0.441506	-1.71047	0.018837	0.0960027	0.0739218	845	tags=42%, list=16%, signal=35%	CCL3/CXCL17/IL1A/CCL4L2/CCL3L1/IL1B/CCL2/TNF
REACTOME_GPCR_LIGAND_BINDING	REACTOME_GPCR_LIGAND_BINDING	93	-0.261559	-1.58349	0.0187953	0.0960027	0.0739218	1840	tags=53%, list=36%, signal=35%	FFAR4/GPR183/CNR2/CHRM5/GRM5/WNT5A/ADRA1B/TACR1/GABBR1/NPFFR1/GRM8/GRM7/DRD3/PLPPR1/OPRD1/ADGRE1/ADGRE5/PYY/CCR5/GPR18/C3/ADORA2B/SCTR/GRM1/GNG4/CHRM3/RXFP1/CCL3/GRM3/GPR39/P2RY11/P2RY6/KNG1/WNT3/TAS1R1/GPR37/CX3CR1/CCR3/GABBR2/EDNRB/ECE1/HTR2B/OPRM1/ACKR4/ADM/GRM4/CCL3L1/CYSLTR2/CCL2
REACTOME_CHEMOKINE_RECEPTORS_BIND_CHEMOKINES	REACTOME_CHEMOKINE_RECEPTORS_BIND_CHEMOKINES	11	-0.530596	-1.69095	0.0192003	0.0970648	0.0747397	432	tags=55%, list=8%, signal=50%	CCL3/CX3CR1/CCR3/ACKR4/CCL3L1/CCL2
REACTOME_RESOLUTION_OF_D_LOOP_STRUCTURES	REACTOME_RESOLUTION_OF_D_LOOP_STRUCTURES	10	-0.535932	-1.63095	0.0192125	0.0970648	0.0747397	963	tags=80%, list=19%, signal=65%	GEN1/BRCA1/RMI2/BLM/EXO1/XRCC3/XRCC2/BRIP1
REACTOME_UNFOLDED_PROTEIN_RESPONSE_UPR	REACTOME_UNFOLDED_PROTEIN_RESPONSE_UPR	20	0.405047	1.90219	0.0196558	0.0981209	0.0755528	1270	tags=75%, list=25%, signal=57%	TSPYL2/DDIT3/EDEM1/HERPUD1/HDGF/WIPI1/CREBRF/CTDSP2/CREB3L4/NFYA/ACADVL/TPP1/GSK3A/CALR/CEBPG
REACTOME_REGULATION_OF_MRNA_STABILITY_BY_PROTEINS_THAT_BIND_AU_RICH_ELEMENTS	REACTOME_REGULATION_OF_MRNA_STABILITY_BY_PROTEINS_THAT_BIND_AU_RICH_ELEMENTS	17	0.421931	1.81122	0.0196966	0.0981209	0.0755528	1210	tags=65%, list=23%, signal=50%	HSPB1/HSPA8/UBB/HSPA1A/SEM1/UBC/XPO1/PSMB1/PSMB4/MAPKAPK2/PSME4
KEGG_ARRHYTHMOGENIC_RIGHT_VENTRICULAR_CARDIOMYOPATHY_ARVC	KEGG_ARRHYTHMOGENIC_RIGHT_VENTRICULAR_CARDIOMYOPATHY_ARVC	43	-0.337463	-1.6836	0.0198437	0.0981209	0.0755528	1619	tags=53%, list=31%, signal=37%	CTNNA3/CTNNA2/ITGA6/ITGA2/RYR2/CACNA2D3/ITGA8/CACNA2D1/ITGB4/CACNA1C/GJA1/ITGAV/CACNG7/ITGA7/CACNG3/CACNG2/ITGA3/ITGA11/ACTN2/CDH2/CACNG8/ITGB8/LAMA2
WP_ARRHYTHMOGENIC_RIGHT_VENTRICULAR_CARDIOMYOPATHY	WP_ARRHYTHMOGENIC_RIGHT_VENTRICULAR_CARDIOMYOPATHY	43	-0.337463	-1.6836	0.0198437	0.0981209	0.0755528	1619	tags=53%, list=31%, signal=37%	CTNNA3/CTNNA2/ITGA6/ITGA2/RYR2/CACNA2D3/ITGA8/CACNA2D1/ITGB4/CACNA1C/GJA1/ITGAV/CACNG7/ITGA7/CACNG3/CACNG2/ITGA3/ITGA11/ACTN2/CDH2/CACNG8/ITGB8/LAMA2
REACTOME_TRANSCRIPTIONAL_REGULATION_BY_RUNX3	REACTOME_TRANSCRIPTIONAL_REGULATION_BY_RUNX3	24	0.343632	1.67665	0.0197562	0.0981209	0.0755528	1005	tags=46%, list=19%, signal=37%	MAMLD1/RUNX3/UBB/BCL2L11/KAT2A/SEM1/UBC/NOTCH1/ITGA4/PSMB1/PSMB4
WP_PROTEASOME_DEGRADATION	WP_PROTEASOME_DEGRADATION	14	0.420171	1.66113	0.019996	0.098455	0.0758101	1005	tags=57%, list=19%, signal=46%	UBB/UBE2B/UBE2D3/UBA1/UBC/HLA-C/PSMB1/PSMB4
KEGG_EPITHELIAL_CELL_SIGNALING_IN_HELICOBACTER_PYLORI_INFECTION	KEGG_EPITHELIAL_CELL_SIGNALING_IN_HELICOBACTER_PYLORI_INFECTION	26	0.35637	1.80525	0.0201491	0.0987611	0.0760458	2391	tags=88%, list=46%, signal=48%	HBEGF/ATP6V1C1/EGFR/ATP6V0A1/NFKBIA/ATP6V1F/JUN/ATP6V1B2/NFKB1/CASP3/ATP6V1G1/RELA/TCIRG1/ATP6V0B/PLCG2/ATP6V1E2/ADAM10/PAK1/ATP6V1D/ATP6V0E2/SRC/MAPK10/ATP6V0D2
REACTOME_MOLECULES_ASSOCIATED_WITH_ELASTIC_FIBRES	REACTOME_MOLECULES_ASSOCIATED_WITH_ELASTIC_FIBRES	16	-0.455958	-1.65867	0.020313	0.0987611	0.0760458	1343	tags=62%, list=26%, signal=46%	ITGA8/FBN3/LTBP1/BMP7/ITGAV/FBLN1/FBLN5/GDF5/ELN/ITGB8
REACTOME_C_TYPE_LECTIN_RECEPTORS_CLRS	REACTOME_C_TYPE_LECTIN_RECEPTORS_CLRS	33	0.308871	1.65597	0.0203132	0.0987611	0.0760458	1005	tags=45%, list=19%, signal=37%	CLEC4E/UBB/NFKB2/TRAF6/PRKACB/MALT1/NFKBIA/FCER1G/BCL10/NFKB1/SEM1/UBC/PSMB1/RELA/PSMB4
REACTOME_FCERI_MEDIATED_NF_KB_ACTIVATION	REACTOME_FCERI_MEDIATED_NF_KB_ACTIVATION	21	0.366238	1.72208	0.0209796	0.101214	0.0779344	1005	tags=57%, list=19%, signal=46%	UBB/TRAF6/MALT1/NFKBIA/FCER1G/BCL10/NFKB1/SEM1/UBC/PSMB1/RELA/PSMB4
BIOCARTA_IL2RB_PATHWAY	BIOCARTA_IL2RB_PATHWAY	11	0.46668	1.66489	0.0209919	0.101214	0.0779344	2764	tags=100%, list=53%, signal=47%	SOCS3/CFLAR/PIK3CA/JAK1/MYC/FAS/GRB2/BAD/IKZF3/JAK3/FOS
REACTOME_CA_DEPENDENT_EVENTS	REACTOME_CA_DEPENDENT_EVENTS	13	-0.494279	-1.65946	0.0212623	0.102094	0.0786122	1778	tags=77%, list=34%, signal=51%	PDE1A/PRKCA/PRKAR1B/ADCY5/ADCY3/ADCY8/PDE1C/ADCY1/CAMK2A/CAMK2B
REACTOME_TP53_REGULATES_TRANSCRIPTION_OF_CELL_DEATH_GENES	REACTOME_TP53_REGULATES_TRANSCRIPTION_OF_CELL_DEATH_GENES	11	0.463888	1.65493	0.0221265	0.105024	0.0808682	2166	tags=91%, list=42%, signal=53%	PMAIP1/CASP1/BID/BNIP3L/TP63/FAS/NDRG1/PPP1R13B/BCL6/BCL2L14
KEGG_PATHOGENIC_ESCHERICHIA_COLI_INFECTION	KEGG_PATHOGENIC_ESCHERICHIA_COLI_INFECTION	13	-0.492539	-1.65361	0.0221436	0.105024	0.0808682	1809	tags=69%, list=35%, signal=45%	CD14/PRKCA/OCLN/CDH1/TUBA8/TUBB6/TUBB4A/CTTN/FYN
WP_PATHOGENIC_ESCHERICHIA_COLI_INFECTION	WP_PATHOGENIC_ESCHERICHIA_COLI_INFECTION	13	-0.492539	-1.65361	0.0221436	0.105024	0.0808682	1809	tags=69%, list=35%, signal=45%	CD14/PRKCA/OCLN/CDH1/TUBA8/TUBB6/TUBB4A/CTTN/FYN
WP_SYNAPTIC_VESICLE_PATHWAY	WP_SYNAPTIC_VESICLE_PATHWAY	17	-0.455943	-1.68956	0.0223138	0.105401	0.0811586	1938	tags=71%, list=37%, signal=44%	SYN2/STXBP1/UNC13C/SLC38A1/SYN3/UNC13A/CPLX1/CACNA1B/SLC6A4/SYT1/ATP1A2/SNAP25
PID_AMB2_NEUTROPHILS_PATHWAY	PID_AMB2_NEUTROPHILS_PATHWAY	11	-0.52135	-1.66149	0.0225298	0.105991	0.0816125	481	tags=36%, list=9%, signal=33%	LCK/FYN/PLAT/TNF
REACTOME_NCAM_SIGNALING_FOR_NEURITE_OUT_GROWTH	REACTOME_NCAM_SIGNALING_FOR_NEURITE_OUT_GROWTH	24	-0.397016	-1.66385	0.0230815	0.108148	0.0832736	704	tags=42%, list=14%, signal=36%	COL4A5/SPTB/COL5A3/GFRA1/SPTBN4/NCAN/NCAM1/SPTBN2/CACNA1I/FYN
WP_SARSCOV2_INNATE_IMMUNITY_EVASION_AND_CELLSPECIFIC_IMMUNE_RESPONSE	WP_SARSCOV2_INNATE_IMMUNITY_EVASION_AND_CELLSPECIFIC_IMMUNE_RESPONSE	19	-0.433073	-1.6778	0.0247296	0.115405	0.0888614	845	tags=37%, list=16%, signal=31%	CCL3/CXCL17/STAT1/MX1/IFIT2/CCL2/TNF
REACTOME_COOPERATION_OF_PREFOLDIN_AND_TRIC_CCT_IN_ACTIN_AND_TUBULIN_FOLDING	REACTOME_COOPERATION_OF_PREFOLDIN_AND_TRIC_CCT_IN_ACTIN_AND_TUBULIN_FOLDING	12	0.472395	1.72861	0.0249348	0.115435	0.0888846	1051	tags=67%, list=20%, signal=53%	TCP1/CCT4/CCT5/CCT3/CCT6A/PFDN6/CCT2/CCT8
SIG_IL4RECEPTOR_IN_B_LYPHOCYTES	SIG_IL4RECEPTOR_IN_B_LYPHOCYTES	11	0.458349	1.63517	0.0248587	0.115435	0.0888846	2807	tags=100%, list=54%, signal=46%	IRS2/STAT6/GSK3A/PIK3CA/JAK1/PPP1R13B/GRB2/BAD/JAK3/PIK3CD/IL4R
REACTOME_ION_TRANSPORT_BY_P_TYPE_ATPASES	REACTOME_ION_TRANSPORT_BY_P_TYPE_ATPASES	18	-0.449407	-1.70965	0.0255306	0.117725	0.0906476	624	tags=44%, list=12%, signal=39%	ATP2A3/ATP8A2/PLN/ATP10A/ATP2B2/ATP1A2/CAMK2A/CAMK2B
PID_REG_GR_PATHWAY	PID_REG_GR_PATHWAY	16	0.396962	1.64287	0.0256682	0.117891	0.0907757	1018	tags=56%, list=20%, signal=45%	FKBP4/NR4A1/HSP90AA1/PRKACB/VIPR1/JUN/NFKB1/RELA/FKBP5
WP_PHOTODYNAMIC_THERAPYINDUCED_HIF1_SURVIVAL_SIGNALING	WP_PHOTODYNAMIC_THERAPYINDUCED_HIF1_SURVIVAL_SIGNALING	17	-0.449253	-1.66477	0.02578	0.117938	0.0908121	146	tags=29%, list=3%, signal=29%	BNIP3/SLC2A1/SLC2A3/PTGS2/BCL2A1
REACTOME_POST_TRANSLATIONAL_PROTEIN_MODIFICATION	REACTOME_POST_TRANSLATIONAL_PROTEIN_MODIFICATION	324	0.14431	1.36173	0.026084	0.118861	0.0915228	778	tags=23%, list=15%, signal=21%	KLHL25/THRB/FBXL14/FOLR2/RIPK2/WDR61/RAB7B/ANKRD9/ENGASE/HSPA8/SDC2/CSF1/APP/RANGAP1/UBB/NUCB1/TGFA/BIRC3/GALNTL6/ADAMTS17/UBE2B/NOP58/ARF5/NFKB2/RAB20/BMI1/SQSTM1/CD55/PLAUR/NR4A2/UBE2D3/TRAF2/TRAPPC1/SNX3/JOSD1/RCE1/CD59/YOD1/METTL21A/LAMB2/COPA/CTSZ/TRAF6/RNF181/MGAT1/ING2/SIAH2/FURIN/EDEM1/ZBTB16/UBE2A/NFKBIA/SOCS3/LGALS1/RAB23/OTULIN/POLB/UBXN1/TOP1/CHD3/KLHL21/TNFAIP3/RENBP/CPM/RAB9A/RNF5/A…
WP_VITAMIN_B12_METABOLISM	WP_VITAMIN_B12_METABOLISM	15	-0.457182	-1.62471	0.026327	0.1195	0.0920147	241	tags=33%, list=5%, signal=32%	LRP2/PLAT/IL1B/CCL2/TNF
WP_IL6_SIGNALING_PATHWAY	WP_IL6_SIGNALING_PATHWAY	11	0.450758	1.60809	0.0266832	0.120645	0.0928966	2067	tags=91%, list=40%, signal=55%	PRDM1/GAB1/SOCS3/IRF1/JAK1/VAV1/BCL2L1/GRB2/BAD/JAK2
REACTOME_ASSEMBLY_AND_CELL_SURFACE_PRESENTATION_OF_NMDA_RECEPTORS	REACTOME_ASSEMBLY_AND_CELL_SURFACE_PRESENTATION_OF_NMDA_RECEPTORS	14	-0.474777	-1.64115	0.0271951	0.12201	0.0939477	1496	tags=71%, list=29%, signal=51%	GRIN3A/TUBA8/KIF17/TUBB6/ACTN2/LIN7A/TUBB4A/CAMK2A/CAMK2B/GRIN1
WP_OXIDATIVE_STRESS_RESPONSE	WP_OXIDATIVE_STRESS_RESPONSE	11	0.448546	1.6002	0.0271393	0.12201	0.0939477	767	tags=45%, list=15%, signal=39%	SOD2/SOD1/HMOX1/GPX3/NFKB1
REACTOME_SIGNALING_BY_ERYTHROPOIETIN	REACTOME_SIGNALING_BY_ERYTHROPOIETIN	10	0.488197	1.67694	0.0280515	0.125369	0.0965335	2067	tags=90%, list=40%, signal=54%	GAB1/IRS2/EPOR/PLCG2/PIK3CA/PIK3CB/VAV1/GRB2/JAK2
REACTOME_GABA_RECEPTOR_ACTIVATION	REACTOME_GABA_RECEPTOR_ACTIVATION	24	-0.391102	-1.63907	0.0281635	0.125387	0.0965477	1270	tags=50%, list=25%, signal=38%	ADCY5/ADCY3/ADCY8/GNG4/GABRA3/KCNJ2/GABRB1/GABRG3/ADCY1/GABBR2/KCNJ10/KCNJ16
PID_IL23_PATHWAY	PID_IL23_PATHWAY	14	-0.474168	-1.63904	0.0285217	0.126248	0.0972107	36	tags=36%, list=1%, signal=36%	ITGA3/STAT1/IL1B/CCL2/TNF
PID_HIV_NEF_PATHWAY	PID_HIV_NEF_PATHWAY	14	0.406052	1.60531	0.0285742	0.126248	0.0972107	919	tags=64%, list=18%, signal=53%	BIRC3/CD247/TRAF2/NFKBIA/BID/CASP7/NFKB1/CASP3/RELA
REACTOME_RAB_GEFS_EXCHANGE_GTP_FOR_GDP_ON_RABS	REACTOME_RAB_GEFS_EXCHANGE_GTP_FOR_GDP_ON_RABS	16	0.390525	1.61622	0.0290905	0.128042	0.0985922	1091	tags=56%, list=21%, signal=45%	RAB7B/RAB3IP/DENND2A/TRAPPC1/RAB9A/ULK1/RAB21/GDI1/DENND5B
REACTOME_RAB_REGULATION_OF_TRAFFICKING	REACTOME_RAB_REGULATION_OF_TRAFFICKING	21	0.351023	1.65054	0.0297787	0.130577	0.100544	1091	tags=52%, list=21%, signal=42%	RAB7B/RAB3IP/DENND2A/TRAPPC1/MAP1LC3B/TBC1D7/RAB9A/ULK1/RAB21/GDI1/DENND5B
REACTOME_SIGNALING_BY_EGFR	REACTOME_SIGNALING_BY_EGFR	19	0.356957	1.62786	0.030634	0.133822	0.103043	778	tags=42%, list=15%, signal=36%	UBB/TGFA/HBEGF/LRIG1/EGFR/GAB1/SPRY1/UBC
WP_EBOLA_VIRUS_INFECTION_IN_HOST	WP_EBOLA_VIRUS_INFECTION_IN_HOST	36	0.291469	1.62377	0.0312574	0.135397	0.104255	953	tags=44%, list=18%, signal=37%	HLA-DQA2/ACTN1/NFKB2/MERTK/HLA-DQB2/EGFR/SOCS3/TOP1/RAB9A/NFKB1/ITGA5/ITGA4/HLA-C/REL/RELA/IGF1R
REACTOME_INTERLEUKIN_1_SIGNALING	REACTOME_INTERLEUKIN_1_SIGNALING	36	0.291364	1.62318	0.0312574	0.135397	0.104255	1429	tags=61%, list=28%, signal=45%	RIPK2/APP/UBB/NFKB2/SQSTM1/TRAF2/TRAF6/MAP3K8/NFKBIA/NFKB1/SEM1/UBC/HMGB1/PSMB1/RELA/PSMB4/PELI2/PSME4/NFKBIB/IRAK2/CUL1/CASP8
REACTOME_S_PHASE	REACTOME_S_PHASE	35	0.268629	1.49877	0.031344	0.135397	0.104255	2240	tags=77%, list=43%, signal=44%	UBB/CKS1B/ANAPC16/CDKN1B/CCNH/E2F4/CABLES1/CDK2/SEM1/UBC/RPA2/PSMB1/CCNA2/PSMB4/RAD21/PSME4/PDS5B/CUL1/MYC/CCNE2/PSMC4/POLD2/RFC5/GINS1/ORC1/PSMB9/MNAT1
WP_INTERLEUKIN1_IL1_STRUCTURAL_PATHWAY	WP_INTERLEUKIN1_IL1_STRUCTURAL_PATHWAY	20	0.37922	1.78091	0.0324929	0.13984	0.107676	1447	tags=65%, list=28%, signal=47%	MKNK2/TRAF6/MAP3K8/NFKBIA/ELK1/NFKB1/MAP2K3/RELA/TANK/MAPKAPK2/NFKBIB/IRAK2/MYC
BIOCARTA_HIVNEF_PATHWAY	BIOCARTA_HIVNEF_PATHWAY	14	0.39897	1.57731	0.0332203	0.142443	0.109681	919	tags=64%, list=18%, signal=53%	BIRC3/TRAF2/NFKBIA/BID/CASP7/NFKB1/TNFRSF1B/CASP3/RELA
REACTOME_SIGNALING_BY_NOTCH1	REACTOME_SIGNALING_BY_NOTCH1	19	0.353578	1.61245	0.0334836	0.143044	0.110144	884	tags=47%, list=17%, signal=39%	MAMLD1/UBB/DLL1/MIB1/TBL1X/ARRB2/KAT2A/UBC/NOTCH1
REACTOME_CELL_CELL_COMMUNICATION	REACTOME_CELL_CELL_COMMUNICATION	46	-0.318991	-1.61686	0.0341696	0.14544	0.111988	1520	tags=48%, list=29%, signal=34%	CDH18/ITGA6/CDH4/MAGI2/LAMA3/CDH9/CDH10/NPHS1/ITGB4/CDH1/PARVA/CLDN18/FBLIM1/CDH3/CLDN10/CLDN14/SDK2/ACTN2/CDH2/PARD6G/KIRREL3/FYN
WP_DISRUPTION_OF_POSTSYNAPTIC_SIGNALING_BY_CNV	WP_DISRUPTION_OF_POSTSYNAPTIC_SIGNALING_BY_CNV	21	-0.400614	-1.59413	0.0343087	0.145499	0.112034	1814	tags=67%, list=35%, signal=43%	GRIN2B/NRXN1/NLGN3/RYR2/DLGAP1/SHANK1/RPH3A/GRM1/NRXN3/NLGN4X/NRXN2/CAMK2A/CAMK2B/GRIN1
PID_CASPASE_PATHWAY	PID_CASPASE_PATHWAY	14	0.396937	1.56927	0.0346142	0.146261	0.11262	816	tags=57%, list=16%, signal=48%	CASP1/APP/BIRC3/TRAF2/BID/TOP1/CASP7/CASP3
REACTOME_ACTIVATION_OF_KAINATE_RECEPTORS_UPON_GLUTAMATE_BINDING	REACTOME_ACTIVATION_OF_KAINATE_RECEPTORS_UPON_GLUTAMATE_BINDING	12	-0.488586	-1.59188	0.0349694	0.146695	0.112955	977	tags=50%, list=19%, signal=41%	GNG4/GRIK4/GRIK3/NCALD/GRIK2/GRIK1
REACTOME_SIGNALING_BY_NOTCH2	REACTOME_SIGNALING_BY_NOTCH2	11	0.437628	1.56125	0.0348932	0.146695	0.112955	778	tags=45%, list=15%, signal=39%	MAMLD1/UBB/DLL1/MIB1/UBC
WP_SELENIUM_MICRONUTRIENT_NETWORK	WP_SELENIUM_MICRONUTRIENT_NETWORK	26	-0.3761	-1.60844	0.0351124	0.146765	0.113008	45	tags=19%, list=1%, signal=19%	PLAT/IL1B/PTGS2/CCL2/TNF
KEGG_ALZHEIMERS_DISEASE	KEGG_ALZHEIMERS_DISEASE	49	0.251538	1.57454	0.0353469	0.147216	0.113356	1097	tags=43%, list=21%, signal=34%	COX6A1/UQCR11/BACE2/GRIN2A/APP/ATP5F1B/SNCA/BID/NDUFB4/CASP7/ATP5F1E/CALM2/ATP5F1D/CASP3/UQCRFS1/COX7B/NDUFS2/ATP5PF/ATP5MC3/COX6B1/NDUFA1
PID_SYNDECAN_4_PATHWAY	PID_SYNDECAN_4_PATHWAY	15	0.380867	1.53215	0.0358385	0.14873	0.114521	790	tags=47%, list=15%, signal=40%	FGFR1/CXCR4/ACTN1/SDCBP/CXCL12/NUDT16L1/ITGA5
REACTOME_LONG_TERM_POTENTIATION	REACTOME_LONG_TERM_POTENTIATION	14	-0.460844	-1.59299	0.0364811	0.150621	0.115978	1113	tags=57%, list=22%, signal=45%	NRG1/GRIA1/ACTN2/NRGN/GRIA2/CAMK2A/CAMK2B/GRIN1
KEGG_NEUROACTIVE_LIGAND_RECEPTOR_INTERACTION	KEGG_NEUROACTIVE_LIGAND_RECEPTOR_INTERACTION	79	-0.253856	-1.48028	0.0365535	0.150621	0.115978	1833	tags=56%, list=35%, signal=37%	CNR2/GRIN2B/CHRM5/GRM5/CHRNB4/ADRA1B/TACR1/GABBR1/CHRNA7/NPFFR1/GRM8/GRM7/DRD3/GRIN3A/OPRD1/GHR/GRIA4/ADORA2B/GRID1/SCTR/GRM1/CHRM3/GABRA3/GRIA1/RXFP1/GRIK4/GABRB1/GRM3/GRIK3/P2RY11/GABRG3/P2RY6/GRIK2/GRIK1/GPR156/GABBR2/EDNRB/GRIA2/GRIA3/HTR2B/OPRM1/GRM4/GRIN1/CYSLTR2
REACTOME_PTEN_REGULATION	REACTOME_PTEN_REGULATION	22	0.338397	1.6285	0.0375229	0.153527	0.118215	1362	tags=73%, list=26%, signal=54%	UBB/BMI1/JUN/CHD3/RRAGD/SEM1/MAF1/UBC/PSMB1/ATN1/PSMB4/PSME4/AGO2/RBBP7/PHC1/EZH2
REACTOME_SIGNALING_BY_NTRKS	REACTOME_SIGNALING_BY_NTRKS	38	-0.325404	-1.56222	0.0375	0.153527	0.118215	553	tags=21%, list=11%, signal=19%	PTPRS/TIAM1/NTRK2/FYN/ID2/EGR2/EGR1/EGR3
REACTOME_NOREPINEPHRINE_NEUROTRANSMITTER_RELEASE_CYCLE	REACTOME_NOREPINEPHRINE_NEUROTRANSMITTER_RELEASE_CYCLE	11	-0.507336	-1.61683	0.0385757	0.156731	0.120682	519	tags=45%, list=10%, signal=41%	CPLX1/SLC22A1/PPFIA4/SYT1/SNAP25
WP_RAS_AND_BRADYKININ_PATHWAYS_IN_COVID19	WP_RAS_AND_BRADYKININ_PATHWAYS_IN_COVID19	12	-0.487125	-1.58712	0.0385185	0.156731	0.120682	910	tags=50%, list=18%, signal=41%	CPN1/IL1A/KNG1/NOS1/IL1B/TNF
REACTOME_DECTIN_1_MEDIATED_NONCANONICAL_NF_KB_SIGNALING	REACTOME_DECTIN_1_MEDIATED_NONCANONICAL_NF_KB_SIGNALING	13	0.417056	1.58468	0.0396019	0.16034	0.123461	1641	tags=77%, list=32%, signal=53%	UBB/NFKB2/SEM1/UBC/PSMB1/RELA/PSMB4/PSME4/CUL1/PSMC4
KEGG_ECM_RECEPTOR_INTERACTION	KEGG_ECM_RECEPTOR_INTERACTION	42	-0.334759	-1.65225	0.0402452	0.162378	0.125031	1563	tags=52%, list=30%, signal=37%	LAMA1/TNXB/TNC/ITGA6/ITGA2/HSPG2/ITGA8/LAMA3/ITGB4/RELN/ITGAV/ITGA7/ITGA3/LAMC3/ITGA11/LAMB1/COL5A3/GP6/TNR/SV2B/ITGB8/LAMA2
PID_ENDOTHELIN_PATHWAY	PID_ENDOTHELIN_PATHWAY	22	-0.385845	-1.55633	0.040404	0.162455	0.12509	1497	tags=64%, list=29%, signal=45%	PLCB1/GNAI1/PRKCA/TRPC6/GNA14/ADCY5/ADCY3/BCAR1/ADCY8/ADCY1/GNAO1/PRKCQ/EDNRB/CYSLTR2
REACTOME_KINESINS	REACTOME_KINESINS	22	-0.40247	-1.62338	0.0410034	0.163732	0.126073	2229	tags=73%, list=43%, signal=42%	KIF6/CENPE/RACGAP1/KIF15/KIF9/KIF2C/KIF26B/KIF3B/TUBA8/KIF4A/TUBB6/TUBB4A/KIF21A/KIF11/KIF5A/KIF1A
WP_DEVELOPMENT_OF_URETERIC_COLLECTION_SYSTEM	WP_DEVELOPMENT_OF_URETERIC_COLLECTION_SYSTEM	25	-0.380689	-1.60885	0.0409027	0.163732	0.126073	1549	tags=60%, list=30%, signal=42%	GREB1L/GLI3/GPC3/ETV4/ITGA8/FREM1/BMP7/CELSR1/RARB/CCND1/ROBO2/FRAS1/FGFR2/GLI2/GFRA1
WP_GPCRS_CLASS_A_RHODOPSINLIKE	WP_GPCRS_CLASS_A_RHODOPSINLIKE	42	-0.309572	-1.52794	0.0416089	0.165581	0.127497	723	tags=57%, list=14%, signal=50%	CNR2/CHRM5/ADRA1B/NPFFR1/DRD3/OPRD1/CCR5/GPR18/ADORA2B/CHRM3/GPR39/P2RY11/P2RY6/RGL4/GPR173/GPR37/CX3CR1/CCR3/EDNRB/HTR2B/OR3A2/OPRM1/ACKR4/CYSLTR2
REACTOME_L1CAM_INTERACTIONS	REACTOME_L1CAM_INTERACTIONS	46	-0.311877	-1.5808	0.0420389	0.166721	0.128374	1563	tags=52%, list=30%, signal=37%	LAMA1/ITGA2/SH3GL2/SCN9A/TUBA8/ITGAV/CNTN2/CNTN6/SCN2A/KIF4A/CHL1/TUBB6/CNTN1/LAMB1/NRCAM/SCN1A/TUBB4A/SPTB/SPTBN4/NCAN/NCAM1/SPTBN2/NFASC/KCNQ2
REACTOME_INTEGRATION_OF_ENERGY_METABOLISM	REACTOME_INTEGRATION_OF_ENERGY_METABOLISM	39	-0.322087	-1.5645	0.0424077	0.16705	0.128628	2036	tags=59%, list=39%, signal=36%	CD36/PLCB1/GNAI1/STXBP1/KCNS3/KCNB1/ITPR3/PFKFB1/PRKCA/PRKAR1B/CACNA1E/GNA14/ADCY5/ADCY3/CACNA1C/ABCC8/ADCY8/GNG4/CHRM3/ADCY1/SNAP25/SLC2A1/CYSLTR2
REACTOME_GAP_JUNCTION_TRAFFICKING_AND_REGULATION	REACTOME_GAP_JUNCTION_TRAFFICKING_AND_REGULATION	10	-0.514035	-1.56431	0.0425532	0.16705	0.128628	1229	tags=60%, list=24%, signal=46%	TUBA8/GJA1/TUBB6/GJC1/TUBB4A/GJB7
KEGG_ENDOCYTOSIS	KEGG_ENDOCYTOSIS	46	0.24989	1.51434	0.0425514	0.16705	0.128628	795	tags=33%, list=15%, signal=28%	HSPA6/HSPA1L/HSPA8/CXCR4/TFRC/HSPA1A/HSPA1B/EGFR/TRAF6/IQSEC1/LDLR/ARAP1/ARRB2/AP2M1/ARFGAP3
WP_HEPATOCYTE_GROWTH_FACTOR_RECEPTOR_SIGNALING	WP_HEPATOCYTE_GROWTH_FACTOR_RECEPTOR_SIGNALING	10	0.466589	1.60272	0.0437079	0.171005	0.131674	2764	tags=100%, list=53%, signal=47%	GAB1/ELK1/JUN/HGF/PIK3CA/PXN/PAK1/GRB2/SRC/FOS
REACTOME_TOLL_LIKE_RECEPTOR_CASCADES	REACTOME_TOLL_LIKE_RECEPTOR_CASCADES	50	0.247356	1.55406	0.0440511	0.17177	0.132262	919	tags=36%, list=18%, signal=30%	RIPK2/APP/UBB/BIRC3/NFKB2/LGMN/UBE2D3/TRAF2/TRAF6/MAP3K8/NFKBIA/ELK1/JUN/NFKB1/UBC/HMGB1/MAP2K3/RELA
REACTOME_ORGANELLE_BIOGENESIS_AND_MAINTENANCE	REACTOME_ORGANELLE_BIOGENESIS_AND_MAINTENANCE	70	0.218395	1.51979	0.0445706	0.173214	0.133374	1051	tags=36%, list=20%, signal=29%	SOD2/TCP1/CCT4/ATP5F1B/RAB3IP/HSP90AA1/CCT5/HSPA9/CCT3/EXOC8/HAUS2/TCTN1/PRKAB1/TBL1X/MEF2D/ATP5F1E/OFD1/ATP5F1D/HAUS8/CCT2/DCTN2/CSNK1E/ATP5PF/ATP5MC3/CCT8
KEGG_CHEMOKINE_SIGNALING_PATHWAY	KEGG_CHEMOKINE_SIGNALING_PATHWAY	49	-0.292477	-1.50353	0.0452675	0.175336	0.135008	1270	tags=37%, list=25%, signal=28%	ADCY5/CCR5/ADCY3/BCAR1/ADCY8/GNG4/CCL3/PLCB4/NCF1/STAT1/CCL4L2/ADCY1/TIAM1/CX3CR1/ITK/CCR3/CCL3L1/CCL2
REACTOME_INTERCONVERSION_OF_NUCLEOTIDE_DI_AND_TRIPHOSPHATES	REACTOME_INTERCONVERSION_OF_NUCLEOTIDE_DI_AND_TRIPHOSPHATES	10	-0.506272	-1.54069	0.0455927	0.176009	0.135526	1210	tags=50%, list=23%, signal=38%	AK7/AK8/AK5/TYMS/AK4
REACTOME_CYTOCHROME_P450_ARRANGED_BY_SUBSTRATE_TYPE	REACTOME_CYTOCHROME_P450_ARRANGED_BY_SUBSTRATE_TYPE	17	-0.413236	-1.53131	0.0461095	0.176654	0.136023	159	tags=29%, list=3%, signal=29%	ARNT2/CYP26A1/CYP46A1/CYP8B1/CYP26C1
REACTOME_HOST_INTERACTIONS_OF_HIV_FACTORS	REACTOME_HOST_INTERACTIONS_OF_HIV_FACTORS	24	0.313072	1.52754	0.046368	0.176654	0.136023	1275	tags=58%, list=25%, signal=44%	RANGAP1/UBB/CD247/AP2M1/SEM1/UBC/XPO1/PSMB1/RANBP2/PSMB4/RAN/ELMO1/PSME4/AP2A2
REACTOME_INTRINSIC_PATHWAY_FOR_APOPTOSIS	REACTOME_INTRINSIC_PATHWAY_FOR_APOPTOSIS	14	0.379671	1.50101	0.0462295	0.176654	0.136023	1974	tags=79%, list=38%, signal=49%	PMAIP1/BCL2L11/BID/CASP7/BMF/CASP3/TP63/CASP8/BCL2L1/PPP1R13B/BAD
PID_GLYPICAN_1PATHWAY	PID_GLYPICAN_1PATHWAY	15	0.366761	1.47541	0.0459405	0.176654	0.136023	282	tags=33%, list=5%, signal=32%	FGFR1/APP/PRNP/VEGFA/SLIT2
WP_2Q37_COPY_NUMBER_VARIATION_SYNDROME	WP_2Q37_COPY_NUMBER_VARIATION_SYNDROME	28	0.30928	1.60538	0.0475555	0.178833	0.137701	699	tags=46%, list=14%, signal=40%	ARL4C/CXCR4/ARF5/DGKD/EGFR/CXCL12/MAP1LC3B/NFKBIA/HES6/RAMP1/JUN/RRAGD/CENPA
REACTOME_RHOG_GTPASE_CYCLE	REACTOME_RHOG_GTPASE_CYCLE	22	0.333186	1.60343	0.0472061	0.178833	0.137701	795	tags=32%, list=15%, signal=27%	HSPE1/IQGAP2/TFRC/EMD/ITSN1/ARHGAP5/ARFGAP3
REACTOME_SYNAPTIC_ADHESION_LIKE_MOLECULES	REACTOME_SYNAPTIC_ADHESION_LIKE_MOLECULES	11	-0.497095	-1.58419	0.0474777	0.178833	0.137701	1364	tags=73%, list=26%, signal=54%	PTPRD/GRIA4/GRIA1/PTPRS/LRFN2/PTPRF/GRIA3/GRIN1
KEGG_UBIQUITIN_MEDIATED_PROTEOLYSIS	KEGG_UBIQUITIN_MEDIATED_PROTEOLYSIS	21	0.334905	1.57475	0.0474073	0.178833	0.137701	850	tags=43%, list=16%, signal=36%	BIRC3/UBE2B/UBE2D3/TRAF6/UBE2A/SOCS3/HERC4/UBA1/RNF7
KEGG_CARDIAC_MUSCLE_CONTRACTION	KEGG_CARDIAC_MUSCLE_CONTRACTION	26	0.320152	1.62178	0.0477195	0.178871	0.13773	120	tags=15%, list=2%, signal=15%	COX6A1/UQCR11/ATP1B3/CACNG5
REACTOME_GLOBAL_GENOME_NUCLEOTIDE_EXCISION_REPAIR_GG_NER	REACTOME_GLOBAL_GENOME_NUCLEOTIDE_EXCISION_REPAIR_GG_NER	14	0.376382	1.48801	0.0490264	0.183179	0.141047	2585	tags=93%, list=50%, signal=47%	UBB/CCNH/UBC/RPA2/RAD23A/YY1/TFPT/POLD2/RFC5/INO80D/MNAT1/CDK7/ERCC2
REACTOME_NEUROTRANSMITTER_RELEASE_CYCLE	REACTOME_NEUROTRANSMITTER_RELEASE_CYCLE	24	-0.380368	-1.59408	0.0492958	0.183595	0.141368	1000	tags=46%, list=19%, signal=37%	SYN3/SLC1A1/GLS2/LIN7A/CPLX1/GAD2/SLC22A1/PPFIA4/SLC6A1/SYT1/SNAP25
BIOCARTA_MAPK_PATHWAY	BIOCARTA_MAPK_PATHWAY	23	0.329396	1.60944	0.0502818	0.185811	0.143074	2093	tags=78%, list=40%, signal=47%	MKNK2/TRAF2/MAP3K8/NFKBIA/ELK1/JUN/NFKB1/MAP2K3/RELA/MAPKAPK2/TGFB2/MYC/MAP3K13/MAPK7/PAK1/GRB2/MAP3K12/MAP2K6
REACTOME_DOPAMINE_NEUROTRANSMITTER_RELEASE_CYCLE	REACTOME_DOPAMINE_NEUROTRANSMITTER_RELEASE_CYCLE	12	-0.477134	-1.55457	0.0503704	0.185811	0.143074	2224	tags=83%, list=43%, signal=48%	PPFIA2/SYN2/STXBP1/PPFIA3/SYN3/LIN7A/CPLX1/PPFIA4/SYT1/SNAP25
PID_BCR_5PATHWAY	PID_BCR_5PATHWAY	19	0.339763	1.54945	0.0501158	0.185811	0.143074	1238	tags=63%, list=24%, signal=48%	SH3BP5/TRAF6/MALT1/NFKBIA/ELK1/JUN/BCL10/NFKB1/RELA/PLCG2/PIK3CA/NFKBIB
REACTOME_HOMOLOGOUS_DNA_PAIRING_AND_STRAND_EXCHANGE	REACTOME_HOMOLOGOUS_DNA_PAIRING_AND_STRAND_EXCHANGE	15	-0.433349	-1.54001	0.0506512	0.186255	0.143416	1912	tags=67%, list=37%, signal=42%	CHEK1/BRCA1/RAD9B/RMI2/BLM/EXO1/RPA3/XRCC3/XRCC2/BRIP1
REACTOME_SELECTIVE_AUTOPHAGY	REACTOME_SELECTIVE_AUTOPHAGY	17	0.372469	1.59889	0.0512548	0.18788	0.144667	786	tags=47%, list=15%, signal=40%	HSPA8/UBB/HSP90AA1/SQSTM1/MAP1LC3B/PRKAB1/UBC/ULK1
WP_EXTRAFOLLICULAR_B_CELL_ACTIVATION_BY_SARSCOV2	WP_EXTRAFOLLICULAR_B_CELL_ACTIVATION_BY_SARSCOV2	26	-0.357296	-1.52803	0.0519663	0.189294	0.145756	180	tags=23%, list=3%, signal=22%	PTCRA/ISG15/IFIT2/CD69/CD1D/TNF
WP_NETRINUNC5B_SIGNALING_PATHWAY	WP_NETRINUNC5B_SIGNALING_PATHWAY	17	-0.407753	-1.51099	0.0518732	0.189294	0.145756	1497	tags=53%, list=29%, signal=38%	PRKCA/ITGB4/YAP1/ALPL/NTN1/IL1A/FYN/CCL2/TNF
REACTOME_NEUREXINS_AND_NEUROLIGINS	REACTOME_NEUREXINS_AND_NEUROLIGINS	34	-0.337018	-1.5707	0.0525588	0.190854	0.146957	1924	tags=65%, list=37%, signal=41%	LRRTM4/STXBP1/GRIN2B/GRM5/NRXN1/SYT2/APBA2/NLGN3/LRRTM2/NLGN4Y/DLGAP1/SHANK1/SYT12/GRM1/NRXN3/NLGN4X/NRXN2/LRRTM3/SHANK2/LIN7A/SYT1/GRIN1
KEGG_PROSTATE_CANCER	KEGG_PROSTATE_CANCER	29	0.303843	1.60403	0.0533993	0.19156	0.1475	1293	tags=55%, list=25%, signal=42%	FGFR1/HSP90AB1/HSP90AA1/TGFA/EGFR/NFKBIA/CDKN1B/CDK2/NFKB1/RELA/IGF1R/CREB3L4/GSTP1/PDGFB/PIK3CA/CTNNB1
WP_PHOTODYNAMIC_THERAPYINDUCED_AP1_SURVIVAL_SIGNALING	WP_PHOTODYNAMIC_THERAPYINDUCED_AP1_SURVIVAL_SIGNALING	22	0.329191	1.5842	0.0530351	0.19156	0.1475	923	tags=55%, list=18%, signal=45%	HSP90AA1/HBEGF/TRAF2/EGFR/TRAF6/BCL2L11/BID/ELK1/JUN/BMF/MAP2K3/CCNA2
WP_IMMUNE_RESPONSE_TO_TUBERCULOSIS	WP_IMMUNE_RESPONSE_TO_TUBERCULOSIS	11	-0.484694	-1.54467	0.0534125	0.19156	0.1475	710	tags=36%, list=14%, signal=31%	STAT1/MX1/IFIT3/IFIT1
PID_A6B1_A6B4_INTEGRIN_PATHWAY	PID_A6B1_A6B4_INTEGRIN_PATHWAY	22	-0.37692	-1.52032	0.0533911	0.19156	0.1475	1563	tags=55%, list=30%, signal=38%	LAMA1/ITGA6/PRKCA/LAMA3/ITGB4/CDH1/LAMC3/IL1A/LAMB1/ERBB2/ERBB3/LAMA2
REACTOME_O_LINKED_GLYCOSYLATION	REACTOME_O_LINKED_GLYCOSYLATION	41	-0.301112	-1.48655	0.0547196	0.195643	0.150645	2553	tags=73%, list=49%, signal=37%	GALNT10/ADAMTS18/ADAMTS20/ADAMTS15/ST6GAL1/GALNT12/ADAMTS9/THSD7A/ADAMTS13/ADAMTS2/ADAMTSL4/ADAMTSL1/GALNT6/THSD7B/GCNT1/B4GAT1/ADAMTSL3/ADAMTS3/GALNT13/THSD4/GALNT17/ADAMTS12/GALNTL5/MUC16/GALNT16/ADAMTS16/GALNT14/GALNT15/ADAMTS14/ADAMTS19
REACTOME_DISEASES_ASSOCIATED_WITH_O_GLYCOSYLATION_OF_PROTEINS	REACTOME_DISEASES_ASSOCIATED_WITH_O_GLYCOSYLATION_OF_PROTEINS	27	-0.34837	-1.50716	0.0549296	0.19571	0.150696	2531	tags=78%, list=49%, signal=40%	ADAMTS18/ADAMTS20/ADAMTS15/GALNT12/ADAMTS9/THSD7A/ADAMTS13/ADAMTS2/ADAMTSL4/ADAMTSL1/THSD7B/B4GAT1/ADAMTSL3/ADAMTS3/THSD4/ADAMTS12/MUC16/ADAMTS16/NOTCH3/ADAMTS14/ADAMTS19
WP_DNA_DAMAGE_RESPONSE_ONLY_ATM_DEPENDENT	WP_DNA_DAMAGE_RESPONSE_ONLY_ATM_DEPENDENT	33	0.273469	1.46617	0.0550751	0.19571	0.150696	957	tags=36%, list=18%, signal=30%	SOD2/PMAIP1/NFKB2/CCNG2/BCL2L11/CDKN1B/LDLR/JUN/WNT5B/NFKB1/HMGB1/DVL2
REACTOME_CLASS_A_1_RHODOPSIN_LIKE_RECEPTORS	REACTOME_CLASS_A_1_RHODOPSIN_LIKE_RECEPTORS	63	-0.26193	-1.43665	0.0557029	0.197338	0.15195	1840	tags=52%, list=36%, signal=34%	FFAR4/GPR183/CNR2/CHRM5/ADRA1B/TACR1/NPFFR1/DRD3/PLPPR1/OPRD1/PYY/CCR5/GPR18/C3/ADORA2B/CHRM3/RXFP1/CCL3/GPR39/P2RY11/P2RY6/KNG1/GPR37/CX3CR1/CCR3/EDNRB/ECE1/HTR2B/OPRM1/ACKR4/CCL3L1/CYSLTR2/CCL2
WP_NRP1TRIGGERED_SIGNALING_PATHWAYS_IN_PANCREATIC_CANCER	WP_NRP1TRIGGERED_SIGNALING_PATHWAYS_IN_PANCREATIC_CANCER	20	0.354359	1.66415	0.0559103	0.19747	0.152052	1607	tags=70%, list=31%, signal=48%	NFKB2/VEGFA/EGFR/CDKN1B/CDK2/NFKB1/REL/NRP1/RELA/HGF/GSK3A/TGFB2/PLXNA2/CCNE2
