# Supplementary material for: Comprehensive analysis and validation of angiogenesis in vascular dementia from the perspective of diagnosis, prevention, and treatment
Source: Front Genet. 2025 Sep 8;16:1646991. doi: 10.3389/fgene.2025.1646991 (PMC12450660; doi:10.3389/fgene.2025.1646991)
Supplement: Supplementary file 1 [file Presentation1.zip › Other supplementary materials/Other supplementary materials.xlsx]

## Sheet: GSE122063 DEGs
GSE122063 DEGs
gene	logFC	p.adj		DEGs（|logFC|>0.5，p.adj<0.05）
XLOC_006951	-2.35411	5.43e-12		XLOC_006951
LOC100506274	-2.09421	3.91e-16		LOC100506274
CCT6B	-2.02154	3.6e-16		CCT6B
RBM3	-1.99522	1.16e-18		RBM3
PBOV1	-1.97998	6.55e-07		PBOV1
SNX31	1.92564	2.51e-11		SNX31
SLAMF8	1.91853	5.31e-06		SLAMF8
FCGBP	1.9157	1.2e-09		FCGBP
MIA	1.91001	5.39e-16		MIA
XLOC_001219	1.89529	3.95e-12		XLOC_001219
LINC00458	-1.83893	7.56e-06		LINC00458
XLOC_006657	-1.80308	0.000132908		XLOC_006657
CD163	1.80304	4.44e-05		CD163
XLOC_011468	-1.7988	2.39e-06		XLOC_011468
VSIG4	1.78206	8.2e-07		VSIG4
PI3	-1.74243	3.18e-06		PI3
XLOC_013968	-1.74222	6.42e-10		XLOC_013968
LOC100505994	-1.73469	2.17e-05		LOC100505994
XLOC_001329	-1.73338	1.97e-05		XLOC_001329
CRH	-1.73198	8.64e-06		CRH
XLOC_001406	-1.73042	0.000156918		XLOC_001406
GUCY2GP	-1.72147	0.000211662		GUCY2GP
SPP1	1.70656	1.04e-07		SPP1
KLHDC7B	-1.68736	1.8e-06		KLHDC7B
OR4A16	-1.68641	0.00049431		OR4A16
KRBOX1	-1.66975	1.07e-13		KRBOX1
XLOC_003367	-1.64472	0.00125476		XLOC_003367
LOC100506387	-1.64266	1.85e-05		LOC100506387
XLOC_010471	-1.63211	3.81e-05		XLOC_010471
XLOC_013814	-1.62928	3.37e-05		XLOC_013814
LOC100507534	-1.62494	1.8e-05		LOC100507534
AQP1	1.61948	2.01e-08		AQP1
XLOC_l2_010602	-1.61683	0.00186396		XLOC_l2_010602
RNASE2	1.61274	2.84e-06		RNASE2
HSPA1A	1.61181	4.79e-15		HSPA1A
EFHB	-1.60628	1.01e-08		EFHB
OR6C74	-1.60558	1.76e-05		OR6C74
SST	-1.58792	9.98e-06		SST
LOC100506941	-1.58225	0.00588131		LOC100506941
MATN2	-1.57956	4.05e-07		MATN2
FMO6P	-1.57584	5.85e-05		FMO6P
C1QC	1.57255	2.29e-10		C1QC
LOC285401	-1.5679	1.11e-06		LOC285401
XLOC_005764	-1.55269	0.000312151		XLOC_005764
XLOC_013567	-1.55152	0.000206926		XLOC_013567
GPR45	-1.5483	0.000551424		GPR45
XLOC_l2_008689	-1.53893	5.91e-06		XLOC_l2_008689
C1QB	1.53704	1.75e-07		C1QB
XLOC_003826	-1.5286	1.17e-05		XLOC_003826
OPALIN	-1.52611	4.96e-09		OPALIN
XLOC_004207	-1.52302	4.61e-09		XLOC_004207
CARNS1	-1.51703	4.51e-08		CARNS1
LOC100507127	-1.51539	4.47e-05		LOC100507127
MYBPH	1.51367	4.86e-05		MYBPH
PPEF1	-1.51203	3.58e-06		PPEF1
XLOC_l2_011798	-1.51181	2.52e-12		XLOC_l2_011798
LOC100289580	-1.50922	2.26e-06		LOC100289580
CIRBP	-1.50846	1.81e-19		CIRBP
XLOC_l2_000465	-1.50739	1.45e-06		XLOC_l2_000465
XLOC_007062	-1.50021	1.49e-05		XLOC_007062
HIST1H2AC	1.495	8.96e-13		HIST1H2AC
RNASE3	1.48947	3.27e-07		RNASE3
PLAC8	1.48922	0.000613363		PLAC8
ST7-AS1	-1.48879	3.89e-09		ST7-AS1
OR51A7	-1.48206	0.000773895		OR51A7
LOC100130887	1.47526	1.18e-09		LOC100130887
LIN9	-1.47201	1.28e-06		LIN9
GAD2	-1.47171	9.95e-06		GAD2
IL2RG	-1.46364	8.25e-07		IL2RG
XLOC_l2_004010	-1.46031	6.38e-06		XLOC_l2_004010
LILRB3	1.45978	4.24e-05		LILRB3
EFCAB3	1.45795	4.45e-05		EFCAB3
DKFZp434L192	-1.45666	0.000404783		DKFZp434L192
C5AR1	1.45293	1.71e-07		C5AR1
XLOC_009788	-1.45274	0.000163076		XLOC_009788
C1orf182	-1.44328	7.74e-06		C1orf182
SLC35D2	-1.44209	2.14e-07		SLC35D2
FCAMR	-1.42825	0.00154489		FCAMR
TAAR5	-1.42268	8.3e-08		TAAR5
C1QA	1.4107	1.64e-07		C1QA
XLOC_001663	-1.40473	3.42e-05		XLOC_001663
ASB16	-1.40457	1.64e-06		ASB16
XLOC_002487	-1.39162	2.68e-05		XLOC_002487
SLC22A10	-1.39105	0.000148922		SLC22A10
XLOC_003514	-1.38904	0.000814678		XLOC_003514
NMU	-1.38853	0.000172039		NMU
MS4A6A	1.37741	2.93e-07		MS4A6A
CCL2	1.37665	0.000542497		CCL2
LOC100129973	-1.37551	6.12e-09		LOC100129973
TAC1	-1.36828	0.000189348		TAC1
CYP26A1	-1.36777	0.00085834		CYP26A1
LOC145216	-1.36771	1.6e-05		LOC145216
SSR4P1	-1.36119	4.01e-10		SSR4P1
XLOC_l2_001592	-1.36058	1.3e-08		XLOC_l2_001592
XLOC_l2_011854	-1.35974	3.59e-08		XLOC_l2_011854
C19orf59	-1.35868	0.000580102		C19orf59
SLC1A7	1.35691	2.88e-07		SLC1A7
XLOC_000604	1.34851	5.14e-06		XLOC_000604
RNASE13	-1.34846	5.05e-06		RNASE13
XLOC_003226	-1.34571	2.28e-05		XLOC_003226
SECTM1	1.34314	8.82e-05		SECTM1
C10orf108	-1.34188	0.00286816		C10orf108
XLOC_001149	-1.34066	1.43e-06		XLOC_001149
XLOC_006843	-1.3399	0.00161455		XLOC_006843
FOLH1B	-1.33756	4.11e-06		FOLH1B
XLOC_011305	-1.33617	1.06e-07		XLOC_011305
GPR132	-1.33211	0.000162456		GPR132
INSL3	-1.33083	1.59e-06		INSL3
XLOC_007506	-1.32784	6.07e-06		XLOC_007506
C6orf118	1.32546	6.57e-10		C6orf118
XLOC_001894	1.32502	0.0531107		LOC151760
LOC151760	-1.32009	1.86e-08		SCARNA22
SCARNA22	1.31837	0.00120523		CDX4
CDX4	-1.31617	0.0327872		STAB1
STAB1	1.31549	7.07e-09		ZAN
ZAN	-1.31471	0.00310804		LOC100129129
LOC100129129	-1.31234	1.43e-06		LOC387895
LOC387895	1.30958	0.0326959		XLOC_l2_003705
XLOC_l2_003705	-1.30916	1.27e-06		SERPINA3
SERPINA3	1.3063	0.00415495		METTL15
METTL15	-1.29923	1.99e-06		KDM4D
KDM4D	-1.295	7.77e-08		RET
RET	-1.29489	6.28e-05		CD33
CD33	-1.29025	0.000949198		XLOC_003225
XLOC_003225	-1.28959	0.00101383		LOC100506379
LOC100506379	-1.28849	2.89e-08		STARD9
STARD9	-1.28398	1.01e-05		XLOC_003737
XLOC_003737	-1.28368	8.98e-10		P39189
P39189	-1.28237	0.00535724		HSPB1
HSPB1	1.28159	2.25e-14		PAX9
PAX9	-1.28119	0.00296657		XLOC_010855
XLOC_010855	1.28096	0.0110611		LPP-AS2
LPP-AS2	-1.27916	6.09e-06		ZSCAN1
ZSCAN1	-1.27654	1.13e-12		XLOC_008489
XLOC_008489	-1.27578	4.31e-05		C10orf27
C10orf27	-1.27399	7.63e-06		LOC399715
LOC399715	1.2705	3.28e-12		PHLDB2
PHLDB2	-1.27045	0.0022046		XLOC_013103
XLOC_013103	-1.26424	0.000421797		XLOC_002335
XLOC_002335	-1.26315	0.000317873		CD1B
CD1B	-1.25885	0.00204851		BATF
BATF	1.25668	4.21e-05		VGF
VGF	-1.25544	9.11e-07		CHRDL2
CHRDL2	-1.25135	6.74e-09		SUN3
SUN3	-1.25093	2.01e-07		XLOC_l2_000641
XLOC_l2_000641	-1.24199	3.95e-05		XLOC_l2_010586
XLOC_l2_010586	-1.24137	0.00155461		OPN3
OPN3	-1.24099	1.78e-05		IGF2-AS
IGF2-AS	-1.2395	0.000121358		CYB5RL
CYB5RL	-1.23828	3.72e-05		PEX6
PEX6	1.23501	2.59e-05		HSD11B2
HSD11B2	1.23132	2e-06		FCGR2C
FCGR2C	1.22801	3.28e-06		REP15
REP15	1.22705	0.000348082		PRMT8
PRMT8	-1.22687	6.48e-05		TROAP
TROAP	-1.22597	0.00122484		PVRL3-AS1
PVRL3-AS1	-1.22568	4.41e-08		BNIPL
BNIPL	1.22231	8.43e-07		ZNF691
ZNF691	-1.22108	0.00240786		SLC16A3
SLC16A3	1.21926	3.07e-07		LOC100506293
LOC100506293	-1.21891	0.000101284		C6orf221
C6orf221	-1.21873	1.14e-09		LOC221814
LOC221814	-1.21837	0.000736969		FLJ45831
FLJ45831	-1.21834	0.00487064		Q9H8W2
Q9H8W2	-1.21414	0.00418213		LOC642980
LOC642980	-1.21399	0.000125873		LOC100652911
LOC100652911	-1.21357	2.59e-05		DARC
DARC	-1.21147	9.01e-06		SCIN
SCIN	1.20697	4.01e-05		LOC497256
LOC497256	-1.20608	8.84e-05		LOC100128511
LOC100128511	-1.20506	2.59e-10		LILRB1
LILRB1	1.20461	2.01e-08		XLOC_006661
XLOC_006661	-1.20399	1.62e-05		C1orf85
C1orf85	-1.20391	4.51e-07		FLT3
FLT3	-1.20278	6.9e-06		FRMPD2
FRMPD2	-1.20263	0.000107628		GUCA1B
GUCA1B	-1.20092	0.00145804		XLOC_009748
XLOC_009748	-1.1996	7.26e-08		XLOC_l2_015288
XLOC_l2_015288	-1.19435	0.000241812		RGS21
RGS21	-1.19412	0.00676065		FAM178B
FAM178B	-1.19324	0.000253711		DOCK3
DOCK3	-1.19277	3.25e-05		XLOC_010585
XLOC_010585	-1.19275	1.41e-05		LOC100506285
LOC100506285	1.19251	0.0407839		ADCY7
ADCY7	1.19112	0.00274668		LOC100509256
LOC100509256	-1.19012	0.000200448		XLOC_l2_010855
XLOC_l2_010855	1.18971	3.56e-07		CASP2
CASP2	-1.18817	6.93e-07		XLOC_l2_001945
XLOC_l2_001945	-1.18467	0.000573047		SLC5A3
SLC5A3	1.1831	5.3e-13		LOC100508120
LOC100508120	-1.1813	5.97e-06		FAT2
FAT2	1.18062	0.000707309		LYVE1
LYVE1	1.18045	1.36e-05		PCK1
PCK1	1.17988	0.000219676		XLOC_002499
XLOC_002499	1.17875	0.000200898		XLOC_007290
XLOC_007290	-1.17819	1.65e-05		XLOC_000495
XLOC_000495	1.17799	0.032189		FLCN
FLCN	1.17746	4.71e-16		FLJ32255
FLJ32255	-1.17563	3.16e-05		OR11A1
OR11A1	-1.17473	0.000369557		XLOC_014170
XLOC_014170	-1.17414	0.000188429		SIX6
SIX6	-1.1731	0.0170866		WDTC1
WDTC1	-1.17274	1.11e-07		XLOC_002111
XLOC_002111	-1.17256	1.48e-06		RPL13AP17
RPL13AP17	-1.16751	6.43e-07		FCGR3A
FCGR3A	1.16729	0.000207654		LOC338797
LOC338797	-1.167	0.000955679		IGLL5
IGLL5	1.16693	0.000746286		FPR1
FPR1	1.16602	0.000248946		ITGB2
ITGB2	1.16475	3.77e-06		PAPL
PAPL	-1.16392	2.69e-06		XLOC_009382
XLOC_009382	1.16264	0.0179582		CLRN1-AS1
CLRN1-AS1	-1.16252	1.27e-05		LOC100506795
LOC100506795	1.16071	7.38e-08		GNG13
GNG13	-1.15713	1.85e-06		LOC646999
LOC646999	-1.1571	2.97e-09		NKX2-3
NKX2-3	-1.15633	1.17e-05		ELF2
ELF2	-1.155	7.13e-05		NT5DC4
NT5DC4	1.15496	0.000819787		LOC100130540
LOC100130540	-1.15182	0.000148623		XLOC_004956
XLOC_004956	1.14985	0.0475244		LAIR1
LAIR1	1.14911	9.68e-06		C4orf6
LOC100508885	1.14841	0.0736405		XLOC_007098
C4orf6	1.14781	0.00078224		XLOC_014080
XLOC_007098	-1.14704	0.000108917		BCL2L15
XLOC_014080	1.1467	4.88e-06		XLOC_l2_011118
BCL2L15	-1.14459	2e-05		XLOC_004584
XLOC_l2_011118	1.14372	0.000168021		PDLIM4
XLOC_004584	1.14299	1.07e-06		XLOC_003775
PDLIM4	1.14258	3.49e-08		TNNI1
XLOC_003775	1.14193	0.000347474		XLOC_013685
TNNI1	-1.14037	3.12e-05		XLOC_014060
XLOC_013685	-1.13848	2.68e-06		DRD4
XLOC_014060	1.13824	8.71e-09		HMOX1
DRD4	-1.13614	2.67e-17		XLOC_005327
HMOX1	1.13275	5.84e-07		XLOC_012294
XLOC_005327	1.1326	0.0400307		LOC100289341
XLOC_012294	1.13087	0.0471363		C2orf82
LOC100289341	-1.12961	9.15e-09		FMO1
C2orf82	-1.12881	7e-08		CFD
FMO1	-1.12691	0.000517344		XLOC_012176
CFD	1.12681	3.98e-07		XLOC_005981
XLOC_012176	-1.12629	1.7e-05		XLOC_012317
XLOC_005981	1.1255	3.67e-06		MAG
XLOC_012317	1.12409	1.73e-08		ELOVL1
MAG	-1.12016	1.08e-05		C17orf102
ELOVL1	-1.12005	1.62e-05		XLOC_001376
C17orf102	-1.11936	2.49e-05		LOC100506233
XLOC_001376	-1.11918	0.00651204		KCNE1L
LOC100506233	-1.11634	1.02e-07		XLOC_013647
XLOC_004765	1.11633	0.104902		CCR5
KCNE1L	-1.1155	1.67e-07		OVCH1
XLOC_013647	-1.11535	2.01e-05		C12orf28
CCR5	1.11363	3.49e-06		GLP2R
OVCH1	1.11352	3.52e-06		SNORD17
C12orf28	1.11311	1.07e-05		RRP7B
GLP2R	-1.1124	1.04e-06		SAP25
SNORD17	1.11056	0.000689737		LOC100289255
RRP7B	-1.11053	7.51e-08		XLOC_005957
SAP25	1.11029	7.12e-09		XLOC_l2_005690
LOC100289255	1.11005	0.000379143		XLOC_l2_005916
XLOC_005957	1.10984	8.34e-05		XLOC_003695
XLOC_l2_005690	1.10884	7.49e-09		ALOX5AP
XLOC_l2_005916	-1.10829	2.57e-05		GSTZ1
XLOC_003695	-1.10801	3.79e-05		FLJ31104
ALOX5AP	1.10538	2.47e-05		C10orf107
GSTZ1	-1.1051	3.23e-09		XLOC_003345
FLJ31104	-1.10156	2.08e-08		XLOC_l2_009929
C10orf107	-1.10074	3.87e-06		CD300A
XLOC_003345	-1.09947	1.5e-05		XLOC_l2_015632
XLOC_l2_009929	-1.09871	0.000419823		GPR179
CD300A	1.09844	3.87e-06		XLOC_009804
XLOC_l2_015632	-1.09828	0.00040491		HLA-DQA1
GPR179	1.09793	0.0435053		XLOC_005052
XLOC_009804	1.09475	0.00989635		ASMT
HLA-DQA1	1.09397	0.000772153		NKAPL
XLOC_005052	-1.09295	6.15e-05		XLOC_010545
ASMT	-1.09281	2.32e-08		XLOC_l2_014821
NKAPL	-1.09235	3.21e-05		C21orf67
XLOC_010545	-1.09036	1.48e-05		XLOC_011451
XLOC_l2_014821	-1.08998	0.000745126		PRAMEF12
C21orf67	-1.08828	0.00501337		Q96EB1
XLOC_011451	-1.08793	0.00318057		IRF7
PRAMEF12	1.08765	0.0030908		COL11A2
Q96EB1	-1.08679	0.00065909		CCDC113
IRF7	1.084	0.000212847		XLOC_001862
COL11A2	-1.08377	1.19e-06		NUPR1
CCDC113	-1.0824	1.48e-05		XLOC_l2_011793
XLOC_001862	-1.08232	0.000211662		XLOC_l2_006665
NUPR1	1.0812	2.67e-05		LOC100653206
XLOC_l2_011793	-1.08042	5.57e-07		HTR7P1
XLOC_l2_006665	-1.07974	7.55e-05		DDIT4L
LOC100653206	-1.07958	5.41e-05		PARVG
HTR7P1	-1.07898	1.66e-05		XLOC_003540
DDIT4L	1.07786	1.23e-07		MILR1
PARVG	1.07683	2.14e-05		XLOC_005810
XLOC_003540	-1.0765	0.000117973		DAB1
MILR1	1.07556	2.4e-08		SLC13A5
XLOC_005810	-1.07395	4.13e-05		XLOC_009409
DAB1	-1.07385	0.00194694		LOC100505585
SLC13A5	-1.07378	7.66e-08		LOC100506774
XLOC_009409	1.07326	0.00393779		RPP30
LOC100505585	-1.07179	8.31e-09		NFAM1
LOC100506774	-1.07178	3.12e-05		QPRT
RPP30	-1.07088	9.98e-06		XLOC_013220
NFAM1	1.07083	1.31e-08		LOC100132207
QPRT	-1.06988	6.8e-05		ADRA1D
XLOC_013220	-1.06938	0.000772855		HBA2
LOC100132207	-1.0681	0.000838823		BTBD16
ADRA1D	-1.06809	2.49e-05		ARMCX4
HBA2	-1.06595	0.000559722		COLEC11
BTBD16	-1.06535	0.000414085		MS4A4A
ARMCX4	-1.06511	8.07e-19		XLOC_005462
COLEC11	-1.06436	0.000116954		LOC100506995
MS4A4A	1.06263	0.000110352		TMEM234
XLOC_005462	-1.06248	0.0061544		LOC115110
LOC100506995	1.0617	3.38e-09		SLC7A7
TMEM234	-1.06096	0.00109026		LOC389033
LOC115110	-1.05974	0.00314665		IDO1
SLC7A7	1.05962	2.29e-05		P2RY6
LOC389033	-1.05949	2.9e-09		LOC100189589
IDO1	1.05936	0.0221185		CXorf28
P2RY6	1.05848	1.32e-05		LOC100132909
LOC100189589	-1.05836	1.73e-05		MATN3
CXorf28	1.0583	3.68e-05		XLOC_006404
LOC100132909	1.05767	2.57e-18		PMM2
MATN3	-1.05707	5.44e-06		LOC100505504
XLOC_006404	-1.057	0.00269025		XLOC_001488
PMM2	-1.05686	1.5e-08		FOXC1
LOC100505504	-1.05602	0.000348413		ALB
XLOC_001488	1.05584	0.000740994		LOC100505838
FOXC1	-1.05565	1.71e-05		XLOC_009343
ALB	-1.05544	6.45e-08		LOC100507031
LOC100505838	-1.05477	0.000895652		LOC100630918
XLOC_009343	-1.05436	0.0049026		HPDL
LOC100507031	-1.0541	0.0019671		HSPA1B
LOC100630918	-1.0538	1.73e-09		RASAL3
HPDL	-1.05135	6.05e-12		PTPRC
HSPA1B	1.05101	3.47e-10		VAX1
RASAL3	1.04967	2.99e-06		XLOC_011790
PTPRC	1.04917	2.58e-06		OTOGL
VAX1	-1.0491	2.73e-07		XLOC_004908
XLOC_011790	-1.04884	4.42e-06		ZIM2
OTOGL	-1.04847	0.0156262		XLOC_000486
XLOC_004908	1.04783	3.28e-05		PAH
ZIM2	-1.04725	1.63e-07		VASP
XLOC_000486	-1.04685	0.00587984		SAMSN1
PAH	-1.04623	3.76e-06		XLOC_005471
VASP	1.04602	3.72e-07		XLOC_002909
XLOC_004187	1.04596	0.0608192		CTGF
XLOC_009911	1.0456	0.0582314		CHORDC1
SAMSN1	1.04538	8.95e-05		XLOC_014280
XLOC_005471	1.04534	0.00101187		XLOC_004595
XLOC_002909	-1.04523	0.00147018		PRDM12
CTGF	-1.04451	0.00372914		XLOC_010037
CHORDC1	1.04421	1.44e-12		CYP17A1
XLOC_014280	-1.04382	3.61e-07		LOC100506327
XLOC_004595	-1.04278	0.000171457		NEUROD6
LOC100510007	1.04236	0.161594		XLOC_001699
PRDM12	-1.04187	4.73e-05		FPGS
XLOC_010037	1.04071	1.13e-07		PEX11G
CYP17A1	-1.04002	0.00023655		GNLY
LOC100506327	-1.03864	3.45e-07		ADCYAP1
NEUROD6	-1.03853	0.00823042		GBA3
GPR182	1.03807	0.0596943		XLOC_002326
XLOC_001699	1.0374	0.031004		XLOC_011804
FPGS	-1.0352	0.000268447		LOC100507616
PEX11G	-1.03487	1.42e-08		TNFAIP8L2
GNLY	1.03439	0.000907095		XLOC_005211
ADCYAP1	-1.03395	1.91e-05		LOC100506476
GBA3	-1.03382	0.000177551		LOC202181
XLOC_002326	-1.03377	0.000466189		XLOC_004398
XLOC_011804	1.03324	6.84e-05		XLOC_l2_013153
LOC100507616	1.03265	0.00197685		XLOC_005118
TNFAIP8L2	1.03246	0.000138327		RPS16P5
XLOC_005211	-1.03242	0.00118771		STAT4
LOC100506476	-1.03182	0.000136291		C17orf108
LOC202181	-1.03116	0.0127132		LOC392196
XLOC_004398	-1.03072	6.31e-06		CCDC96
XLOC_l2_013153	-1.03003	2.14e-07		XLOC_011287
XLOC_005118	-1.02874	0.000547495		HSD17B8
RPS16P5	1.02836	6.37e-08		XLOC_l2_015342
STAT4	-1.0279	0.000100438		LOC100506051
C17orf108	-1.02627	1.82e-10		WISP2
LOC392196	-1.02615	7.54e-05		KCNE4
CCDC96	-1.02597	2.08e-08		VEGFA
XLOC_011287	-1.02458	1.4e-05		Q9EPR2
HSD17B8	-1.02411	2.62e-08		LOC100506130
XLOC_l2_015342	1.02404	0.000387687		IFI30
LOC100506051	1.02401	7.56e-05		LOC100507309
WISP2	-1.02397	0.000109705		XLOC_001954
KCNE4	1.02393	0.0040835		ARL17B
VEGFA	1.02293	0.000123924		AIF1L
Q9EPR2	-1.02286	8.61e-07		C18orf42
LOC100506130	-1.02233	6.9e-06		GYPA
IFI30	1.02173	0.000451154		MGC16142
LOC100507309	-1.02056	1.45e-06		TLR2
XLOC_001954	-1.02053	0.000113587		OGN
ARL17B	1.01984	1.09e-05		XLOC_006419
AIF1L	-1.01977	3.5e-05		KRTAP10-10
C18orf42	-1.01928	0.00112485		POLR1C
GYPA	-1.01917	2.08e-05		MYL5
MGC16142	1.01608	1.42e-08		HMHA1
TLR2	1.01572	0.000942844		CASQ1
OGN	-1.01564	0.0361356		ACRC
XLOC_006419	-1.01513	0.0045883		LOC100506650
KRTAP10-10	-1.01504	7.83e-06		PAPOLA
POLR1C	-1.01422	2.38e-06		LOC404266
MYL5	-1.01312	2.25e-09		PP12719
HMHA1	1.01308	5.06e-06		RHBDF2
CASQ1	-1.01299	0.000227057		OR10H2
ACRC	1.01131	2.92e-12		XLOC_010979
LOC100506650	-1.01126	0.0070059		XLOC_013949
PAPOLA	1.01092	8.96e-13		HBD
KRT79	1.00777	0.0866434		CTAG1A
LOC404266	-1.00717	1.07e-05		XLOC_007408
PP12719	1.0058	9.15e-09		RRH
RHBDF2	1.00516	0.000141034		METTL22
OR10H2	-1.00499	1.93e-06		XLOC_000943
XLOC_010979	-1.00478	0.000487158		XLOC_010972
XLOC_013949	-1.0011	3.97e-06		ACTR3BP5
HBD	-1.00005	0.00318165		PEG3
CTAG1A	-0.999899	0.00616778		PSORS1C2
XLOC_009764	0.999882	0.0687446		XLOC_009417
XLOC_007408	-0.999523	0.0005515		CDNF
RRH	-0.999072	4.56e-05		XLOC_l2_012074
METTL22	-0.999027	9.14e-05		SNORD67
XLOC_000943	-0.997622	0.000314511		PROP1
XLOC_010972	-0.997569	1.17e-06		LOC100506767
ACTR3BP5	-0.997385	0.000181229		XLOC_012416
PEG3	0.99579	0.000916736		LOC100509541
PSORS1C2	-0.995477	0.000361859		TMEM191C
XLOC_009417	0.995091	0.000424513		CD14
CDNF	-0.994758	1.85e-07		RPA4
XLOC_l2_012074	0.993955	1.21e-10		ACOT4
SNORD67	0.993841	0.00202463		TRAF3IP3
PROP1	-0.993373	0.00098677		KIAA1324
XLOC_007020	0.9918	0.0888445		XLOC_013583
LOC100506767	-0.990517	0.000139408		RCC1
XLOC_012416	-0.990134	4.12e-06		TGFBI
LOC100509541	-0.989806	3.5e-05		ZNF850
TMEM191C	-0.989625	2.02e-05		TYRP1
CD14	0.989383	0.000363619		ACTG2
RPA4	0.989048	0.0480408		XLOC_010051
ACOT4	-0.988939	2.06e-06		FAM69C
TRAF3IP3	0.988372	4.28e-06		PAMR1
KIAA1324	-0.987157	1.29e-06		FLJ10661
XLOC_013583	-0.987056	2.1e-05		CCR1
RCC1	0.986491	8.55e-07		COL8A2
TGFBI	0.986455	0.000134213		XLOC_014078
XLOC_l2_012388	0.985592	0.0717837		SLC10A4
ZNF850	0.985377	2.63e-10		RARA
TYRP1	-0.98514	0.000457246		RNU6ATAC
ACTG2	-0.984942	0.00172819		LOC100507206
XLOC_010051	-0.984942	3.07e-07		HMGCLL1
FAM69C	-0.98294	5.12e-11		SLC47A1
PAMR1	-0.982637	5.26e-07		ITGAL
FLJ10661	-0.982483	5.77e-17		XLOC_010707
CCR1	0.981934	2.08e-05		NOXA1
COL8A2	0.981857	6.83e-07		P4HA1
XLOC_014078	0.981636	2.23e-10		CMKLR1
SLC10A4	-0.981029	0.000421541		LOC100652804
RARA	-0.980938	3.52e-05		XLOC_011112
RNU6ATAC	0.980509	2.36e-11		CSDA
SCUBE3	-0.980481	0.0684218		EVI2B
LOC100507206	-0.9804	0.000109756		ADHFE1
HMGCLL1	-0.980218	3.18e-05		LOC100131943
SLC47A1	-0.979896	0.00137458		SPEN
ITGAL	0.978844	0.000120616		MPO
XLOC_010707	-0.978689	0.0379317		MED24
NOXA1	-0.977305	2.17e-22		SLC22A6
P4HA1	0.977272	1.24e-11		LOC100506004
CMKLR1	0.976974	4.51e-07		LRRN4CL
LOC100652804	-0.976769	6.58e-08		LOC440292
XLOC_011112	0.97647	9.16e-11		XLOC_011171
CSDA	0.976216	0.000117491		XLOC_006091
EVI2B	0.976002	1.13e-05		TNFAIP3
ADHFE1	-0.97559	6.14e-09		TARBP1
LOC100131943	0.975463	5.2e-08		HBG1
SPEN	0.975107	0.0367157		XLOC_005681
MPO	-0.973704	3.72e-07		KRTAP4-8
MED24	-0.973506	2.01e-06		PVALB
SLC22A6	-0.973502	0.00014224		EBI3
LOC100506004	-0.973273	0.000434505		LOC151300
LRRN4CL	-0.972981	6.93e-06		TUBG2
LOC440292	-0.972531	3.23e-07		CBX3P2
XLOC_011171	-0.972461	0.00671311		COL27A1
XLOC_011281	0.972312	0.167521		XLOC_007709
XLOC_006091	-0.972141	4.08e-05		LOC100506075
TNFAIP3	0.972004	6.81e-06		DYNC1I1
TARBP1	-0.971822	3.95e-17		ERAP2
HBG1	-0.971272	0.00123108		MAEL
XLOC_005681	0.970974	8.34e-05		PLLP
KRTAP4-8	-0.970228	0.0397109		ELMOD3
PVALB	-0.969786	0.00825291		RBM47
EBI3	0.969569	3.94e-05		XLOC_010384
LOC151300	-0.969478	0.00224226		BST2
XLOC_005737	0.969211	0.0511941		TNFRSF10D
TUBG2	-0.969025	2.28e-06		C17orf69
CBX3P2	-0.968593	2.96e-07		CCNA2
COL27A1	0.968295	2.57e-05		AFF1
XLOC_007709	-0.967603	1.54e-05		LOC100506459
LOC100506075	0.967549	8.18e-13		LOC400743
DYNC1I1	-0.967108	0.00249986		WDFY2
ERAP2	0.966408	0.0124763		SCGB3A2
LGSN	0.966355	0.192526		XLOC_003509
MAEL	-0.966111	5.32e-08		SLC45A2
XLOC_l2_007770	0.96578	0.0967333		XLOC_l2_001760
PLLP	-0.963956	1.97e-05		XLOC_l2_015612
ELMOD3	-0.963869	0.00358216		EIF4G3
RBM47	0.962844	0.0010256		CCNB1
XLOC_010384	-0.96267	0.000134937		XLOC_l2_008124
BST2	0.96266	6.26e-06		LOC646482
TNFRSF10D	0.961222	0.000272263		IL10RA
XLOC_007820	0.960511	0.135067		ZWILCH
C17orf69	0.960456	9.85e-06		C5orf55
CCNA2	0.960339	1.55e-07		WNT3A
AFF1	0.959868	1.5e-05		OPLAH
LOC100506459	0.959231	3.11e-05		NEURL3
LOC400743	-0.958728	0.00258345		ZMIZ2
WDFY2	0.958476	0.0350632		FIBIN
SCGB3A2	-0.958189	3.61e-06		LOC100131262
XLOC_003509	-0.958147	0.000812618		FLJ43860
SLC45A2	-0.958127	0.00104175		XLOC_l2_001543
XLOC_l2_001760	-0.955909	1.63e-06		C1orf135
XLOC_l2_015612	-0.955684	0.0397455		PCP4L1
EIF4G3	0.955067	0.000565909		MYO5B
CCNB1	-0.954794	6.5e-05		CMA1
XLOC_l2_008124	-0.954729	0.00153197		SASH3
LOC646482	-0.954711	7.74e-06		XLOC_001961
IL10RA	0.951594	0.00021481		XLOC_005711
ZWILCH	-0.9515	0.000150741		MSR1
C5orf55	-0.950739	4.71e-09		XLOC_007710
XLOC_l2_014048	0.949028	0.0936598		FLJ39653
WNT3A	-0.948945	0.000163778		CHI3L1
OPLAH	-0.947716	3.19e-09		F13A1
NEURL3	0.947573	3.86e-06		ARMCX3-AS1
ZMIZ2	0.947526	7.05e-11		XLOC_010776
FIBIN	-0.947403	5.05e-07		XLOC_013896
LOC100131262	0.946913	2.04e-08		XLOC_l2_000753
FLJ43860	-0.944323	0.00112743		LOC400958
XLOC_l2_001543	0.94416	0.000844515		XLOC_004590
C1orf135	-0.943814	2.08e-05		OCM2
PCP4L1	-0.943489	0.000318189		CYBB
MYO5B	-0.942484	0.00206052		LCP1
CMA1	-0.942194	0.00618505		FOXJ1
SASH3	0.941986	7.59e-06		TTC22
XLOC_001961	0.940971	3.12e-07		XLOC_009394
XLOC_005711	-0.940852	0.000558555		LOC100652751
MSR1	0.940767	0.00013717		TNFRSF10B
XLOC_007710	0.940766	1.66e-07		TMEM235
FLJ39653	-0.940303	1.73e-05		IGF1R
CHI3L1	0.939921	0.00627279		VMAC
F13A1	0.939451	0.000816442		LOC100506128
ARMCX3-AS1	0.939244	3.98e-07		INO80D
XLOC_008559	0.938996	0.0517972		ABCA17P
XLOC_010776	-0.9385	0.00035658		EDN3
XLOC_013896	0.937535	0.000567246		XLOC_000263
XLOC_l2_000753	-0.937139	0.00173066		COL13A1
LOC400958	0.936004	0.0431493		XLOC_l2_000791
XLOC_004590	-0.935855	0.000115916		LOC100652912
OCM2	-0.935156	0.000173253		IDUA
CYBB	0.934764	9.55e-06		PPP1R2
LCP1	0.934602	0.000212328		ZNF843
FOXJ1	0.934327	7.71e-07		MANBAL
TTC22	-0.933965	0.0041486		SLC7A4
XLOC_009394	-0.933398	0.00223843		HSD17B6
LOC100652751	-0.931803	4.15e-06		ANGPT2
TNFRSF10B	0.931492	1.22e-06		C21orf62
TMEM235	-0.9311	0.00204765		LOC100129617
IGF1R	0.930593	1.52e-07		LOC100652760
VMAC	-0.930184	5.69e-07		C8orf22
LOC100506128	-0.929695	0.00011139		XLOC_007914
SLC13A4	-0.929342	0.080287		CACNG1
RGS1	0.928704	0.0929776		P2RX3
INO80D	-0.928406	0.00436588		LOC400968
ABCA17P	0.928398	1.53e-09		XLOC_001257
EDN3	-0.928392	3.15e-05		LOC286177
XLOC_000263	0.928225	1.34e-10		XLOC_006260
COL13A1	-0.927532	0.000539247		XLOC_008236
XLOC_l2_000791	-0.927158	1e-05		C10orf10
LOC100652912	0.926953	3.11e-11		XLOC_l2_010491
KRT6B	-0.926787	0.0766597		LOC100128185
IDUA	-0.926655	4.96e-05		PLEKHH1
PPP1R2	-0.926477	4.85e-07		SLC16A6
ZNF843	-0.926334	2.5e-05		MDGA1
MANBAL	-0.926139	7.45e-09		MS4A7
SLC7A4	-0.925946	9.39e-05		XLOC_012716
HSD17B6	-0.925774	2.69e-08		ENPP5
ANGPT2	0.925453	0.00919537		XLOC_011974
C21orf62	0.925004	0.00518145		CLDN4
LOC100129617	0.923786	4.52e-09		IKZF1
LOC100652760	0.923637	0.000330463		FANCC
C8orf22	0.923504	0.00229721		GABRE
XLOC_007914	0.922963	7.57e-05		LOC100507389
CACNG1	-0.9229	2.06e-05		XLOC_002746
P2RX3	-0.92141	0.00228743		MS4A14
LOC400968	-0.920693	0.000180419		TASP1
XLOC_001257	0.920686	2.47e-10		LOC100506124
LOC286177	-0.92053	0.030374		MKNK2
XLOC_002402	-0.919697	0.0834953		SLC22A18AS
XLOC_006260	-0.919094	2.98e-07		C1orf88
XLOC_008236	-0.918703	0.000136953		WDFY4
LOC100509175	0.917895	0.12737		XLOC_008043
C10orf10	0.917765	0.00308617		CPXM1
XLOC_l2_010491	-0.916359	0.00230088		XLOC_l2_014077
LOC100128185	-0.916293	0.0236071		XLOC_004058
CXCL10	0.916061	0.109587		LOC100506159
PLEKHH1	-0.916019	0.00280426		FOSL2
SLC16A6	-0.914951	2.31e-06		TPTE2
MDGA1	-0.914894	0.00888978		LOC400099
MS4A7	0.914834	7.91e-07		XLOC_007911
XLOC_012716	-0.914588	0.00100486		SLC38A5
BICC1	0.913913	0.0776157		KCNH8
ENPP5	-0.913392	1.69e-05		LOC100506922
XLOC_011974	-0.912533	0.0316394		RHCE
CLDN4	-0.91202	0.000189677		XLOC_011080
IKZF1	0.911935	4.86e-05		RNF165
FANCC	0.91144	1.81e-10		TMC8
GABRE	0.911292	3.13e-05		WDR61
LOC100507389	-0.911136	0.00453445		WARS2
XLOC_002746	-0.911076	3.98e-07		EGFL6
MS4A14	0.910971	0.00223504		XLOC_011793
TASP1	-0.910863	7.03e-07		SH3GL1P2
LOC100506124	-0.910773	2.88e-08		LOC387647
MKNK2	0.910482	8.56e-12		XLOC_008525
SLC22A18AS	-0.910304	0.00260113		XLOC_012036
C1orf88	-0.910238	0.0106617		XLOC_010996
WDFY4	0.909881	8.36e-06		ROS1
XLOC_008043	-0.909706	0.0108899		XLOC_007776
CPXM1	-0.908512	0.0036712		CRYM
XLOC_l2_014077	-0.908416	5.67e-09		XLOC_011747
XLOC_004058	-0.908176	0.00102667		CCL3
LOC100506159	0.90773	0.0127111		ARX
FOSL2	0.90772	0.00012951		XLOC_001341
TPTE2	-0.907123	0.0138259		DYDC2
LOC400099	-0.907043	1.71e-10		XLOC_l2_010568
XLOC_007911	-0.906419	0.011286		HMGCS1
SLC38A5	-0.906233	4.73e-08		DUSP4
KCNH8	-0.905068	2.31e-06		C12orf54
LOC100506922	-0.903897	0.000196852		PTPN5
RHCE	-0.903181	5.67e-06		LOC100131043
XLOC_011080	-0.902852	4.21e-05		RTN1
RNF165	-0.902806	3.6e-07		SERPINH1
TMC8	0.902676	1.07e-05		XLOC_009120
WDR61	-0.900657	1.11e-07		LOC100508383
XLOC_010856	0.900538	0.092818		BEST4
WARS2	-0.899124	0.000591117		AK8
EGFL6	-0.897856	0.00112717		XLOC_013274
XLOC_011793	0.897146	0.000798175		CD68
SH3GL1P2	-0.8968	0.000132684		ORF1
LOC387647	0.896586	6.02e-10		SNORA46
XLOC_008525	-0.896434	6.81e-06		INHA
XLOC_012036	-0.896347	0.0112338		FIBP
XLOC_010996	-0.89628	0.00249331		XLOC_000053
ROS1	0.895931	0.00056288		XLOC_009378
XLOC_007776	0.895773	8.57e-06		TUBGCP5
CRYM	-0.895545	0.00424014		SIGLEC15
XLOC_011747	-0.895476	0.00067854		LIPJ
CCL3	-0.895466	0.0168718		LOC100506070
ARX	-0.894927	0.00338033		LOC100131176
XLOC_001341	0.894792	0.000930059		FSD2
DYDC2	-0.894147	0.00215253		ATP5S
XLOC_l2_010568	-0.893729	2.36e-05		PVT1
HMGCS1	-0.893123	1.74e-07		C14orf79
DUSP4	-0.892951	3.34e-06		LOC441956
C12orf54	-0.892895	1.13e-08		C4A
PTPN5	-0.892832	0.0106753		NCF1
LOC100131043	0.8922	5.15e-06		XLOC_l2_003758
RTN1	-0.892122	0.00729847		PNOC
SERPINH1	0.892079	1.37e-08		XLOC_010542
XLOC_009120	0.891826	0.000654105		XLOC_l2_006404
LOC100508383	0.890852	4.22e-08		ZBED6
BEST4	-0.890741	1.5e-08		FYB
AK8	-0.890277	2.45e-06		SCARA5
XLOC_013274	0.889527	4.57e-10		CA6
CD68	0.889496	5.74e-05		C1orf63
ORF1	0.888407	0.00568005		LOC100507516
SNORA46	0.888049	0.000191888		LOC100129516
INHA	-0.887122	6.25e-07		MAFF
FIBP	-0.886279	9.21e-07		LRTM2
XLOC_000053	-0.886164	1.46e-05		XLOC_l2_004157
XLOC_009378	-0.885861	0.00079863		SPR
TUBGCP5	-0.885644	1.46e-05		STEAP3
SIGLEC15	-0.885111	0.000224746		LOC100131355
XLOC_003809	-0.884814	0.0753723		HIST1H2BD
LIPJ	-0.884254	0.000150794		XLOC_013095
LOC100506070	-0.88417	0.000213551		C21orf81
LOC100131176	-0.884005	0.0077818		XLOC_005077
FSD2	0.883292	4.78e-06		VAMP8
ATP5S	-0.883178	1.44e-13		PSMD10
PVT1	-0.882896	2.1e-06		FCGR2A
XLOC_013368	0.882832	0.0826213		XLOC_001320
C14orf79	-0.882668	3.15e-05		XLOC_007895
LOC441956	-0.88189	0.000258257		LOC100131541
C4A	0.881061	0.000338309		DTX3L
NCF1	0.881054	1.66e-06		FRMD1
XLOC_l2_003758	-0.881052	3.82e-06		XLOC_011488
PNOC	-0.880859	0.000535127		TMEM125
XLOC_010542	-0.880746	3.81e-05		LOC100505683
OR51G2	-0.880039	0.142905		HTR7
XLOC_l2_006404	0.879964	4.11e-11		XLOC_l2_002204
ZBED6	0.879837	0.00115552		GRP
FYB	0.879781	0.000185999		C17orf72
SCARA5	-0.879387	0.00863537		FAS
CA6	-0.878935	7.35e-09		DHRS11
C1orf63	0.878209	8.18e-13		F2RL1
LOC100507516	-0.877902	0.0171206		LOC100134229
LOC100129516	-0.876817	9e-05		S100A4
MAFF	0.876716	0.000298848		SLC38A2
LRTM2	-0.876227	0.00248959		CLC
XLOC_l2_004157	0.875792	3.04e-05		LOC646329
SPR	0.875759	4.48e-14		CECR2
STEAP3	0.875709	1.84e-05		BEND2
LOC100131355	0.875662	8.33e-10		OR1J4
HIST1H2BD	0.875311	1.33e-07		TMEM151A
XLOC_013095	0.875109	0.00210613		RAC2
C21orf81	-0.874678	0.00535724		LOC728147
XLOC_005077	-0.874144	0.0131431		NPB
VAMP8	0.873951	2.11e-05		XLOC_003441
PSMD10	0.87295	1.86e-08		XLOC_001560
FCGR2A	0.872871	0.0010734		HIST1H1C
XLOC_001320	-0.872452	2.96e-06		XLOC_004598
XLOC_007895	-0.87232	0.00534144		XLOC_004826
LOC100131541	0.871227	4.72e-07		LOC100505902
DTX3L	0.870826	2.58e-05		XLOC_004860
FRMD1	-0.870617	0.000196744		ZBBX
XLOC_011488	-0.870521	2.68e-07		MEX3A
TMEM125	-0.870047	0.000392804		SYNE1
LOC100505683	-0.869857	1.03e-07		SFTPD
HTR7	-0.869058	3.97e-09		LPIN3
XLOC_l2_002204	-0.868686	3.06e-05		RFTN2
GRP	-0.868302	9.32e-05		XLOC_004918
C17orf72	-0.867981	4.17e-05		CHST13
FAS	0.86794	7.42e-06		TUBB2A
DHRS11	-0.867379	3.56e-09		C14orf135
F2RL1	0.86631	0.0124029		ACCS
LOC100134229	-0.865884	1.07e-05		CYP4F11
S100A4	0.864411	0.00166689		LOC100508939
SLC38A2	0.864216	2.78e-09		LOC100129763
CLC	-0.864037	0.0470841		HES5
LOC646329	0.863027	3.51e-09		APOM
CECR2	0.862687	8.56e-10		LY96
XLOC_l2_001549	0.862486	0.0875022		GPR84
BEND2	-0.86235	0.00558598		HAMP
OR1J4	-0.862345	0.00237102		XLOC_004961
TMEM151A	-0.86219	1.56e-05		MBTPS2
RAC2	-0.862034	0.000272708		FKBP5
LOC728147	0.861944	2.16e-13		BFSP1
NPB	-0.861868	1.29e-05		SNORA28
XLOC_003441	-0.861816	0.0266677		XLOC_003221
XLOC_001560	0.861636	2.14e-05		CDSN
XLOC_006254	0.861536	0.0755558		NXPH2
PPP6R1	0.861432	0.109544		RFC3
HIST1H1C	0.860241	2.1e-07		XLOC_l2_008759
XLOC_004598	-0.859799	1.78e-06		HSPA6
XLOC_004826	0.85975	0.00258139		LOC100506649
CCL20	0.859412	0.116856		WFIKKN1
LOC100505902	-0.859372	6.13e-06		BEX5
XLOC_004860	0.859232	0.000407708		LOC650293
LOC100507242	-0.859083	0.0540405		XLOC_001496
ZBBX	-0.859036	0.000502716		GPR75
MEX3A	0.858861	3.91e-10		XLOC_006163
SYNE1	-0.85852	6.54e-07		GPLD1
SFTPD	-0.858345	8.55e-07		ITGAM
LPIN3	0.858263	7.9e-07		TYROBP
RFTN2	0.857992	8.33e-07		XLOC_013986
XLOC_004918	-0.857006	0.000426447		PAX4
CHST13	-0.856974	1.84e-07		MYO10
TUBB2A	-0.85669	7.14e-05		XLOC_001174
C14orf135	0.856445	5.26e-09		CITED1
ACCS	-0.856184	9.9e-08		XLOC_l2_005415
LINC00230A	-0.855994	0.138664		FPGT-TNNI3K
CYP4F11	-0.855546	0.00013162		NR4A1
LOC100508939	0.855523	2.58e-06		XLOC_010453
LOC100129763	-0.852955	0.032824		DGCR14
HES5	-0.852803	5.65e-05		ZNF385C
APOM	-0.852794	1.26e-06		XLOC_000872
LY96	0.85278	5.64e-05		XLOC_006596
GPR84	0.852743	0.00223887		XLOC_011837
HAMP	0.852694	0.00104259		XLOC_l2_004867
XLOC_004961	-0.852521	0.0050969		LOC283089
MBTPS2	-0.851909	1.33e-06		XLOC_003528
SEC16B	-0.85182	0.0818332		LOC100507360
FKBP5	0.850929	0.000772153		XLOC_012899
BFSP1	-0.850496	2.16e-06		LOC100130894
SNORA28	0.850207	0.0078622		LOC100505601
XLOC_003221	0.850069	3.56e-16		XLOC_006935
CDSN	-0.849831	0.00515948		TUBB4A
NXPH2	-0.849229	0.0117144		IL21R
RFC3	-0.849027	2.22e-06		XLOC_l2_000649
XLOC_l2_008759	0.848512	0.00322622		DLX4
HSPA6	0.848488	0.000510647		HIST1H2BI
LOC100506649	-0.847892	2.68e-06		B9D1
WFIKKN1	0.847741	3.36e-07		SMC1A
BEX5	-0.847485	0.000927821		DLX1
LOC650293	-0.84733	5.63e-05		XLOC_006258
XLOC_001496	0.846753	0.000195358		SPATA21
GPR75	-0.846425	0.00198274		XLOC_004105
XLOC_006163	-0.846139	0.000469966		XLOC_011210
XLOC_009191	0.846047	0.1117		AIM2
GPLD1	-0.846006	9.77e-06		KRTAP5-4
ITGAM	-0.845964	0.00604077		MAB21L2
TYROBP	0.845797	5.29e-05		MIR22HG
XLOC_013986	-0.845436	0.00580592		45362
PAX4	-0.845058	0.00637543		CES5A
MYO10	0.845037	9.33e-10		XLOC_010647
XLOC_001174	-0.844925	0.000909847		TMEM27
CITED1	-0.84466	0.000270823		ZFP36L2
XLOC_l2_005415	-0.843826	1.51e-05		XLOC_014192
FPGT-TNNI3K	-0.843601	4.67e-06		RCVRN
NR4A1	-0.843027	0.000337959		XLOC_010446
XLOC_010453	-0.84225	0.000884948		ZNF503-AS1
DGCR14	0.84157	5.53e-10		C16orf71
ZNF385C	-0.841325	1.18e-05		PSG5
XLOC_000872	-0.841171	0.000142532		XLOC_004587
XLOC_006596	-0.841035	0.00075377		ITPK1
XLOC_011837	0.840384	2.31e-07		ANKRD7
XLOC_l2_004867	0.840328	0.00349785		KCNK12
LOC283089	-0.840163	1.45e-06		LOC100270746
XLOC_003528	0.840054	0.0088489		CCDC88B
LOC100507360	-0.839927	0.00103816		XLOC_l2_000006
XLOC_012899	-0.839291	0.00589406		ARGLU1
LOC100130894	0.839118	1.02e-06		FOXD4
LOC100505601	-0.838953	5.57e-09		CCDC122
XLOC_006935	-0.838943	0.0027324		ISLR
TUBB4A	-0.838225	2.07e-06		OMD
IL21R	0.837479	0.00317763		LOC100131347
XLOC_l2_000649	-0.837134	2.54e-07		XLOC_012170
DLX4	-0.836781	0.000597467		INPP5D
HIST1H2BI	0.836005	2.87e-08		LOC339529
B9D1	-0.835747	4.6e-05		NQO1
SMC1A	0.835303	8.82e-08		HCG18
DLX1	-0.835092	0.000126559		GAGE2B
XLOC_006258	0.835076	3.47e-05		NUDT3
SPATA21	-0.834455	1.03e-05		C3orf71
XLOC_004105	-0.834433	4.35e-05		XLOC_008838
XLOC_011210	0.834249	0.00229447		OR51D1
AIM2	0.833984	0.000429489		ZBTB1
KRTAP5-4	-0.833949	8.8e-06		NAT6
MAB21L2	-0.832682	0.00037025		YTHDC1
MIR22HG	-0.831157	8.41e-05		LINC00336
2024-03-11	-0.831141	0.00087449		LAMB1
LINC00340	0.830651	0.0742221		RBM14-RBM4
CES5A	-0.829785	0.000571402		SIGLEC1
XLOC_009249	0.82974	0.126497		TSPAN15
XLOC_010647	-0.829393	3.55e-05		LOC441601
TMEM27	-0.829105	0.000281251		XLOC_001638
ZFP36L2	0.828742	7.78e-06		XLOC_006928
XLOC_014192	-0.828525	1.12e-06		RANBP17
RCVRN	0.82836	3.89e-05		CCDC125
LRRC2	0.827984	0.102748		XLOC_004415
XLOC_004384	0.827526	0.163427		SLC9B1
XLOC_010446	0.827076	0.000282601		LOC100506310
ZNF503-AS1	-0.827057	0.0428221		XLOC_003498
XLOC_004800	-0.826306	0.100732		IRF8
CD86	0.826303	0.0845032		CCDC102A
C16orf71	-0.82602	0.011931		LOC100127885
PSG5	-0.825859	0.000703204		LOC100507165
XLOC_004587	-0.825539	0.00336432		COL5A1
ITPK1	0.825391	8.24e-13		WDR86
ANKRD7	-0.824664	0.00106384		ZFHX2
KCNK12	0.82401	7.05e-10		RHBDL2
LOC100270746	-0.823979	2.3e-07		XLOC_005188
CCDC88B	0.823734	2.2e-06		XLOC_006814
XLOC_l2_000006	-0.823216	0.00107588		C1orf162
ARGLU1	0.82314	8.98e-05		METTL21A
FOXD4	0.823074	3.09e-07		LOC283177
CCDC122	-0.823017	2.99e-06		C10orf92
ISLR	-0.822995	0.000756183		LOC100128714
OMD	-0.82297	0.00195897		XLOC_l2_015295
LOC100131347	-0.822672	0.000617991		XLOC_l2_001196
XLOC_012170	-0.822601	5.45e-06		C3orf27
INPP5D	0.822127	1.97e-05		MEN1
LOC339529	-0.821991	1.94e-08		XLOC_l2_006173
NQO1	0.821764	0.000193426		LOC283737
HCG18	-0.821543	1.38e-05		XLOC_l2_013751
GAGE2B	0.821295	2.57e-11		SCG3
NUDT3	0.821242	4.71e-16		ALOX5
C3orf71	-0.821046	1.04e-05		EYA1
XLOC_008838	0.821018	0.0222784		LINC00486
OR51D1	0.820956	0.000442108		FLJ33534
ZBTB1	0.820878	2.79e-07		TMEM144
NAT6	-0.82033	7.84e-08		TC2N
INCENP	-0.820261	0.12278		XLOC_009795
YTHDC1	-0.820131	0.001131		ERI2
LINC00336	-0.819906	0.000584862		CASP1
LAMB1	-0.819899	4.58e-06		XLOC_003344
RBM14-RBM4	0.819867	4.3e-20		OR52N5
SIGLEC1	0.81963	0.0277392		XLOC_005887
TSPAN15	-0.819392	0.00270532		LOC100506860
LOC441601	-0.819216	0.000905203		SUV39H1
XLOC_001638	-0.819096	0.0201669		SLC26A1
XLOC_006928	-0.81849	7.73e-05		GK5
RANBP17	-0.818337	6.16e-08		RTP3
CCDC125	-0.818121	0.00429444		PIM1
XLOC_004415	-0.817939	0.00730785		NPTX2
SLC9B1	-0.817645	0.000139108		PLEKHG4
LOC100506310	-0.817591	0.000320386		RNF187
XLOC_003498	-0.817366	0.00634195		XLOC_007775
IRF8	0.816899	0.000733904		XLOC_001453
CCDC102A	0.816457	2.94e-06		SLC17A9
LOC100127885	0.816445	0.00283167		CSF1R
LOC100507165	-0.815552	8.6e-11		GRIA4
COL5A1	-0.814893	0.000388136		CARTPT
WDR86	-0.814269	1.51e-08		LOC100506869
ZFHX2	0.814229	3.32e-08		FBXL19
RHBDL2	-0.813748	3.14e-07		XLOC_012256
XLOC_005188	-0.813747	0.00224753		ADORA3
XLOC_006814	-0.813165	0.0155166		WDR52
C1orf162	0.812977	0.00139935		HCLS1
METTL21A	0.81264	0.000123395		P4HA2
LOC283177	-0.812451	6.15e-07		LOC100506054
C10orf92	0.812177	0.000256143		TM7SF2
LOC100128714	-0.811982	0.000213056		XLOC_007499
XLOC_l2_015295	-0.811342	2.31e-05		XLOC_002473
XLOC_l2_001196	-0.811334	1.45e-07		LGALS9C
C3orf27	0.811286	0.000211184		DKKL1
MEN1	-0.81124	0.0237755		TEKT3
XLOC_002713	-0.810541	0.122728		HIST1H3B
XLOC_l2_006173	0.810378	0.00264786		FSTL5
LOC283737	-0.810327	0.00638193		KRTAP10-12
XLOC_l2_013751	-0.809456	0.00109094		ZCCHC12
SCG3	-0.80928	6.13e-11		LOC100506036
ALOX5	0.809241	0.000722029		P60896
EYA1	-0.809045	0.011232		LOC100505904
LINC00486	0.808759	0.0273938		FLJ37505
FLJ33534	0.808658	1.51e-08		POMZP3
TMEM144	-0.808507	0.000164669		SYP
TC2N	-0.808051	0.000941907		GAS2
XLOC_009795	0.807884	0.00131902		PDE6B
ERI2	-0.807118	1.94e-06		PTPN20B
XLOC_002486	0.807041	0.0885487		LOC100653017
SOCS3	0.806769	0.0857921		SCG2
CASP1	0.805962	0.000766877		LDHC
XLOC_003344	-0.805718	1.27e-05		CT45A1
OR52N5	-0.80569	0.015692		XLOC_008698
XLOC_005887	-0.80526	4.2e-06		TRIM37
LOC100506860	0.804631	1.42e-06		LOC100507006
SUV39H1	-0.804476	1.4e-05		SUCLA2
SLC26A1	0.804379	1.07e-11		KIF3B
GK5	-0.804134	1.83e-05		XLOC_006548
RTP3	0.803858	0.000214063		LOC100288781
PIM1	0.803745	8.84e-08		LOC100527964
NPTX2	-0.80344	0.000474632		HDC
PLEKHG4	-0.803394	5.3e-06		DMGDH
RNF187	-0.803223	4.41e-06		XLOC_l2_014832
XLOC_007775	0.802897	1.06e-07		CA14
XLOC_001453	-0.802896	0.00198529		XLOC_l2_001800
SLC17A9	0.802576	4.12e-05		RGAG1
CSF1R	0.802523	0.000477907		XLOC_003595
GRIA4	-0.802247	0.00170718		XLOC_l2_013873
CARTPT	-0.802231	0.0224832		MYH14
LOC100506869	-0.802154	0.0088029		XLOC_003909
FBXL19	-0.801429	0.000138929		OR2L13
XLOC_012256	-0.800636	0.000809028		CLEC18B
ADORA3	0.800284	0.000856308		C9orf173
WDR52	0.799916	1.19e-06		BTK
HCLS1	0.79986	0.00271009		RUNX3
P4HA2	0.799441	3.6e-12		NLRC4
LOC100506054	-0.799312	1.78e-05		SCUBE2
TM7SF2	-0.799178	3.9e-11		CLDN16
XLOC_007499	0.798902	0.0304217		XLOC_002643
XLOC_002473	-0.79859	0.000452576		LRRC37BP1
LGALS9C	0.798588	0.000121684		POM121L2
DKKL1	-0.798373	5.73e-06		SART1
TEKT3	-0.798236	7.8e-05		HAPLN1
HIST1H3B	0.798058	6.4e-10		RD3
FSTL5	-0.797721	0.000773895		NWD1
KRTAP10-12	-0.797695	0.000376591		USP2
ZCCHC12	-0.797574	0.0136385		GOLT1A
LOC100506036	-0.797382	1.36e-07		S100Z
P60896	0.797299	4.86e-07		LOC400662
LOC100505904	0.796408	7.93e-05		DNASE2
FLJ37505	-0.796205	0.00747905		TRIM47
POMZP3	0.796137	0.00129028		ROPN1
SYP	-0.795327	0.00592319		UTF1
GAS2	-0.795307	0.000983927		XLOC_l2_010897
PDE6B	-0.795073	3.01e-05		AHSA2
PTPN20B	-0.794893	0.0110907		TM4SF18
LOC100653017	0.794858	6.93e-06		XLOC_008902
SCG2	-0.79419	0.013263		HBB
LDHC	-0.794143	0.000182014		NPPC
CT45A1	0.794135	0.00577508		AQP5
XLOC_008698	-0.79401	0.000134824		MACROD1
TRIM37	-0.793754	0.000375026		BAG3
LOC100507006	0.793697	0.000619135		GJA5
SUCLA2	-0.793589	5.51e-05		XLOC_012792
KIF3B	-0.793461	2.16e-06		LOC157860
XLOC_006548	-0.793011	0.00202738		XLOC_005560
LOC100288781	-0.792955	0.000566028		GLDN
VPS18	0.792821	0.0557653		BANP
LOC100527964	0.792449	3.82e-13		BCL2L11
HDC	-0.792391	0.000440886		SYK
DMGDH	-0.79237	3.87e-07		GPR161
XLOC_l2_014832	0.79215	9.06e-06		DUX4L9
CA14	-0.791805	7.84e-07		HLA-DRB4
XLOC_l2_001800	-0.791741	9.55e-05		XLOC_000111
RGAG1	-0.791163	0.0016406		CMTM7
XLOC_003595	0.790798	0.00112485		XLOC_l2_011407
XLOC_l2_013873	-0.790776	6.47e-06		LOC145837
MYH14	-0.790732	1.1e-05		IL17RB
XLOC_003909	0.790582	0.000343621		LOC100506859
OR2L13	-0.790394	0.0293023		CTSS
CLEC18B	0.790333	2.33e-09		TRAPPC2L
C19orf29-AS1	0.789351	0.246839		FAM47A
C9orf173	-0.789212	0.00041424		C5
BTK	0.789133	2.47e-05		XLOC_011645
RUNX3	0.789054	0.000112039		XLOC_l2_014566
NLRC4	0.788854	0.000520736		XLOC_011430
SCUBE2	-0.788359	1.12e-05		C6orf26
CLDN16	-0.788231	0.00912862		SLC16A11
XLOC_002643	-0.787814	7.45e-10		TCIRG1
LRRC37BP1	-0.787608	0.000363567		DLX2
POM121L2	0.787535	0.0146828		LOC286299
SART1	0.787325	4.33e-10		SPINK2
HAPLN1	-0.787224	8.06e-06		XLOC_001719
RD3	-0.787079	0.0089367		LOC613126
NWD1	0.786517	4.06e-08		LOC100131138
USP2	0.786503	8.02e-05		XLOC_l2_012741
GOLT1A	-0.786339	0.000983562		MAP3K4
S100Z	0.786197	9e-05		FLJ32063
LOC400662	-0.786059	0.0124095		LINC00176
DNASE2	-0.785869	0.00574917		XLOC_005924
TRIM47	0.785838	1e-06		WDR69
ROPN1	-0.785784	0.00161773		TIRAP
UTF1	-0.785747	1.83e-06		XLOC_005114
XLOC_l2_010897	0.785615	6.55e-05		LOC388242
AHSA2	-0.785023	0.00366044		XLOC_003239
TM4SF18	-0.784225	0.000270999		SCLT1
CXCL9	0.783834	0.182906		WBP2
XLOC_008902	-0.783635	0.000189406		WDR5B
HBB	-0.783046	0.024428		DKFZp779M0652
NPPC	-0.782999	0.0139843		GAL3ST3
AQP5	-0.78239	0.000396151		LOC284865
MACROD1	-0.782085	0.0341051		HMGA1P7
BAG3	0.781966	5.41e-06		XLOC_l2_000696
GJA5	-0.781925	0.00439667		KCNQ1DN
XLOC_012792	-0.78154	0.0488138		SSSCA1
XLOC_002258	-0.781513	0.0902846		C22orf34
LOC157860	-0.781142	0.00109326		XLOC_002543
XLOC_005560	-0.781067	0.00056813		F2R
GLDN	-0.780961	1.37e-05		LOC100131381
BANP	0.780629	1.69e-12		CALHM3
BCL2L11	-0.780182	0.000585639		VWA5A
SYK	0.780139	0.000182798		UBE2N
OR52E8	0.780084	0.14733		PLBD2
GPR161	-0.779429	8.13e-05		RBM39
TTR	-0.779357	0.386502		XLOC_011946
DUX4L9	-0.779037	9.2e-06		TMEM30B
HLA-DRB4	0.778986	0.00102524		NIP7
XLOC_000111	-0.778814	0.000444278		ZNF730
CMTM7	0.778719	0.000121358		SGSH
XLOC_l2_011407	0.778179	4e-06		XLOC_005574
LOC145837	-0.778015	0.0133403		PPP1R14C
IL17RB	0.777483	6.2e-07		XLOC_013682
LOC100506859	0.777159	4.52e-05		LANCL1
CTSS	0.776981	0.00243878		LAMP3
TRAPPC2L	-0.776794	7.26e-08		LOC727915
FAM47A	-0.77535	0.0433236		C3orf65
C5	-0.775238	4.51e-09		XLOC_004144
XLOC_011645	-0.775099	3.47e-05		USP17
XLOC_l2_014566	-0.774988	0.00686051		P39194
XLOC_011430	-0.774574	6.33e-05		DNAJA1P5
C6orf26	-0.774488	8.47e-06		LOC401442
SLC16A11	-0.774293	2.22e-11		XLOC_l2_001597
TCIRG1	0.774022	0.000119313		DNAJB1
DLX2	-0.773967	0.00748765		XLOC_010294
LOC286299	0.773896	0.00938842		DES
SPINK2	-0.773495	0.00149248		XLOC_l2_013052
XLOC_001719	0.773367	0.017763		GNG3
LOC613126	-0.773235	0.000189405		XLOC_011614
LOC100131138	-0.772462	1.73e-05		XLOC_l2_012931
XLOC_l2_012741	0.772412	0.0291303		LOC644189
MAP3K4	0.772361	3.72e-07		XLOC_l2_015239
FLJ32063	-0.772336	0.0195686		TSNARE1
LINC00176	-0.772257	2.9e-05		LOC283484
XLOC_005924	-0.771787	0.014963		GRM3
WDR69	-0.771718	0.00323067		PIGW
TIRAP	-0.771574	8.78e-05		CRYAB
XLOC_005114	0.771486	0.00457162		XLOC_003709
LOC388242	-0.77137	1.58e-05		KCTD13
XLOC_003239	-0.771074	0.0264611		C8orf42
SCLT1	-0.770648	1.82e-09		C20orf197
WBP2	-0.770549	2.34e-05		RAD23B
WDR5B	-0.770453	0.000149888		HS3ST3A1
DKFZp779M0652	-0.770317	1.07e-08		B3GNT7
GAL3ST3	-0.7703	0.000610418		PTF1A
LOC284865	0.769761	0.000571081		LOC100507351
HMGA1P7	-0.769553	1.31e-05		SEC1
XLOC_l2_000696	-0.76925	0.000610547		CCBL2
KCNQ1DN	-0.769008	7.63e-05		RBP1
SSSCA1	-0.769007	3.86e-10		LOC100127909
PROM2	0.768831	0.177269		LOC100131150
C22orf34	0.768693	0.00221386		OR6B3
XLOC_002543	0.768665	1.75e-06		C1orf158
F2R	-0.768425	0.0128822		LOC728052
XLOC_004525	0.768391	0.165896		XLOC_l2_008991
LOC100131381	-0.768375	0.00497393		LOC100505894
CALHM3	-0.767754	0.00217458		XLOC_008047
LOC645638	-0.767563	0.0709495		TTC15
VWA5A	-0.767378	0.0266532		TF
UBE2N	-0.767262	0.000103725		BASP1P1
PLBD2	-0.767215	1.82e-07		HGFAC
RBM39	0.767095	1.41e-12		TEX22
XLOC_011946	0.766806	0.00503506		NUDT18
TMEM30B	-0.766706	0.00288997		SRRM5
NIP7	-0.76668	2e-06		LRRC26
ZNF730	-0.76642	1.53e-06		XLOC_000829
SGSH	-0.766391	6.45e-10		AGL
XLOC_005574	-0.765503	0.00485164		XLOC_000566
PPP1R14C	-0.764609	0.00995433		XLOC_008297
XLOC_013682	0.764372	0.0227647		SGK494
LANCL1	-0.764053	5.75e-06		XLOC_004371
LAMP3	0.764031	0.00401893		ZGLP1
LOC727915	0.763922	0.0376304		BTN3A2
C3orf65	-0.763768	8.73e-06		TEP1
XLOC_004144	0.763524	8.77e-08		SLCO4A1
XLOC_011134	0.763403	0.161807		SLA
USP17	-0.763394	6.8e-06		TGFB2
P39194	0.76338	1.24e-05		LIN28A
DNAJA1P5	0.763173	4.84e-10		ELF4
LOC401442	-0.763153	0.00091853		FAM65C
XLOC_l2_001597	-0.763051	1.06e-08		XLOC_l2_001222
DNAJB1	0.762626	8.18e-13		NRIP3
XLOC_010294	0.762284	0.00241185		XLOC_l2_014785
DES	-0.762231	0.00515948		LGI2
XLOC_l2_013052	-0.762213	2.75e-05		LOC100132077
GNG3	-0.762131	0.00305616		XLOC_001317
XLOC_011614	0.761964	0.0100167		LINC00184
XLOC_l2_012931	0.761837	0.00238572		CXorf21
LOC644189	-0.761746	8.02e-08		SLC2A12
XLOC_l2_015239	0.761675	0.000796602		LOC643201
TSNARE1	-0.760655	0.000202264		TECTA
LOC283484	-0.760497	0.000327776		XLOC_l2_015448
GRM3	-0.760385	1.32e-10		LOC653550
PIGW	-0.760254	0.000231136		DENND2D
CRYAB	0.760198	2.31e-06		LOC100507452
XLOC_003709	0.759805	0.00277618		AIF1
KCTD13	-0.759605	0.000512263		ENTPD3
C8orf42	-0.75949	1.89e-05		ARMCX5
C20orf197	-0.75944	0.0154558		ZNF214
RAD23B	-0.759062	5.02e-09		ICA1
HS3ST3A1	-0.758986	0.00245627		XLOC_l2_001683
B3GNT7	-0.758653	0.000766057		XLOC_007374
PTF1A	-0.758495	0.000135637		ASCL2
LOC100507351	-0.758448	0.000562607		LOC641510
SEC1	-0.758381	0.00124845		XLOC_l2_001085
CCBL2	-0.758058	3.48e-07		KLHL17
RBP1	-0.758045	7.66e-08		KLHL6
ADAD1	-0.757915	0.240387		C16orf5
LOC100652769	-0.757772	0.130909		ADRA2C
LOC100127909	0.757631	5.44e-08		BEX2
LOC100131150	-0.757462	0.00318165		RNASET2
OR6B3	0.75745	0.00440296		CMTM5
C1orf158	-0.757435	4.73e-05		LOC100130015
LOC728052	-0.757267	4.79e-13		LOC100133131
XLOC_l2_008991	0.757008	5.68e-12		UPF2
LOC100505894	0.756904	9.65e-17		C7orf53
XLOC_008047	0.756706	3.81e-08		EMILIN3
TTC15	-0.756657	2.39e-08		DOPEY1
TF	-0.756196	0.000212414		GEM
BASP1P1	0.755893	0.00217002		TRAM1L1
HGFAC	0.755767	5.65e-08		LOC255130
TEX22	0.755574	0.00834096		ARMC6
NUDT18	-0.755502	0.000165602		LOC338758
SRRM5	0.755442	0.00661525		XLOC_001134
XLOC_009073	-0.755399	0.129134		BTBD11
LRRC26	-0.755399	0.000101368		XLOC_l2_012605
XLOC_000829	0.755274	0.0163586		FOXP1-IT1
AGL	-0.755142	1.27e-12		SNORD116-12
XLOC_000566	0.755116	2.59e-09		JMJD5
XLOC_008297	0.755051	0.0435053		HCG22
SGK494	0.754976	3.81e-08		AGA
XLOC_004371	0.754765	0.0428278		XLOC_l2_004986
ZGLP1	0.754475	3.66e-08		C6orf27
BTN3A2	0.754008	0.00720896		XLOC_010719
TEP1	0.753934	1.79e-07		DNAH1
SLCO4A1	0.753822	0.0136168		LOC100287728
SLA	0.753172	0.000451154		FLJ38379
TGFB2	0.753166	1.12e-07		ACCN3
LIN28A	0.753089	0.0390322		HPGDS
ELF4	0.752997	0.0012345		PART1
FAM65C	0.752941	0.000511113		LOC100132529
XLOC_l2_001222	0.752628	0.0134326		LOC284276
NRIP3	-0.752459	0.000604002		STK31
XLOC_l2_014785	0.75214	5.76e-05		ZNF483
LGI2	-0.751949	0.000617611		LOC150381
LOC100132077	0.751942	4.57e-05		SARDH
XLOC_001317	-0.751745	3.15e-06		XLOC_l2_001089
LINC00184	-0.751726	2.11e-05		LOC100506291
CXorf21	0.7509	0.000310258		CEACAM1
SLC2A12	0.750793	4.41e-08		LOC284788
LOC643201	-0.750774	4.49e-05		SNORA11C
TECTA	-0.750766	0.000344885		KCNQ1
XLOC_l2_015448	-0.750716	0.0339216		C8orf68
LOC653550	-0.750643	0.0147153		PYGL
DENND2D	0.750581	0.000148994		C17orf63
LOC100507452	-0.750574	0.0045818		SMTN
AIF1	0.750561	0.000472374		LRP2
ENTPD3	-0.750547	0.00288071		ACBD4
ARMCX5	-0.750337	7.46e-08		FAM106CP
ZNF214	-0.750311	0.000109227		CREB3L1
ICA1	-0.750258	9.9e-10		FBXL6
XLOC_l2_001683	-0.750011	0.000290628		SSH1
XLOC_007374	-0.749785	0.00213771		IMPAD1
ASCL2	0.749442	9.4e-05		XLOC_004263
LOC641510	-0.74857	0.000275184		C22orf31
XLOC_l2_001085	0.748544	0.000135599		FADS1
KLHL17	0.748086	8.26e-10		ANKRD11
KLHL6	0.748036	0.0220095		LOC154761
C16orf5	0.748027	1.71e-09		XLOC_001613
ADRA2C	0.747672	5.42e-13		ALKBH6
BEX2	-0.747563	5.08e-05		C9orf153
RNASET2	0.747455	1.79e-05		XLOC_012732
CMTM5	-0.747305	9.79e-05		OR5AP2
LOC100130015	-0.747191	1.44e-05		FGF9
LOC100133131	0.747107	0.000124653		DFNA5
UPF2	0.747077	3.83e-07		GALR2
C7orf53	0.746728	5.26e-05		XLOC_011184
EMILIN3	-0.746458	0.00188754		XLOC_012863
DOPEY1	-0.746332	2.7e-07		XLOC_l2_013282
PCSK1	-0.746308	0.0700757		SCARNA5
GEM	0.746284	0.00228592		HK2
TRAM1L1	-0.74603	7.5e-05		CTHRC1
LOC255130	-0.745968	0.000941301		HIST2H2BE
ARMC6	-0.74585	0.000294641		COX8C
LOC338758	-0.745574	0.00125292		XLOC_010477
XLOC_001134	-0.745352	0.0164889		OTOF
BTBD11	-0.745104	0.00844383		FDPSL2A
XLOC_l2_012605	-0.744583	0.00795489		LOC100652782
FOXP1-IT1	0.744498	1.52e-08		FAM122C
SNORD116-12	0.744384	9.98e-06		C20orf195
JMJD5	-0.744009	1.73e-07		XLOC_012737
HCG22	-0.743768	0.0365929		LY86
XLOC_006099	-0.743658	0.0663327		IGF2BP3
AGA	-0.743627	1.52e-06		FLT1
XLOC_l2_004986	-0.743442	0.00312825		NANOS2
C6orf27	-0.743262	2.09e-05		PRSS35
XLOC_010719	0.743084	2.77e-05		RHOJ
XLOC_001339	0.742843	0.153543		XLOC_005856
DNAH1	-0.742723	7.82e-05		LOC100506758
LOC100287728	-0.741988	2.13e-05		LOC100507466
FLJ38379	-0.741977	3.7e-07		LEKR1
ACCN3	-0.741965	2.51e-09		XLOC_002018
HPGDS	0.741681	0.000412816		LOC100132800
PART1	-0.741608	0.00229398		C12orf68
LOC100132529	-0.741563	0.000173468		FAM182B
LOC284276	-0.741526	0.000591407		LAPTM5
STK31	-0.740851	0.000134213		EPHA7
ZNF483	0.740797	1.38e-05		CEBPB
LOC150381	0.740304	1.49e-10		ANGPTL4
SARDH	-0.740161	3.66e-07		KCNE2
XLOC_l2_001089	0.739757	2.74e-06		GLB1L
LOC100506291	-0.739454	0.00330011		RRBP1
CEACAM1	0.739345	7.13e-06		KIAA1841
LOC284788	0.739235	0.00460432		RNASEH2C
SNORA11C	0.73902	0.000158726		LOC100129480
KCNQ1	0.738935	0.000209918		STON1-GTF2A1L
C8orf68	0.738911	0.000126965		XLOC_003993
PYGL	0.73862	4.12e-05		ZDHHC11B
C17orf63	-0.738268	1.86e-05		GOT1
SMTN	0.738131	9.07e-05		SLC22A18
LRP2	0.73765	7.16e-08		XLOC_004822
ACBD4	-0.737331	1.24e-05		EPHX3
IL1RL1	0.736734	0.0936548		ARHGAP42
FAM106CP	0.736325	5.66e-05		XLOC_009969
CREB3L1	-0.736225	5.11e-05		FLJ45248
FBXL6	-0.73589	7.49e-07		FLJ41455
XLOC_011948	0.735727	0.0779448		NECAP1
SSH1	0.735301	6.52e-11		AARSD1
PRR5L	-0.734463	0.0821545		XLOC_009005
IMPAD1	-0.73428	5.22e-08		XLOC_009255
XLOC_004263	0.734053	0.00752446		ZNF529
C22orf31	-0.733823	0.000244106		LOC100129917
FADS1	-0.733493	0.000104529		XLOC_003021
ANKRD11	0.733473	1.87e-08		LOC729870
LOC154761	0.733462	0.00361128		LOC100505570
XLOC_001613	-0.733074	0.00394638		VWCE
ALKBH6	-0.732705	2e-07		ECEL1
C9orf153	0.732607	1.65e-05		XLOC_007805
XLOC_012732	-0.732367	0.0155725		TTC32
OR5AP2	0.731379	0.000917888		LOC79015
FGF9	-0.731374	0.00247534		XLOC_l2_014645
DFNA5	-0.731047	0.000839252		GPR65
GALR2	0.730945	0.00140685		CERS3
XLOC_011184	0.730944	2.04e-07		SPATA13
XLOC_012863	0.730912	0.031205		PRAM1
XLOC_l2_013282	0.730866	0.0138309		COQ6
SCARNA5	0.730556	0.00109649		XLOC_007291
HK2	0.730081	0.00625608		XLOC_003523
CTHRC1	-0.730023	0.00110903		XLOC_009097
HIST2H2BE	0.730009	0.00140807		USH1C
COX8C	0.729915	0.00121726		HSPH1
XLOC_010477	-0.729866	5.07e-06		XLOC_003560
OTOF	-0.729653	6.65e-07		OXT
FDPSL2A	-0.72926	3.13e-08		XLOC_003269
LOC100652782	0.728831	0.00415164		CYP4F3
FAM122C	-0.728409	1.45e-06		HIF3A
C20orf195	0.728325	0.00373097		PRRT1
XLOC_012737	-0.727973	0.00122054		XLOC_l2_015143
LY86	0.727899	0.000159778		KIAA1407
IGF2BP3	0.727893	2.52e-07		ACTR10
FLT1	0.727444	0.000368929		SNORD125
NANOS2	0.727124	0.0312896		LOC100506599
PRSS35	-0.727072	0.000216696		MYO1F
RHOJ	0.726656	4.78e-06		KLK5
XLOC_005856	-0.726582	0.000331789		ABCA10
LOC100506758	-0.726313	0.00663955		XLOC_003235
LOC100507466	0.726303	5.11e-05		NOA1
LEKR1	-0.726166	8.73e-05		ALMS1P
XLOC_002018	-0.726019	0.043527		XLOC_002000
LOC100132800	-0.725667	0.00203309		XLOC_001599
C12orf68	-0.72553	0.0111809		LOC154822
FAM182B	-0.725255	0.0220097		MOP-1
LAPTM5	0.724458	0.00394929		XLOC_l2_009883
EPHA7	0.72445	2.34e-05		MYT1L
CEBPB	0.723853	5.91e-08		RBM6
ANGPTL4	0.723691	0.0391724		LOC100505719
KCNE2	-0.723603	5.3e-05		LOC643802
GLB1L	-0.722784	4.73e-05		C9orf169
RRBP1	0.722736	2.28e-06		TNIP3
KIAA1841	0.722514	5.14e-05		XLOC_004881
RNASEH2C	0.722275	4.57e-17		MRS2P2
LOC100129480	0.722258	0.0144518		PPARG
STON1-GTF2A1L	0.721922	0.00659263		C17orf101
XLOC_003993	-0.721858	0.000396395		LRRC37A2
ZDHHC11B	0.721534	0.00328827		INADL
GOT1	-0.721479	0.00156731		XLOC_012740
SLC22A18	-0.721441	4.7e-07		BLNK
XLOC_004822	0.72137	0.0174493		LOC100130654
EPHX3	-0.721263	4.97e-07		FLJ23867
ARHGAP42	-0.720997	0.00331622		DEFB124
XLOC_009969	-0.720845	0.00911527		SLFNL1
FLJ45248	-0.720779	3.9e-05		CCDC80
FLJ41455	0.720284	1.46e-08		LOC100287558
NECAP1	-0.720182	0.00923359		TRIM60
AARSD1	-0.719681	1.27e-05		COL9A3
XLOC_009005	-0.719239	0.00445493		MYLK2
XLOC_009255	-0.718922	1.26e-06		GBP2
ZNF529	-0.718916	2.21e-07		HIST1H1D
LOC100129917	0.718861	1.79e-08		LOC729770
OSTBETA	0.71868	0.149952		TOX
XLOC_003021	-0.71844	0.000344313		MGC34796
LOC729870	-0.718368	0.00584371		ALKBH1
LOC100505570	0.717676	0.00147307		ACP2
LOC100506302	0.717141	0.141547		LOC255512
VWCE	-0.716872	2.43e-07		SIGLEC10
ECEL1	-0.716822	0.0166811		XLOC_l2_006152
XLOC_007805	0.71677	0.000210686		POTEB
TTC32	-0.7162	4.78e-08		RHPN1
LOC79015	-0.716192	4.61e-05		LCN10
XLOC_l2_014645	-0.715853	0.00041245		XLOC_014270
GPR65	0.715756	0.0138889		SNORD121A
CERS3	-0.715648	0.00314216		LOC100506651
SPATA13	0.715487	1.55e-05		XLOC_002563
PRAM1	0.715484	0.00109274		ASMTL
COQ6	-0.715371	2.67e-05		XLOC_002892
XLOC_007291	0.715248	0.0017413		XLOC_005944
XLOC_003523	-0.714672	0.0181526		SNORA55
XLOC_009097	-0.71447	0.000267127		AACSP1
USH1C	-0.714251	6.67e-05		TCAP
HSPH1	0.714011	5.63e-05		LOC100507673
XLOC_003560	0.713897	0.00127232		XLOC_l2_007964
OXT	-0.713805	0.000572569		GOLGA6L9
XLOC_003269	0.713697	0.010183		NBPF11
CYP4F3	-0.713486	0.0135778		XLOC_012112
HIF3A	-0.713321	5.96e-05		XLOC_005037
PRRT1	-0.713293	0.00306766		MORC2-AS1
XLOC_l2_015143	-0.713241	0.00105901		DSE
KIAA1407	-0.713178	1.96e-07		NOTCH1
ACTR10	-0.713125	5.55e-05		ABCC12
SNORD125	0.713091	0.00535499		ROBO4
LOC100506599	0.712811	0.000878593		POM121L8P
MYO1F	0.712704	0.000283189		SNORD1B
KLK5	-0.712356	0.00313158		GRIK1
ABCA10	-0.712349	5.49e-06		DOCK8
XLOC_003235	-0.711869	0.0219891		PGPEP1L
NOA1	-0.711857	1.19e-07		XLOC_014198
ALMS1P	0.711394	6.71e-06		PLIN1
XLOC_002000	0.711278	0.0102171		XLOC_014003
XLOC_001599	0.711125	0.000218633		XLOC_013958
LOC154822	-0.710693	0.0171501		SOS1-IT1
MOP-1	-0.710643	0.00183295		LOC100130232
XLOC_l2_009883	0.71061	0.000132664		XLOC_002721
MYT1L	-0.710438	0.0123103		FAR2
RBM6	0.710114	0.000261486		XLOC_l2_011218
LOC100505719	-0.70971	5.67e-09		SEMA4F
LOC643802	0.709432	1.62e-05		SCRN2
C9orf169	-0.709264	4.86e-07		GINS4
TNIP3	-0.709112	0.00674664		XLOC_l2_008275
XLOC_004881	0.709105	0.00190386		XLOC_007354
MRS2P2	0.709075	0.00572143		LOC100128788
PPARG	0.70898	2.03e-07		IL1B
C17orf101	-0.708858	3.87e-07		OPHN1
LRRC37A2	0.708833	3.25e-05		XLOC_l2_001986
INADL	0.708627	7.97e-05		C21orf58
XLOC_012740	-0.708578	0.00700212		CTSC
BLNK	0.708404	0.00247158		XLOC_004651
LOC100130654	-0.708316	0.000338448		SEMA3B
FLJ23867	-0.708239	0.0259674		C6orf25
DEFB124	-0.707848	0.00187667		XLOC_012609
SLFNL1	0.707627	6.31e-05		G0S2
CCDC80	-0.707373	0.0038731		CD84
LOC100287558	0.707355	0.0239567		XLOC_010952
TRIM60	0.707055	0.0125512		XLOC_013803
COL9A3	-0.706791	1.76e-08		LOC100289187
MYLK2	-0.706591	0.000149281		LOC100652874
GBP2	0.706568	0.014127		ASXL1
HIST1H1D	0.70649	4.33e-06		IRX3
LOC729770	-0.706417	0.000198176		FGGY
TOX	-0.706362	1.61e-05		FAM26F
MGC34796	0.706362	0.000264307		CRMP1
ALKBH1	0.706353	9.56e-05		XLOC_006226
ACP2	-0.706127	0.000182073		XLOC_003245
LOC255512	-0.705972	3.69e-08		HLA-DPB2
SIGLEC10	0.70596	0.00420553		MYEOV
XLOC_l2_006152	0.705926	1.1e-12		LOC100506542
POTEB	0.705734	0.0289753		REG1P
RHPN1	0.705664	1.44e-08		LOC100129203
LCN10	0.705623	0.00364621		XLOC_004841
XLOC_014270	-0.70545	2.58e-05		PPP1R32
SNORD121A	0.705341	0.014931		ZNF215
LOC100506651	-0.705328	1.44e-05		ATOH7
XLOC_002563	0.705264	4.14e-06		SPON2
ASMTL	-0.705145	1.13e-07		LOC100507196
XLOC_002892	-0.70507	0.000866564		NYNRIN
XLOC_005944	-0.704838	0.000433597		XLOC_006197
SNORA55	0.704626	0.0029829		SOHLH2
AACSP1	-0.704598	0.00390808		SERPINA1
TCAP	0.704425	1.04e-06		XLOC_002448
SERPIND1	-0.704271	0.0594321		DKFZp451B082
LOC100507673	-0.704219	0.000591077		SKOR1
XLOC_l2_007964	-0.704175	0.000590404		XLOC_006555
GOLGA6L9	0.704153	8.41e-05		LOC100131180
NBPF11	0.703765	1.81e-10		HMGB3
XLOC_012112	-0.70346	6.67e-05		TMCO6
XLOC_005037	0.703447	0.0426798		FBXO16
MORC2-AS1	-0.703416	3.67e-06		OR13C4
DSE	0.70336	9.52e-07		LOC100128822
NOTCH1	-0.703336	0.00151111		EDA2R
ABCC12	-0.703212	0.0157636		XLOC_005997
ROBO4	-0.703193	7.55e-05		DNAJC25
POM121L8P	-0.703028	0.00228081		C21orf37
SNORD1B	0.70295	0.0051666		LOC157562
GRIK1	-0.702604	1.6e-08		LOC643783
DOCK8	-0.702485	0.0149862		C8orf50
PGPEP1L	-0.702364	0.000727238		LRRC25
XLOC_005331	-0.702131	0.11982		KDR
XLOC_014198	-0.702056	0.00756159		HERC2
PLIN1	-0.701941	0.000988062		IL4I1
XLOC_014003	0.701756	6.41e-07		XLOC_014508
XLOC_013958	0.701641	3.95e-07		LOC644686
SOS1-IT1	0.701293	4.7e-07		LOC100130238
LOC100130232	0.701245	0.000133761		FRMPD1
XLOC_002721	0.701243	0.0103984		CARD17
FAR2	-0.701197	0.000455513		XLOC_011585
XLOC_l2_011218	-0.700946	7.25e-05		C12orf36
SEMA4F	0.700825	2.86e-07		XLOC_l2_002049
SCRN2	-0.700256	4.17e-06		GABPB1
GINS4	-0.700035	0.000977182		LOC100506681
XLOC_l2_008275	-0.699843	0.000806601		CD37
XLOC_007354	-0.699404	0.00636031		ZNF627
LOC100128788	-0.69936	4.83e-06		XLOC_l2_010011
IL1B	0.699306	0.0372839		XPNPEP3
OPHN1	0.699247	4.15e-06		XLOC_007058
XLOC_l2_001986	0.699236	0.0142931		ADAMTS9
XLOC_006380	-0.698865	0.0939349		CABLES2
C21orf58	-0.698688	5.52e-05		SLC27A4
CTSC	0.698501	2.07e-05		CENPE
XLOC_004651	0.698416	0.0114923		OR7G2
SEMA3B	-0.698323	4.36e-06		FBN3
C6orf25	-0.698241	0.00471173		ALKBH3
XLOC_012609	0.698219	0.00319131		RNF19B
G0S2	0.697947	0.00111278		CATSPER3
CD84	0.697783	0.000409465		OR7E19P
MAGEB6	0.697706	0.213507		METRNL
XLOC_010952	-0.697493	2.4e-13		SNX8
XLOC_013803	-0.697458	2.66e-05		XLOC_012537
LOC100289187	-0.697187	1.73e-05		CCDC11
LOC100652874	-0.697165	1.24e-05		SYCE1
ASXL1	0.697128	5.42e-07		CCDC149
IRX3	-0.697067	0.00411533		XLOC_l2_007931
FGGY	-0.696778	2.23e-05		TCL1B
FAM26F	0.696676	0.0349143		RRAGB
CRMP1	-0.696597	2.5e-06		GHSR
XLOC_006226	0.696535	0.0064966		IRX1
XLOC_003245	-0.696299	4.9e-05		FLJ41649
HLA-DPB2	0.695909	9.46e-05		PIAS2
MYEOV	-0.695674	0.0242737		TOMM70A
LOC100506542	0.695423	0.00769793		C1orf183
REG1P	-0.695249	0.00116212		LOC100507507
LOC100129203	-0.695235	3.99e-06		XLOC_012754
XLOC_004841	-0.695062	0.00186396		TAF3
PPP1R32	-0.694921	0.000378784		BTN2A1
LOC644246	-0.694527	0.127671		BDNF
ZNF215	-0.694443	0.0015183		FPR3
ATOH7	-0.694217	0.00253294		XLOC_013275
SPON2	-0.694135	0.000369379		LINC00410
LOC100507196	0.693713	0.000494245		XLOC_l2_010330
NYNRIN	0.693705	1.21e-06		XLOC_012694
XLOC_006197	0.693664	0.014097		SFRP2
SOHLH2	-0.693619	0.0023477		ZNF619
SERPINA1	0.693557	0.015719		LOC145694
XLOC_002448	0.693439	0.0069752		LOC100128563
DKFZp451B082	-0.693423	1.24e-05		DUSP18
SKOR1	-0.693408	0.00259652		XLOC_011816
XLOC_006555	-0.693405	1.89e-05		MCOLN3
LOC100131180	-0.693395	0.000172792		AK4
HMGB3	-0.693286	1.97e-09		CRHBP
LOC643623	0.693241	0.0572046		PTPRM
TMCO6	-0.693044	0.000399776		XLOC_l2_009139
XLOC_012810	0.692963	0.162885		SLC25A33
FBXO16	-0.692793	0.000376121		CCDC151
OR13C4	0.692681	0.00500652		HERC2P2
LOC100128822	-0.692512	1.06e-08		DDB1
EDA2R	0.692439	0.00207894		FLJ44838
XLOC_005997	0.692309	0.00105091		SFTPC
DNAJC25	-0.69229	0.0012268		C7orf69
C21orf37	-0.692121	0.000752544		LOC678655
LOC157562	0.69205	4.16e-10		XLOC_003165
LOC643783	-0.691985	0.000175037		SYF2
C8orf50	-0.691747	4.15e-05		AGPHD1
LRRC25	0.69161	0.0121799		PPIAL4G
KDR	-0.691501	0.000117208		LNP1
HERC2	0.691422	0.000128285		XLOC_l2_009303
IL4I1	0.691311	0.0237661		LOC100128107
XLOC_014508	-0.691261	5.15e-07		ECSCR
NKIRAS2	-0.69101	0.181801		C12orf51
LOC644686	-0.691005	0.00728797		XLOC_001877
LOC100130238	-0.690965	1.27e-06		ZNF705G
FRMPD1	-0.69074	0.00468556		XLOC_004292
CARD17	0.690574	0.0140892		XLOC_003678
XLOC_011585	0.690573	0.00241724		LOC100505987
C12orf36	-0.690526	0.00903431		XLOC_008644
XLOC_009282	-0.690422	0.0693566		XLOC_l2_010751
LOC729506	0.690126	0.194688		LOC100506733
XLOC_l2_002049	-0.689984	0.000218633		FBXL19-AS1
GABPB1	0.689933	4.2e-05		ADAMTS18
LOC100506681	-0.689797	4.74e-06		VCY
CD37	0.689712	0.00272402		HIGD1B
ZNF627	-0.689526	1.41e-05		XLOC_l2_000706
XLOC_l2_010011	-0.689396	0.000982835		NBPF15
XPNPEP3	-0.689377	6.35e-07		CDV3
XLOC_007058	0.689197	0.0157089		IL18
ADAMTS9	0.689185	0.022159		HOXB2
CABLES2	-0.68893	3.39e-05		XLOC_012528
SLC27A4	-0.688872	0.000216872		GIMAP2
BTN3A1	0.688779	0.165443		SNORD66
CENPE	-0.688475	0.00856735		MEIS3
OR7G2	-0.688442	0.00667056		SLC30A9
FBN3	-0.688218	1.2e-05		GABRD
ALKBH3	-0.688187	0.000118775		RGS18
RNF19B	0.687982	3.18e-05		XLOC_002938
CATSPER3	-0.68781	0.00499559		XLOC_008881
OR7E19P	0.68777	0.00619259		FLJ11235
METRNL	0.687698	4.68e-10		LOC399900
SNX8	-0.687595	4.98e-05		GPR135
XLOC_012537	-0.687409	0.0156648		LOC100506516
CCDC11	0.687278	0.000530932		ASB10
SYCE1	-0.687088	0.000684566		GNRH1
CCDC149	0.686657	9.21e-08		ACTG1
XLOC_l2_007931	-0.686447	0.00353792		SNORD115-1
TCL1B	0.686182	3.71e-07		TAGLN3
RRAGB	-0.686114	0.000511602		TMEM159
GHSR	-0.685951	0.000493111		PLEK
IRX1	0.685527	0.0392097		XLOC_l2_005076
FLJ41649	0.685458	2.99e-06		OR5AS1
PIAS2	-0.685419	2.72e-09		LOC644962
TOMM70A	-0.685101	0.00465951		M1
C1orf183	-0.684704	0.0159755		SNORD115-2
LOC100507507	0.684611	1.3e-11		CCNB3
XLOC_012754	-0.68444	2.21e-05		COPS7A
TAF3	0.684337	1.52e-06		SLC17A1
BTN2A1	0.684217	2.67e-07		LAMA4
BDNF	-0.684173	0.00395711		LOC100130876
FPR3	0.683894	0.0190697		XLOC_014368
XLOC_013275	-0.683608	2.27e-09		XLOC_l2_015200
LINC00410	0.683373	0.00389179		MT1G
XLOC_l2_010330	0.683359	1.95e-05		LOC286437
XLOC_012694	0.683265	0.00627484		LOC100509205
SFRP2	-0.682939	0.014022		CD248
ZNF619	-0.682924	0.00089706		SLC6A17
LOC145694	-0.68267	0.000242635		TIMM13
LOC100128563	0.682492	4.46e-08		SNORD115-27
DUSP18	0.682427	1.29e-07		XLOC_l2_012932
XLOC_011816	0.682334	0.0157473		VTA1
MCOLN3	-0.682188	0.0162088		KIF1C
AK4	0.682111	4.07e-07		MOB1A
CRHBP	-0.681782	0.0378176		PNISR
PTPRM	-0.681759	5.82e-09		C18orf34
XLOC_l2_009139	0.681706	2.39e-06		LOC100128278
SLC25A33	-0.681539	9.18e-07		RUNX2
CCDC151	0.681445	8.2e-09		ADSS
HERC2P2	0.68143	3.86e-05		PCBP3
DDB1	-0.68138	2.99e-12		KLRG1
FLJ44838	0.681286	0.000358819		HIST1H2BH
SFTPC	0.681264	3.88e-10		NXPH1
C7orf69	0.68123	0.0082066		MOAP1
LOC116437	0.681108	0.245265		PLXDC2
LOC678655	0.680963	0.000154498		C6orf174
XLOC_003165	-0.680502	0.0431593		PIGL
SYF2	-0.680497	0.000163222		XLOC_012763
AGPHD1	-0.680203	2.84e-05		XLOC_l2_001648
PPIAL4G	0.680176	1.04e-06		HSPB3
LNP1	-0.680136	2.6e-06		HLA-DQB1
XLOC_l2_009303	-0.679958	4.52e-05		NPHP3
LOC100128107	-0.679734	3.33e-07		FAM167A
ECSCR	-0.679674	0.00681595		GANC
C12orf51	-0.679519	0.0059346		XLOC_000699
XLOC_001877	0.679406	0.00035462		GPRIN2
VNN2	0.67932	0.195892		BNIP3L
ZNF705G	0.679207	0.000131006		ALDH3A1
XLOC_004292	0.679179	0.000607229		CENPT
XLOC_003678	0.679165	0.0297057		IL33
LOC100505987	0.679012	1.13e-07		SOX30
XLOC_008644	-0.678917	0.00127081		STYXL1
XLOC_l2_010751	-0.678722	0.00154489		PPL
LOC100506733	0.678705	0.0122909		ANAPC16
FBXL19-AS1	0.67838	9.98e-06		KIRREL2
ADAMTS18	-0.678321	0.0297057		HIST1H2BO
VCY	-0.678189	0.0426963		LOC375295
HIGD1B	0.677511	8.22e-05		HAB1
XLOC_l2_000706	-0.677433	0.000374489		NPC1
NBPF15	0.677228	5.67e-05		XLOC_001085
CDV3	0.676959	2.41e-05		XLOC_003026
IL18	0.676873	0.0111084		XLOC_001539
HOXB2	0.676831	0.0112816		HILPDA
XLOC_012528	0.676666	0.0166352		DOLK
CISH	0.676516	0.134856		OR9H1P
GIMAP2	0.676439	0.00167231		ANXA13
LOC100132099	-0.676412	0.0675838		ANKRD30A
SNORD66	0.676383	0.0185732		PITX1
MEIS3	-0.676375	0.00123108		LOC100233209
SLC30A9	-0.676264	0.000115836		PITX3
GABRD	-0.675811	0.0339112		PRPS1L1
RGS18	0.675778	0.00239507		LOC100130386
XLOC_002938	0.675687	0.00948787		PRY2
XLOC_008881	0.675615	0.00950404		XLOC_010784
FLJ11235	-0.675506	0.000794959		IDH2
LOC399900	0.675376	2.6e-06		PIK3CG
GPR135	0.675244	5.5e-06		XLOC_l2_015764
LOC100506516	0.675094	0.000847106		XLOC_001775
ASB10	-0.675003	4.31e-05		PALLD
GNRH1	0.674955	1.99e-09		SNORA77
ACTG1	-0.674802	2.45e-08		SNORA14B
SNORD115-1	0.674774	0.000884136		C1orf195
TAGLN3	-0.674485	0.0264055		SLC19A3
TMEM159	0.674431	1.07e-07		C1orf110
PLEK	0.674234	0.00121057		C16orf58
XLOC_l2_005076	0.674116	0.00318985		RMRP
OR5AS1	-0.674013	0.0129832		ANKRA2
LOC644962	-0.674007	5.7e-07		XLOC_002961
M1	-0.673859	0.00997381		SLC35A1
SNORD115-2	0.673855	0.000865378		PTPN3
CCNB3	-0.673696	0.000136507		XLOC_004633
COPS7A	-0.67366	1.22e-07		XLOC_010541
SLC17A1	0.673586	0.000445095		LOC202781
LAMA4	0.673509	2.22e-06		XLOC_007419
LOC100130876	0.673235	0.000232077		PCYOX1L
XLOC_014368	-0.673222	0.000592708		C9orf50
ALAS2	-0.673091	0.0673619		ENOSF1
XLOC_l2_015200	0.672741	0.00199137		XLOC_012593
MT1G	0.672273	0.000878248		PGM5P2
LOC286437	0.672249	1.26e-09		ANKRD56
LOC100509205	-0.672035	0.00010335		XLOC_007754
CD248	-0.671838	0.000269405		CYB5R2
SLC6A17	-0.671591	0.00153175		G3BP1
TIMM13	-0.671396	0.00142414		DAPK2
SNORD115-27	0.671374	0.000870003		XLOC_002577
XLOC_l2_012932	0.671316	0.000567611		ADAMTS14
VTA1	-0.671297	0.00162361		C7orf61
KIF1C	0.670911	4.58e-08		PNPLA3
MOB1A	0.670819	1.12e-06		XLOC_010783
PNISR	0.670652	2.91e-07		XLOC_003406
XLOC_012298	0.670514	0.154479		ZNF692
C18orf34	0.670198	0.00984027		ROM1
LOC100128278	0.670121	0.0022551		XLOC_011329
RUNX2	0.670039	2.82e-06		NACC2
ADSS	-0.669933	0.000820676		STRADB
PCBP3	-0.669674	0.000213139		GSTA3
KLRG1	0.669623	2.23e-10		SLC25A10
HIST1H2BH	0.669257	3.27e-07		NDUFV3
NXPH1	-0.669087	2.3e-05		C16orf86
MOAP1	-0.668916	0.00128518		OXTR
PLXDC2	0.668754	7.02e-08		ANKRD20A5P
C6orf174	0.668661	1.15e-09		TREML2P1
TXLNG2P	-0.66849	0.102366		PIP5KL1
PIGL	-0.667931	7.03e-07		MYL4
XLOC_012763	-0.667861	0.00714128		XLOC_012079
XLOC_l2_001648	-0.667809	0.00417851		XLOC_007996
HSPB3	-0.667795	0.00358876		XLOC_010031
HLA-DQB1	0.667758	0.0243265		GCLM
NPHP3	0.66774	0.000184998		CCDC15
FAM167A	-0.667509	0.00235061		SNORD115-28
GANC	-0.667494	2.99e-06		DAPL1
XLOC_000699	-0.667471	0.0283411		GAS7
GPRIN2	-0.667414	0.00347734		Q6LRY1
BNIP3L	0.667305	0.000113186		TGM4
ALDH3A1	-0.667061	0.00113077		XLOC_002945
CENPT	0.66664	0.00247666		XLOC_010039
IL33	-0.665831	0.00248959		HOXC8
SOX30	0.665597	0.00181261		KHDRBS1
STYXL1	0.665562	3.18e-08		XLOC_014070
PPL	-0.665463	0.000433913		PNMA2
ANAPC16	0.665452	2.87e-10		ARHGAP36
KIRREL2	-0.665062	0.0014676		LOC100132439
HIST1H2BO	0.665029	9.05e-08		LOC100506783
LOC375295	-0.664934	0.00766111		FLJ30403
HAB1	0.664724	0.000363781		TNFAIP8L1
MGC39584	0.664573	0.192336		XLOC_008981
NPC1	-0.664153	0.0077295		ITPRIPL1
XLOC_001085	-0.664149	0.00678715		CEP350
XLOC_003026	0.664109	0.00472539		PPP1R3B
XLOC_001539	0.663853	0.0239769		RAD54L
HILPDA	0.663777	0.027168		XLOC_004842
DOLK	-0.66367	7.57e-05		SNORD116-11
OR9H1P	0.663602	0.000189479		CHAF1B
ANXA13	-0.663481	0.000353997		LOC100507149
ANKRD30A	0.663466	0.00145423		LOC100506136
PITX1	-0.663412	0.00248566		XLOC_l2_013267
LOC100233209	0.662971	2.07e-06		XLOC_001323
PITX3	-0.662624	0.000884176		COX15
PRPS1L1	-0.66256	0.000387139		LOC100507377
LOC100130386	-0.662248	0.00285899		EGR1
PRY2	-0.662184	0.00418865		LINC00322
XLOC_010784	0.662167	0.00719767		PPP1R18
IDH2	-0.662135	1.26e-07		XLOC_014279
PIK3CG	0.662091	0.00339046		XLOC_005774
XLOC_l2_015764	-0.662078	0.000722614		RNU11
XLOC_001775	0.662064	2.19e-11		UGGT1
PALLD	0.661935	1.29e-05		STL
SNORA77	0.661822	3.65e-05		C6orf97
SNORA14B	0.661783	0.00537504		LOC100506798
C1orf195	0.661758	0.0133845		MAGED1
SLC19A3	0.661716	4.03e-06		TSPAN10
C1orf110	-0.661651	0.00936596		BIK
C16orf58	-0.661649	9.22e-06		KCNMB1
RMRP	0.661439	0.0065821		SCG5
ANKRA2	-0.661275	4.16e-10		OR7E5P
XLOC_002961	0.66092	0.012392		XLOC_l2_015710
SLC35A1	-0.660759	1.25e-07		BACE2
PTPN3	-0.660693	0.0232076		UNC13D
XLOC_004633	0.660363	0.0371737		XLOC_l2_015628
XLOC_010541	-0.660192	0.00717134		XLOC_008991
ALDH1L2	0.660129	0.0985095		XLOC_l2_009639
LOC202781	-0.660117	2.44e-07		NUDT7
XLOC_007419	0.6601	0.00124589		ITPKB
PCYOX1L	-0.660063	8.71e-09		XLOC_003694
C9orf50	-0.660061	1.97e-09		ALOX15B
ENOSF1	-0.65952	6.31e-06		PRPH2
XLOC_012593	0.659455	9.43e-06		LOC440149
PGM5P2	0.659414	0.000415817		HIST1H2BM
ANKRD56	-0.659145	0.0020638		TRIM67
XLOC_007754	-0.658965	0.026985		PFN2
CYB5R2	-0.658936	0.00115552		UQCRC1
G3BP1	0.658921	1.85e-16		MYO9B
DAPK2	-0.658183	0.000404783		XLOC_000932
XLOC_002577	-0.658144	0.0428087		C5orf24
ADAMTS14	-0.658029	0.0143668		TRIM54
C7orf61	0.65802	0.000886435		ALDH1A1
PNPLA3	-0.657995	2.12e-05		CYP26B1
XLOC_010783	-0.657791	0.00466395		LOC100169752
XLOC_003406	0.657771	4.15e-05		LOC100652963
ZNF692	0.657753	2.27e-09		TUBA3C
ROM1	0.657623	9.18e-05		TSIX
XLOC_011329	0.657621	1.15e-05		TMEM128
NACC2	0.657599	7.32e-05		XLOC_012946
STRADB	-0.657554	0.000296942		LOC100287576
GSTA3	-0.65737	0.0112487		SERTAD1
SLC25A10	-0.65736	0.000544313		WDR54
NDUFV3	-0.657021	0.00412794		XLOC_004264
C16orf86	-0.656923	3.57e-05		LOC100505549
OXTR	0.656795	0.00171217		ZNF446
ANKRD20A5P	0.656741	1.25e-06		LDHD
TREML2P1	0.656137	0.0100691		MAGEB1
PIP5KL1	-0.656118	0.000104817		SLC2A5
MYL4	-0.65598	0.00855692		XLOC_008079
XLOC_012079	0.655979	2.24e-08		XLOC_013643
XLOC_007996	-0.655966	0.000401796		CDC14C
XLOC_010031	-0.655922	0.0284126		NINJ2
GCLM	0.655859	3.56e-07		PHF16
CCDC15	-0.65585	0.00414785		CPVL
SNORD115-28	0.655761	0.00132149		XLOC_003959
DAPL1	-0.655731	0.00651865		ENDOU
GAS7	-0.655696	0.00088665		ANKRD31
XLOC_009637	0.655649	0.148686		DNAJA1
Q6LRY1	-0.655599	0.000161193		XLOC_007278
TGM4	0.655582	0.0294953		XLOC_009738
XLOC_002945	-0.655431	0.000246937		SH3GL1P1
XLOC_010039	0.655303	0.0040189		KRTAP19-2
HOXC8	0.655097	0.0232684		SNORD115-7
KHDRBS1	-0.65509	2.33e-07		LOC284581
XLOC_014070	0.655069	0.00579959		LOC100132612
PNMA2	-0.654869	0.0158693		XLOC_003539
ARHGAP36	-0.654864	0.00777205		HEBP2
LOC100132439	0.654803	0.00593254		TMEM200A
LOC100506783	-0.654754	0.0338965		XLOC_003319
FLJ30403	0.654705	6.52e-11		MCART1
TNFAIP8L1	0.654585	8.91e-08		XLOC_l2_001206
XLOC_008981	0.654474	1.95e-06		CTSO
ITPRIPL1	0.654232	0.000457328		DNAJB4
CEP350	0.654226	4.34e-05		SNORD115-5
PPP1R3B	0.654208	3.1e-05		C4orf10
RAD54L	0.653939	3.36e-05		ANKRD20A2
XLOC_004842	-0.653744	0.000154949		IL37
SNORD116-11	0.653721	0.000123613		STX2
CHAF1B	-0.653707	0.000870256		XLOC_002142
LOC100507149	0.653705	1.4e-08		LOC100507025
LOC100506136	0.653641	0.000412582		XLOC_001460
XLOC_l2_013267	-0.653588	1.4e-07		RHOV
XLOC_001323	-0.653576	0.00133251		SNORD89
COX15	-0.653462	0.0143365		CCDC164
LOC100507377	-0.653141	0.0139579		ANXA2P3
EGR1	-0.653104	0.0012935		LOC727916
LINC00322	-0.653013	1.25e-05		LINC00256B
C6orf105	-0.65299	0.0582435		SNORA37
PPP1R18	0.652987	3.18e-05		LOC440040
XLOC_014279	-0.65296	0.0408193		CYP19A1
XLOC_005774	-0.652957	0.032901		TNIK
RNU11	0.652875	0.0275723		FBXO4
UGGT1	0.652768	2.41e-08		ATP5A1
STL	-0.652666	0.00799998		XLOC_000768
C6orf97	-0.652627	0.000259136		SNAR-A3
LOC100506798	-0.652587	0.0124703		GRPR
MAGED1	-0.652461	7.32e-05		CAV2
PRKCD	0.652405	0.161692		CD200
TSPAN10	-0.652392	5.52e-05		LOC100130157
BIK	0.652334	0.00712848		LOC100507645
XLOC_012833	0.652198	0.119434		RAB36
KCNMB1	-0.652139	0.000191888		LCE1E
SCG5	-0.652099	0.0163183		SPAG8
OR7E5P	-0.651947	0.000314726		CPB1
XLOC_l2_015710	0.651925	0.00446881		XLOC_005937
BACE2	0.651905	2.28e-06		TAF9B
XLOC_006890	0.651818	0.0841781		XLOC_001398
UNC13D	0.651653	0.000614421		SLC25A41
XLOC_l2_015628	-0.65147	1.23e-09		FLJ41484
XLOC_008991	0.651465	0.00615231		FAM167B
XLOC_l2_009639	0.65142	0.000523206		C17orf65
NUDT7	-0.6514	7.13e-07		XLOC_l2_007424
ITPKB	0.651399	0.000253711		TPP2
XLOC_003694	0.651374	0.00629972		XLOC_007436
ALOX15B	0.651006	0.00109445		TDO2
PRPH2	-0.650822	0.0149481		SYT5
LOC440149	-0.650729	0.00509274		HSP90AA2
HIST1H2BM	0.650545	1.06e-06		LOC100134868
TRIM67	-0.650443	6.85e-05		FAM7A1
PFN2	-0.650275	0.000240527		XLOC_l2_000101
UQCRC1	-0.650202	1.85e-07		TRIM34
MYO9B	-0.649884	0.00855909		QRICH2
XLOC_000932	0.649628	4.04e-07		PRMT6
C5orf24	0.649611	1.45e-10		LOC729178
TRIM54	-0.64961	4.83e-05		LOC100506731
FLJ41941	0.649562	0.0557492		ISLR2
ALDH1A1	-0.649551	0.00118241		UBQLNL
CYP26B1	-0.649415	0.0122261		XLOC_008416
LOC100169752	-0.649355	0.0314023		LOC157740
LOC100652963	0.649167	6.71e-06		SNORD116-19
TUBA3C	-0.649074	0.0196953		TBC1D7
TSIX	0.648887	1.63e-06		XLOC_003131
TMEM128	-0.648643	3.7e-07		SNORD115-3
XLOC_012946	0.648633	0.00675905		CARD16
LOC100287576	0.648573	5.74e-05		OLFML2B
SERTAD1	0.64854	6.66e-08		PLK5
WDR54	-0.64851	0.0001613		IGF2BP2
XLOC_004264	0.648469	0.00117783		ATP6V0E2
LOC100505549	0.648436	0.00990124		C14orf45
ZNF446	-0.648314	1.13e-05		RNF216
LDHD	-0.648292	3.65e-06		XLOC_009437
MAGEB1	-0.648185	0.0363215		RNF122
SLC2A5	0.648127	0.00648783		ANKRD20A8P
XLOC_008079	0.64812	1.32e-05		XLOC_l2_009136
XLOC_013643	0.648114	2.09e-08		DEPDC5
CDC14C	-0.648076	0.0184911		CENPH
XLOC_001937	0.648026	0.0610221		OR4X1
NINJ2	-0.64778	0.000444199		XLOC_l2_008031
FCER1A	0.647759	0.0549232		RN18S1
PHF16	-0.64762	0.00123412		C7orf29
CPVL	0.647503	0.00730562		ZDHHC3
XLOC_003959	-0.647221	0.040536		Q8NDX4
ENDOU	-0.647219	0.00144126		C2CD4B
ANKRD31	-0.647199	0.0212059		LOC100131096
DNAJA1	0.647128	7.99e-07		ZSCAN12P1
XLOC_007278	0.646895	0.0185535		HEXA
XLOC_002698	0.646588	0.143296		AFF2
XLOC_009738	-0.646054	0.000276605		XLOC_005136
SH3GL1P1	0.646041	1.06e-08		C12orf75
KRTAP19-2	-0.645984	0.0013091		C1orf226
SNORD115-7	0.645889	0.00185856		XLOC_000303
XAGE-4	0.645882	0.190368		TMX4
LOC284581	0.645876	8.96e-05		LDB3
LOC100132612	0.645358	0.00713719		SPRNP1
XLOC_003539	-0.645293	0.00924753		XLOC_014237
HEBP2	0.64505	3.96e-07		XLOC_010104
TMEM200A	-0.645045	0.00895936		DUSP6
XLOC_003319	0.645026	0.0183293		LOC253039
MCART1	0.645022	8.09e-07		OBSL1
XLOC_l2_001206	-0.645013	0.000181954		PPP2R3A
LOC100287765	0.644997	0.0608952		MCHR2
CTSO	-0.64495	1.07e-05		TUBB3
DNAJB4	0.644852	3.26e-09		ALDOB
SNORD115-5	0.644798	0.0018005		KLF17
C4orf10	-0.644786	0.00352224		XLOC_l2_012661
ANKRD20A2	0.644711	1.18e-05		FIGNL2
IL37	0.644638	0.0189627		ATXN7L2
STX2	0.644638	2.65e-05		RTBDN
XLOC_002142	0.644587	0.0358297		LOC100652764
LOC100507025	0.644569	1.81e-05		TCF20
XLOC_005877	0.644534	0.189539		LOC400684
XLOC_001460	-0.644495	0.00134416		PVRL1
RHOV	-0.64437	0.00201511		KRT7
SNORD89	0.644227	0.00541938		XLOC_012525
CCDC164	-0.644163	0.00415651		DMBT1
ANXA2P3	-0.644065	0.0161352		LOC100507245
LOC727916	-0.644023	0.00603759		CETN4P
LINC00256B	-0.643668	0.00382038		ADAM5P
SNORA37	0.643544	0.000724029		XLOC_007879
LOC440040	-0.643514	0.000289535		SNORA73A
CYP19A1	0.643501	0.0160871		PAR4
TNIK	-0.643276	6.19e-07		LOC286002
FBXO4	-0.643166	1.04e-06		NPFF
ATP5A1	-0.642916	1.71e-07		XLOC_011950
XLOC_000768	0.642745	0.00366413		C1orf94
SNAR-A3	0.642744	7.94e-08		PLXNA3
GRPR	-0.642354	0.00828504		HYDIN
CAV2	-0.642319	0.000932078		PFN3
CD200	-0.642233	0.0203295		XLOC_002003
LOC100130157	-0.642232	1.94e-06		DNMT3L
C19orf71	-0.642035	0.0845964		FOXS1
LOC100507645	0.642019	0.00273482		C1orf126
RAB36	-0.642	4.21e-05		XLOC_000446
LCE1E	-0.641739	0.000343012		LOC100129515
SPAG8	-0.641709	0.000900246		DDX25
CPB1	-0.64154	0.00174771		KDM2A
XLOC_005937	0.641319	0.00503206		CCDC83
TAF9B	-0.641308	7.18e-09		ABCD3
XLOC_001398	-0.641254	0.00487891		PTTG2
SLC25A41	0.641141	6.4e-07		XLOC_l2_005175
XLOC_002236	-0.6411	0.0567615		NBPF3
FLJ41484	0.641079	0.000414247		RALGDS
FAM167B	0.641031	0.00189707		XLOC_005067
C17orf65	-0.64102	0.000791156		SNORD47
XLOC_l2_007424	-0.640937	0.00234798		EXOSC5
TPP2	-0.640759	0.0113605		HLA-DMB
XLOC_007436	-0.640583	0.0438313		OR56B4
TDO2	-0.640574	0.00673488		LOC100652837
SYT5	-0.640494	0.0105181		TRAPPC8
HSP90AA2	0.639905	2.97e-08		LOC100507164
LOC100134868	0.639852	3.47e-05		LOC644450
FAM7A1	-0.639806	0.00230198		LOC388796
XLOC_l2_000101	0.639774	0.000257016		COPS7B
TRIM34	0.639676	0.00227708		ATP5B
QRICH2	0.639509	0.000106747		LOC100287216
PRMT6	-0.639194	3.98e-07		RAB7B
LOC729178	-0.639091	0.000107393		UBE3B
LOC100506731	-0.638971	0.0021312		BMX
XLOC_l2_005245	0.638962	0.0774269		TPPP3
ISLR2	0.638903	3.31e-05		LOC100505921
UBQLNL	0.638659	0.00980133		XLOC_l2_009804
XLOC_008416	-0.638606	0.0149863		FTSJ3
LOC157740	-0.6385	0.000101698		XLOC_000175
SNORD116-19	0.638461	0.000695598		LOC100506465
TBC1D7	-0.638413	0.00102354		GPT
XLOC_003131	0.638397	0.00994465		ZFP2
SNORD115-3	0.638389	0.0028365		XLOC_003069
CARD16	0.638375	0.00202516		FAM83H
OLFML2B	-0.638238	0.00416679		COQ4
XLOC_004850	-0.638105	0.05473		HIST1H2BK
PLK5	0.637906	2.74e-05		FLJ11710
IGF2BP2	0.637893	0.000161821		NUAK2
ATP6V0E2	-0.637752	6.06e-06		SORCS2
C14orf45	-0.637219	8.06e-08		FGF17
PIK3R5	0.637201	0.178643		FLJ34690
RNF216	0.637169	1.82e-06		LOC100506016
XLOC_009437	0.636933	0.00116445		C12orf48
RNF122	0.636806	1.89e-05		C1orf74
ANKRD20A8P	0.636754	9.41e-05		XLOC_001205
XLOC_l2_009136	0.636731	0.000251726		ME3
DEPDC5	-0.636613	0.00354995		PPARGC1A
CENPH	-0.636413	0.00591902		SLC1A6
OR4X1	-0.636409	0.0157969		SH2B2
XLOC_l2_008031	0.636097	0.0170209		MACF1
RN18S1	0.636055	0.0228185		LOC286121
C7orf29	-0.636033	0.000512416		FANCD2
ZDHHC3	0.636026	0.000417959		TMEM119
Q8NDX4	0.635998	1.45e-06		NMNAT2
C2CD4B	-0.635939	0.0340223		ZNF449
LOC100131096	0.635924	1.22e-05		NIT2
ZSCAN12P1	-0.63589	7.15e-05		HMX2
HEXA	-0.635836	3.84e-16		HSD17B3
AFF2	-0.635821	0.0380113		LOC387646
XLOC_005136	0.635802	0.027741		TTTY3
C12orf75	0.635738	3.25e-06		C2orf84
XLOC_006323	-0.635681	0.125185		XLOC_l2_004944
C1orf226	0.63564	1.67e-07		COL18A1-AS1
XLOC_000303	-0.635621	0.0264428		SLC22A7
TMX4	-0.635603	2.58e-05		XLOC_009628
[truncated: 30,082 more rows]

## Sheet: WGCNA
WCGNA
KCNE4
LCN6
CCL2
TNFRSF12A
VASP
IL1B
CDCP1
IL10RA
HLA-DQB1
EMP1
MYBPH
CHI3L2
CD74
HILPDA
C7orf58
PMFBP1
ARHGAP30
PARVG
OAS2
C9orf167
IL18
TACR3
psiTPTE22
C1orf87
ITGAL
SLAMF8
FAM20A
FCGR3A
ZBP1
PEX6
ICAM1
XLOC_004851
IDO1
CCL20
CCR5
IL27
ADORA3
C4A
CD69
FOS
S100A4
XLOC_007773
XLOC_001543
LOC100131733
LPCAT2
TMEM106A
XLOC_000301
RHBDF2
F13A1
CSDA
MGP
APLNR
XLOC_011379
VSIG4
ORAOV1
TFEC
LOC285281
CTSS
CXCL11
MSR1
TLR2
DOCK8
LOC100289255
CD44
XLOC_l2_005916
XLOC_000340
LSAMP-AS3
XLOC_004443
LOC100288432
XLOC_010898
CP
CYTL1
CCT6B
GBP3
KRBOX1
SLC47A2
EGFLAM
CXCL2
FCGR2A
SH3D19
IGLL5
KLHL6
LOC100507616
XLOC_007342
FLJ35024
HLA-DPA1
RUNX1
FLJ20444
HCLS1
TRAF3IP3
C21orf62
ERAP2
SPP1
VCAM1
FAM81B
MX2
TGFBI
HK2
C1orf162
TNFRSF10D
LOC729451
IL4I1
MIA
TLR8
SLCO4A1
FOLH1
C4B
SSR4P1
LOC151760
CXCL9
RNASE2
MPZL2
NCKAP1L
UBD
SERPINA3
LCP1
ADAMTS9
BTN3A2
LAIR1
TNFAIP8L2
ISG15
NUPR1
XLOC_003595
XLOC_l2_001986
SCIN
SECTM1
EMR2
COL8A1
LOC339926
IL8
XLOC_l2_015342
COL4A6
TRIM5
NCF2
XLOC_l2_015201
SERPINA5
C9orf171
XLOC_011948
HLA-DRA
PLA1A
LOC100505566
A2MP1
SAMSN1
HLA-DMB
GPR84
SFN
OAS1
SOCS3
PIRT
RGS1
CD14
XLOC_007221
FAM26F
RAB20
IL1RN
SHISA3
TLR5
C10orf10
PCK1
TM4SF1
BATF
SLC16A3
GBP1
FPR1
VGF
CD163
XLOC_009981
C20orf54
GBP5
FKBP5
CXCL10
MS4A4A
RHOH
LRRC25
LOC100652761
XLOC_007697
SLC7A7
ADAMTS4
XLOC_006951
CDKN1A
HOTAIRM1
MS4A6A
ISG20
LOC100506274
XLOC_l2_000297
STAB1
C2CD4A
C1QA
PATL2
CFI
SELE
XLOC_006255
XLOC_000604
FPR3
XLOC_000497
P2RY6
GBP2
IFI6
RTP4
APOL4
IRF7
S100A9
LPP-AS2
CCL8
ANKRD22
GNLY
IFI44L
S100A8
XLOC_009804
LYVE1
IFI30
CARD17
GPR65
Q5D1D6
C1QC
CHI3L1
RBM3
OASL
LILRA6
HAMP
FCGBP
LIPG
RNASE3
HLA-DRB5
SIGLEC1
NLRC5
IRF1
RGL4
CYTIP
XLOC_004908
TNFRSF10C
ALOX5AP
CRH
XLOC_013057
ZFP36
SNX31
ANGPT2
SLC1A5
XLOC_004207
ANGPTL4
XLOC_006890
OPALIN
ETV4
FCGR2C
PDLIM1
C5AR1
GPR4
C1QB
FCER1A
C17orf104
XLOC_002049
HMGCS2
SYT8
XLOC_004875
XLOC_008963
XLOC_002593
XLOC_005567
SHOX
DYDC1
ADCYAP1
KIAA0040
XLOC_008989
CD84
XLOC_010135
CXCL13
XLOC_l2_002729
LOC400499
SERTM1
XLOC_007835
CSN2
XLOC_003016
XLOC_008111
XLOC_l2_008841
PKP1
XLOC_006905
XLOC_004135
OCLN
XLOC_005919
XLOC_003911
XLOC_008116
XLOC_l2_001640
LOC100131094
SALL4
XLOC_008833
XLOC_l2_005997
RXFP2
TMEM212
XLOC_l2_007595
CMKLR1
XLOC_011170
KIF6
C12orf74
KEL
ADAMTS7
ZNF599
NLRC4
XLOC_010696
XLOC_012631
LOC728208
XLOC_004201
BRCA2
CDK2
XLOC_005747
XLOC_l2_006449
SMTNL2
LOC253962
XLOC_009926
XLOC_008366
FLJ41350
EPN3
XLOC_007727
XLOC_004452
ACE
NEFH
LOC100507472
XLOC_012031
XLOC_010629
XLOC_000824
ADIPOQ
LHCGR
XLOC_000617
DMRT3
XLOC_006765
LOC100653007
XLOC_011016
XLOC_003486
CTNS
IFNE
DPP10
LOC645485
GRIA4
LOC100653284
XLOC_002884
XLOC_009463
FLJ46552
XLOC_001913
TMEM156
XLOC_001595
CD79A
SNORA28
XLOC_005063
RXFP1
XLOC_006712
NXPH2
XLOC_011350
LRRC38
BSPH1
XLOC_012725
SIRPB2
XLOC_l2_010875
SNCA
XLOC_008441
XLOC_002958
XLOC_004707
SRRM2
MAGEE2
SCN7A
WT1
KIAA1324
LOC440905
XLOC_009606
XLOC_005810
XLOC_007087
KIR3DL2
XLOC_003900
JPH2
LOC100128571
INSM1
LOC153469
CATSPER4
XLOC_003260
LOC148638
RNU11
CLNK
SCARNA14
XLOC_014192
XLOC_004421
PKHD1
KCNJ3
LOC729870
LOC729059
XLOC_002392
XLOC_010068
XLOC_l2_009929
LOC100505606
FAM19A1
PITX1
XLOC_004371
XLOC_005552
BEND2
XLOC_011570
XLOC_006839
XLOC_008697
XLOC_l2_011145
BNC2
DACH2
ALAS2
TM4SF19
XLOC_011614
XLOC_004886
XLOC_005056
XLOC_l2_004010
TAPBP
LOC100506241
IRGM
XLOC_002725
SLC25A48
XLOC_009280
C12orf68
LOC553137
FLJ25917
DUPD1
TAS2R16
ANXA10
XLOC_002829
RNASE7
UBTFL1
LGSN
XLOC_000624
XLOC_l2_010405
XLOC_000888
XLOC_000457
DAPP1
KCNJ1
XLOC_013119
XLOC_011259
LOC100506128
TTLL6
XLOC_014014
LOC440970
TAS2R42
KIR2DS3
KRT17
RSPO2
XLOC_012716
MAGEB5
XLOC_010113
SACS-AS1
XLOC_l2_014217
XLOC_010576
XLOC_004529
XLOC_000866
LOC100505817
GP2
XLOC_002688
XLOC_002346
KRT38
XLOC_l2_015265
KYNU
XLOC_l2_012570
RTN4RL1
XLOC_008696
XLOC_000363
XLOC_004091
Q37NU8
LOC100507207
LOC100506944
SPAG6
LOC100131316
XLOC_004924
XLOC_003366
ACSM3
MYT1L
KLK6
XLOC_000483
PRAMEF4
GPR174
XLOC_003136
XLOC_003810
XLOC_008903
SNORD67
LOC100133612
XLOC_002788
XLOC_014369
XLOC_009361
XLOC_003825
D21S2090E
RN5-8S1
PRSS33
XLOC_011891
XLOC_008391
HBB
PLCH1
MRC1
SPHKAP
XLOC_003821
XLOC_013822
XLOC_008653
XLOC_011798
XLOC_004539
XLOC_011708
XLOC_004965
XLOC_l2_015142
TMEM155
LOC100652760
XLOC_010407
FLJ25328
TMPRSS11B
LOC158434
XLOC_008664
LOC100129427
KLK11
GCNT4
XLOC_012064
TSGA10IP
LOC100505795
XLOC_l2_001037
NFKBIZ
BEX5
ADM
HSD11B2
ZNF184
PLCZ1
STON1-GTF2A1L
XLOC_010423
XLOC_012561
SNORD17
OTOGL
XLOC_l2_010772
LOC100505983
XLOC_005535
XLOC_012143
XLOC_002563
MAS1
XLOC_012301
XLOC_006314
EDN1
HDGF
FLT3
XLOC_000947
FLJ16734
XLOC_013447
CYP2C8
CD200
VEGFA
C3orf30
PRO1768
LOC100507443
LOC100508233
P2RX7
RAB27B
PARM1
XLOC_002241
XLOC_008901
CBLN1
F11
NRIP3
NPPC
TAL1
XLOC_l2_000080
XLOC_l2_013233
XLOC_l2_006944
IPCEF1
XLOC_010851
LHX9
CHPF
XLOC_012843
FGF19
XLOC_001173
RBP3
HOXA6
WBSCR17
NECAP1
IL18RAP
TNFSF15
VEPH1
PHF17
DYDC2
XLOC_009652
CXorf59
XLOC_007162
XLOC_004398
MPZ
LHX3
ANKRD7
MMP13
SPRED3
MEPE
ULBP1
LOC401093
XLOC_006487
XLOC_003974
XLOC_l2_005667
LOC100130027
OR4D9
CNGA3
SLC14A1
LOC100506379
XLOC_l2_000691
LOC100507066
NRG1
TMEM191C
TCEB3C
CEACAM18
XLOC_008188
XLOC_006123
LOC100506890
XLOC_007026
LINC00189
C12orf28
XLOC_l2_001605
ZSCAN5B
XLOC_002308
XLOC_010336
LOC100506304
XLOC_l2_010636
ZBED6
XLOC_000723
CPA2
GJA4
NEDD9
XLOC_l2_001322
XLOC_009005
EDDM3A
MAEL
DUSP5P
MCCD1
XLOC_009095
XLOC_010733
XLOC_l2_001772
XLOC_l2_001810
XLOC_002887
IL13RA2
XLOC_013293
EGR2
XLOC_001488
XLOC_013698
XLOC_006271
SLC2A13
XLOC_005471
PRG4
XLOC_004985
MYBPC2
LOC100129060
XLOC_000730
XLOC_004343
XLOC_000280
PRAMEF12
RSPO3
LYPD3
RFPL2
XLOC_001325
METTL21C
XLOC_005215
XLOC_009705
XLOC_001497
XLOC_005443
WDR69
XLOC_007193
XLOC_014348
XLOC_005572
XLOC_006525
XLOC_001779
XLOC_l2_010415
XLOC_004944
XLOC_002867
XLOC_l2_004954
XLOC_002792
XLOC_006838
MUC6
XLOC_002530
LOC729681
CCDC67
FLJ20518
MUM1L1
THEMIS
XLOC_011723
GPR26
XLOC_008428
XLOC_009415
LOC153910
XLOC_l2_013040
XLOC_004754
LOC100506050
ABCG5
45362
C8orf47
XLOC_010616
LOC257358
DUOX2
NELL1
CHSY3
XLOC_008466
HMG20A
NLRP2
ENTPD3
NPHP3-AS1
XLOC_010740
KCNQ1
HS3ST2
TYRP1
MIMT1
XLOC_012727
XLOC_002993
SNX20
LOC389332
XLOC_006269
XLOC_004276
XLOC_010057
XLOC_003172
LOC730159
LOC731656
XLOC_l2_011062
TTTY23
XLOC_012847
GNG3
XLOC_l2_008214
XLOC_006283
XLOC_l2_000969
XLOC_009564
XLOC_004018
LOC100131298
LOC391322
POTED
BPIFB4
XLOC_003897
RP1L1
PPME1
XLOC_l2_010697
XLOC_004181
PRPH2
PNMA6A
FLJ43879
XLOC_013495
VSTM1
LOC100129973
LYZL6
SLC22A18AS
PTPRO
XLOC_008646
XLOC_003495
HNF4G
XLOC_000555
XLOC_l2_007933
SMPX
LOC100130815
SYT4
XLOC_013723
SNORD30
LOC100506293
ADAMTS20
OXGR1
XLOC_001117
XLOC_011043
XLOC_006857
OR2L13
XLOC_011807
XLOC_005082
XLOC_003256
XLOC_003370
XLOC_010931
XLOC_000412
C1orf111
NEFM
GJB4
XLOC_001768
RTN1
XLOC_l2_010601
SEMA3C
TRAT1
XLOC_l2_011514
PVRL3-AS1
C18orf42
SLN
C17orf39
VNN1
XLOC_l2_008031
XLOC_005775
TNFRSF10A
MSMB
XLOC_010545
SULF1
LOC387720
LOC100505649
LOC100505825
XLOC_011976
TPBG
XLOC_010191
XLOC_006001
XLOC_011054
XLOC_002238
NMNAT2
SLC28A1
FBXO40
DHRS7C
PTGFR
XLOC_004102
LOC100287814
XLOC_l2_015187
XLOC_008700
BPI
LOC100189589
XLOC_007734
CER1
HTR2C
TARP
XLOC_011973
XLOC_001523
SNORD12C
PNOC
LOC100507562
XLOC_002432
XLOC_l2_007135
XLOC_005067
XLOC_011387
LOC100130887
XLOC_011308
DSP
LOC100506405
MGC16075
C21orf128
ANKRD34C
XLOC_l2_011277
CCL18
CRHBP
XLOC_000616
XLOC_004471
PABPC1L2A
HBD
SH2D1B
PNMA2
XLOC_007278
PRMT8
GXYLT2
CARTPT
XLOC_003319
LOC100507030
FLJ32063
LOC644717
XLOC_001496
MIR31HG
SST
XLOC_009037
LOC100129373
PANK4
MAGEA4
IRX1
XLOC_013737
SLC10A4
XLOC_l2_011118
XLOC_012712
XLOC_007253
LRTM2
NMU
XLOC_003648
XLOC_010450
PPP1R14C
LOC286184
TRIM43
SCARNA9
PDYN
XLOC_004590
XLOC_010920
XLOC_003742
XLOC_011944
ACOT7
XLOC_006010
LOC100653103
TAC1
SEMA3A
DLX2
ELAVL4
XLOC_001853
MKX
SERTAD4
SNORD1B
SLC38A8
XLOC_009831
GABRA1
SCAND3
BTBD11
SP9
SLC27A2
SLC1A6
GPR88
NT5DC3
MAPK13
LOC100129480
KLF5
ENO2
PCP4L1
HMGCLL1
XLOC_011095
PDK4
CPNE4
PPEF1
EFNA3
DGAT2
PLA2G4D
ABCC12
XLOC_004935
AMPH
CXorf28
FKSG83
NEUROD6
C1orf173
CLRN3
FREM3
TUBA3C
XLOC_000294
REEP1
SCG2
XLOC_014410
DKFZP586K1520
C10orf107
KNCN
S100A12
XLOC_006819
UOX
XLOC_l2_001543
KCNG1
WNT2
CTXN3
XLOC_l2_008396
SYNPO2
UBE2QL1
APOLD1
XLOC_l2_003240
MAL2
XLOC_002251
XLOC_004669
CLVS1
XLOC_003988
SLC39A2
NUDT11
LOC643551
MGC24103
LOC100507360
PTPN5
LOC100507503
SPATA2L
FOLH1B
Q6F132
TRHDE
XLOC_l2_015448
ZWILCH
FRMPD2
SF3B4
XLOC_012537
XLOC_l2_011327
PCDH8
ZCCHC12
C17orf102
XLOC_003523
XLOC_005634
XLOC_001231
RMI2
WARS2
LOC344967
GPA33
XLOC_012616
XLOC_008207
XLOC_l2_003881
XLOC_011947
PRDM12
C1QL3
CRYM
SCG5
MRAP2
PTPN3
RNU2-2
DSC1
LOC574538
DUSP2
XLOC_009417
XLOC_000635
PDGFD
TMEM125
SDR16C5
FCGR2B
MCHR1
XLOC_007993
XLOC_002326
ENPP6
HTR7P1
TAGLN3
LOC100505504
SOSTDC1
CNTN5
CLDN20
SH3GL2
PPM1E
GABRD
SYP
CCDC113
LOC100129089
LOC100505734
DIRAS2
YTHDC1
FBXL21
XLOC_014088
OR2L8
AFP
LOC100506291
XLOC_002310
BTBD16
GYPE
PVRL1
LOC100288902
CDH8
SNORD66
GREM2
CARNS1
SNORD105B
STAT4
XLOC_014329
KISS1R
ZNF385B
GPR82
SFRP2
XLOC_l2_008313
EGFL6
PCSK1
LBP
TRIM17
IL7R
ADAMTS3
XLOC_011899
XLOC_012617
CIDEA
ZBBX
XLOC_007499
XLOC_002938
FAT2
XLOC_009887
UBASH3B
LILRA3
DYNC1I1
PVALB
LOC388906
SNORD125
PF4
LOC100130778
OPRK1
PTH2R
INSM2
SAGE1
ADRA1D
S100P
XLOC_004271
MC4R

## Sheet: angiogenesis genes from genecar
Angiogenesis
VEGFA
KDR
HIF1A
FGF2
FLT1
THBS1
ADGRB1
TEK
ANGPT2
ENG
ANGPT1
VEGFC
AKT1
MMP9
MMP2
ADGRB3
PLG
PTGS2
CXCL8
NOS3
TYMP
ADGRB2
TGFB1
NRP1
HGF
FLT4
SRC
PGF
COL18A1
STAT3
IL6
SERPINF1
ITGAV
ITGB3
VASH1
PDGFRB
CDH5
EGFR
MAPK1
VEGFD
HPSE
ITGB1
PECAM1
SCARNA5
FGFR1
TNF
EPO
ISM1
DLL4
FGFR2
FGF1
TP53
ANG
GDF2
VEGFB
ACVRL1
TIMP1
ETS1
CTNNB1
NOTCH1
MEG3
CCL2
TIMP2
MIR21
CCN1
CD36
PDGFB
MMP14
TGFB2
PTK2
EPAS1
BAIAP2
ITGA5
JAK2
CXCL12
ARNT
TIE1
EFNB2
PIK3CG
SMAD4
F3
VHL
FN1
PIK3CA
BMP6
LINC01672
ANPEP
EPHA2
IL1B
EPHB4
PVT1
JUN
PDGFRA
PRKCA
CCN2
SPP1
PLAU
SETD2
H19
VWF
NOS2
BDNF-AS
ID1
SERPINE1
TGFA
ACE
AKT3
MAPK14
MIR126
TGFBR1
EGF
COL4A2
TIMP3
MET
HMOX1
PTEN
BAIAP3
VASH2
ECM1
NFKB1
PF4
THBS2
COL4A3
VTN
NDP
CD34
ADM
NRP2
CERNA3
MAPK3
TNC
ANGPT4
MMRN2
MIR7-3HG
LEP
ERBB2
CEACAM1
JAG1
CD47
RHOA
KIT
ANGPTL3
FGFR3
SNHG6
EGLN1
FZD4
RECK
CXCR4
HRG
MTOR
TGFBR2
MALAT1
MMP1
PTN
ADAMTS1
RAC1
AKT2
EPHB2
TNMD
PROK1
RELA
WARS1
TMX2-CTNND1
BSG
PTGS1
RHOJ
MIAT
BIRC5
CXCL10
MMP13
PPARG
MMP7
SOD2
ADAMTSL1
COL4A1
BCL2
CNMD
CASP3
AIMP1
AGTR1
PDGFA
EPHA1
KRIT1
BMP4
SP1
PRKD1
ANGPTL4
IFNG
MMP3
MYC

## Sheet: GOKEGG and logFC
ONTOLOGY	ID	Description	GeneRatio	BgRatio	pvalue	p.adjust	qvalue	geneID	Count	zscore
BP	GO:0045766	positive regulation of angiogenesis	4/6	183/18800	1.2836e-07	4.1523e-05	1.18093e-05	VEGFA/ANGPT2/ANGPTL4/IL1B	4	2
BP	GO:1904018	positive regulation of vasculature development	4/6	183/18800	1.2836e-07	4.1523e-05	1.18093e-05	VEGFA/ANGPT2/ANGPTL4/IL1B	4	2
BP	GO:0007565	female pregnancy	4/6	185/18800	1.34089e-07	4.1523e-05	1.18093e-05	SPP1/VEGFA/ANGPT2/IL1B	4	2
BP	GO:0044703	multi-organism reproductive process	4/6	205/18800	2.02474e-07	4.38633e-05	1.24749e-05	SPP1/VEGFA/ANGPT2/IL1B	4	2
BP	GO:0044706	multi-multicellular organism process	4/6	213/18800	2.36078e-07	4.38633e-05	1.24749e-05	SPP1/VEGFA/ANGPT2/IL1B	4	2
BP	GO:0007566	embryo implantation	3/6	57/18800	5.25099e-07	8.13029e-05	2.31228e-05	SPP1/VEGFA/IL1B	3	1.73205
BP	GO:0045765	regulation of angiogenesis	4/6	345/18800	1.62406e-06	0.000202015	5.74537e-05	VEGFA/ANGPT2/ANGPTL4/IL1B	4	2
BP	GO:1901342	regulation of vasculature development	4/6	351/18800	1.73963e-06	0.000202015	5.74537e-05	VEGFA/ANGPT2/ANGPTL4/IL1B	4	2
BP	GO:1901550	regulation of endothelial cell development	2/6	17/18800	1.15198e-05	0.00107019	0.000304364	VEGFA/IL1B	2	1.41421
BP	GO:1903140	regulation of establishment of endothelial barrier	2/6	17/18800	1.15198e-05	0.00107019	0.000304364	VEGFA/IL1B	2	1.41421
BP	GO:0010721	negative regulation of cell development	3/6	181/18800	1.71849e-05	0.00145134	0.000412767	SPP1/VEGFA/IL1B	3	1.73205
BP	GO:0050926	regulation of positive chemotaxis	2/6	26/18800	2.74937e-05	0.00212847	0.000605343	VEGFA/ANGPT2	2	1.41421
BP	GO:0050920	regulation of chemotaxis	3/6	225/18800	3.29439e-05	0.00230417	0.000655313	CCL2/VEGFA/ANGPT2	3	1.73205
BP	GO:0097529	myeloid leukocyte migration	3/6	229/18800	3.47238e-05	0.00230417	0.000655313	CCL2/VEGFA/IL1B	3	1.73205
BP	GO:0030595	leukocyte chemotaxis	3/6	236/18800	3.79891e-05	0.00235279	0.000669142	CCL2/VEGFA/IL1B	3	1.73205
BP	GO:1900745	positive regulation of p38MAPK cascade	2/6	32/18800	4.19239e-05	0.0024342	0.000692295	VEGFA/IL1B	2	1.41421
BP	GO:0001666	response to hypoxia	3/6	286/18800	6.73551e-05	0.00368076	0.00104682	VEGFA/ANGPT2/ANGPTL4	3	1.73205
BP	GO:0140353	lipid export from cell	2/6	43/18800	7.6206e-05	0.00375893	0.00106905	SPP1/IL1B	2	1.41421
BP	GO:0036293	response to decreased oxygen levels	3/6	299/18800	7.6878e-05	0.00375893	0.00106905	VEGFA/ANGPT2/ANGPTL4	3	1.73205
BP	GO:1900744	regulation of p38MAPK cascade	2/6	46/18800	8.73085e-05	0.00377792	0.00107445	VEGFA/IL1B	2	1.41421
BP	GO:0060326	cell chemotaxis	3/6	315/18800	8.9764e-05	0.00377792	0.00107445	CCL2/VEGFA/IL1B	3	1.73205
BP	GO:0045601	regulation of endothelial cell differentiation	2/6	47/18800	9.1176e-05	0.00377792	0.00107445	VEGFA/IL1B	2	1.41421
BP	GO:0061028	establishment of endothelial barrier	2/6	48/18800	9.51266e-05	0.00377792	0.00107445	VEGFA/IL1B	2	1.41421
BP	GO:0070482	response to oxygen levels	3/6	324/18800	9.75996e-05	0.00377792	0.00107445	VEGFA/ANGPT2/ANGPTL4	3	1.73205
BP	GO:0038066	p38MAPK cascade	2/6	57/18800	0.000134422	0.00461511	0.00131255	VEGFA/IL1B	2	1.41421
BP	GO:0050767	regulation of neurogenesis	3/6	361/18800	0.000134525	0.00461511	0.00131255	SPP1/VEGFA/IL1B	3	1.73205
BP	GO:0048010	vascular endothelial growth factor receptor signaling pathway	2/6	58/18800	0.000139203	0.00461511	0.00131255	VEGFA/IL1B	2	1.41421
BP	GO:0060135	maternal process involved in female pregnancy	2/6	58/18800	0.000139203	0.00461511	0.00131255	SPP1/ANGPT2	2	1.41421
BP	GO:2000351	regulation of endothelial cell apoptotic process	2/6	59/18800	0.000144067	0.00461511	0.00131255	CCL2/ANGPTL4	2	1.41421
BP	GO:0031663	lipopolysaccharide-mediated signaling pathway	2/6	62/18800	0.000159155	0.00477527	0.0013581	CCL2/IL1B	2	1.41421
BP	GO:0050900	leukocyte migration	3/6	384/18800	0.00016154	0.00477527	0.0013581	CCL2/VEGFA/IL1B	3	1.73205
BP	GO:0001885	endothelial cell development	2/6	64/18800	0.000169628	0.00477527	0.0013581	VEGFA/IL1B	2	1.41421
BP	GO:0050918	positive chemotaxis	2/6	64/18800	0.000169628	0.00477527	0.0013581	VEGFA/ANGPT2	2	1.41421
BP	GO:0072577	endothelial cell apoptotic process	2/6	65/18800	0.000174988	0.00478128	0.00135981	CCL2/ANGPTL4	2	1.41421
BP	GO:0032370	positive regulation of lipid transport	2/6	69/18800	0.000197254	0.00509025	0.00144768	SPP1/IL1B	2	1.41421
BP	GO:0050922	negative regulation of chemotaxis	2/6	69/18800	0.000197254	0.00509025	0.00144768	CCL2/ANGPT2	2	1.41421
BP	GO:0050766	positive regulation of phagocytosis	2/6	71/18800	0.000208882	0.00524463	0.00149159	CCL2/IL1B	2	1.41421
BP	GO:0032102	negative regulation of response to external stimulus	3/6	429/18800	0.000224204	0.0054812	0.00155887	SPP1/CCL2/ANGPT2	3	1.73205
BP	GO:0051960	regulation of nervous system development	3/6	440/18800	0.000241616	0.00575542	0.00163686	SPP1/VEGFA/IL1B	3	1.73205
BP	GO:0045785	positive regulation of cell adhesion	3/6	446/18800	0.000251475	0.00584052	0.00166106	CCL2/VEGFA/IL1B	3	1.73205
BP	GO:0022407	regulation of cell-cell adhesion	3/6	456/18800	0.000268486	0.0060835	0.00173017	CCL2/VEGFA/IL1B	3	1.73205
BP	GO:0051781	positive regulation of cell division	2/6	89/18800	0.000328326	0.00721396	0.00205167	VEGFA/IL1B	2	1.41421
BP	GO:0043410	positive regulation of MAPK cascade	3/6	491/18800	0.000333908	0.00721396	0.00205167	CCL2/VEGFA/IL1B	3	1.73205
BP	GO:0060284	regulation of cell development	3/6	500/18800	0.000352261	0.00739594	0.00210343	SPP1/VEGFA/IL1B	3	1.73205
BP	GO:1904035	regulation of epithelial cell apoptotic process	2/6	94/18800	0.000366214	0.00739594	0.00210343	CCL2/ANGPTL4	2	1.41421
BP	GO:1905954	positive regulation of lipid localization	2/6	94/18800	0.000366214	0.00739594	0.00210343	SPP1/IL1B	2	1.41421
BP	GO:0050764	regulation of phagocytosis	2/6	99/18800	0.000406141	0.00802777	0.00228312	CCL2/IL1B	2	1.41421
BP	GO:0031058	positive regulation of histone modification	2/6	103/18800	0.000439548	0.00850708	0.00241944	VEGFA/IL1B	2	1.41421
BP	GO:0030593	neutrophil chemotaxis	2/6	106/18800	0.000465456	0.00882467	0.00250976	CCL2/IL1B	2	1.41421
BP	GO:0061387	regulation of extent of cell growth	2/6	108/18800	0.000483134	0.00897663	0.00255298	SPP1/VEGFA	2	1.41421
BP	GO:0071347	cellular response to interleukin-1	2/6	111/18800	0.000510259	0.00929471	0.00264345	CCL2/IL1B	2	1.41421
BP	GO:0043406	positive regulation of MAP kinase activity	2/6	116/18800	0.000557085	0.00973561	0.00276884	VEGFA/IL1B	2	1.41421
BP	GO:0045446	endothelial cell differentiation	2/6	117/18800	0.000566693	0.00973561	0.00276884	VEGFA/IL1B	2	1.41421
BP	GO:0032368	regulation of lipid transport	2/6	118/18800	0.000576382	0.00973561	0.00276884	SPP1/IL1B	2	1.41421
BP	GO:1904019	epithelial cell apoptotic process	2/6	118/18800	0.000576382	0.00973561	0.00276884	CCL2/ANGPTL4	2	1.41421
BP	GO:0002688	regulation of leukocyte chemotaxis	2/6	124/18800	0.000636207	0.0105542	0.00300165	CCL2/VEGFA	2	1.41421
BP	GO:0071621	granulocyte chemotaxis	2/6	128/18800	0.000677701	0.0108549	0.00308717	CCL2/IL1B	2	1.41421
BP	GO:1990266	neutrophil migration	2/6	128/18800	0.000677701	0.0108549	0.00308717	CCL2/IL1B	2	1.41421
BP	GO:0032874	positive regulation of stress-activated MAPK cascade	2/6	132/18800	0.000720481	0.0113057	0.00321537	VEGFA/IL1B	2	1.41421
BP	GO:0003158	endothelium development	2/6	133/18800	0.000731377	0.0113057	0.00321537	VEGFA/IL1B	2	1.41421
BP	GO:0070304	positive regulation of stress-activated protein kinase signaling cascade	2/6	134/18800	0.000742353	0.0113057	0.00321537	VEGFA/IL1B	2	1.41421
BP	GO:0050768	negative regulation of neurogenesis	2/6	140/18800	0.00080989	0.0121128	0.00344491	SPP1/IL1B	2	1.41421
BP	GO:0070555	response to interleukin-1	2/6	141/18800	0.000821426	0.0121128	0.00344491	CCL2/IL1B	2	1.41421
BP	GO:0051961	negative regulation of nervous system development	2/6	145/18800	0.00086837	0.012411	0.00352973	SPP1/IL1B	2	1.41421
BP	GO:0072006	nephron development	2/6	145/18800	0.00086837	0.012411	0.00352973	VEGFA/ANGPT2	2	1.41421
BP	GO:0043535	regulation of blood vessel endothelial cell migration	2/6	150/18800	0.000928844	0.0130501	0.00371148	VEGFA/ANGPT2	2	1.41421
BP	GO:0008360	regulation of cell shape	2/6	151/18800	0.000941177	0.0130501	0.00371148	CCL2/VEGFA	2	1.41421
BP	GO:0050770	regulation of axonogenesis	2/6	154/18800	0.000978656	0.0131561	0.00374163	SPP1/VEGFA	2	1.41421
BP	GO:0097530	granulocyte migration	2/6	154/18800	0.000978656	0.0131561	0.00374163	CCL2/IL1B	2	1.41421
BP	GO:1905952	regulation of lipid localization	2/6	155/18800	0.000991308	0.0131561	0.00374163	SPP1/IL1B	2	1.41421
BP	GO:0030856	regulation of epithelial cell differentiation	2/6	157/18800	0.00101685	0.013305	0.00378398	VEGFA/IL1B	2	1.41421
BP	GO:0043534	blood vessel endothelial cell migration	2/6	175/18800	0.00126098	0.0161193	0.00458439	VEGFA/ANGPT2	2	1.41421
BP	GO:0031056	regulation of histone modification	2/6	176/18800	0.00127529	0.0161193	0.00458439	VEGFA/IL1B	2	1.41421
BP	GO:0001659	temperature homeostasis	2/6	177/18800	0.00128968	0.0161193	0.00458439	VEGFA/IL1B	2	1.41421
BP	GO:0001936	regulation of endothelial cell proliferation	2/6	178/18800	0.00130415	0.0161193	0.00458439	CCL2/VEGFA	2	1.41421
BP	GO:0008361	regulation of cell size	2/6	179/18800	0.0013187	0.0161193	0.00458439	SPP1/VEGFA	2	1.41421
BP	GO:0043405	regulation of MAP kinase activity	2/6	183/18800	0.00137768	0.0166216	0.00472723	VEGFA/IL1B	2	1.41421
BP	GO:0051302	regulation of cell division	2/6	186/18800	0.00142273	0.0169451	0.00481925	VEGFA/IL1B	2	1.41421
BP	GO:0031099	regeneration	2/6	188/18800	0.00145316	0.0170885	0.00486002	SPP1/ANGPT2	2	1.41421
BP	GO:0001935	endothelial cell proliferation	2/6	194/18800	0.00154633	0.0179568	0.00510697	CCL2/VEGFA	2	1.41421
BP	GO:0032872	regulation of stress-activated MAPK cascade	2/6	198/18800	0.00161001	0.0183431	0.00521684	VEGFA/IL1B	2	1.41421
BP	GO:0009612	response to mechanical stimulus	2/6	201/18800	0.00165858	0.0183431	0.00521684	ANGPT2/IL1B	2	1.41421
BP	GO:0070302	regulation of stress-activated protein kinase signaling cascade	2/6	201/18800	0.00165858	0.0183431	0.00521684	VEGFA/IL1B	2	1.41421
BP	GO:1901888	regulation of cell junction assembly	2/6	201/18800	0.00165858	0.0183431	0.00521684	VEGFA/IL1B	2	1.41421
BP	GO:0002064	epithelial cell development	2/6	203/18800	0.00169135	0.0184855	0.00525733	VEGFA/IL1B	2	1.41421
BP	GO:0045216	cell-cell junction organization	2/6	205/18800	0.00172444	0.0186279	0.00529784	VEGFA/IL1B	2	1.41421
BP	GO:0071902	positive regulation of protein serine/threonine kinase activity	2/6	208/18800	0.00177464	0.0189499	0.00538942	VEGFA/IL1B	2	1.41421
BP	GO:0043491	protein kinase B signaling	2/6	216/18800	0.00191194	0.0198769	0.00565306	CCL2/IL1B	2	1.41421
BP	GO:0010810	regulation of cell-substrate adhesion	2/6	217/18800	0.00192945	0.0198769	0.00565306	VEGFA/ANGPT2	2	1.41421
BP	GO:0071222	cellular response to lipopolysaccharide	2/6	217/18800	0.00192945	0.0198769	0.00565306	CCL2/IL1B	2	1.41421
BP	GO:0002685	regulation of leukocyte migration	2/6	218/18800	0.00194704	0.0198769	0.00565306	CCL2/VEGFA	2	1.41421
BP	GO:0050769	positive regulation of neurogenesis	2/6	222/18800	0.00201816	0.0203395	0.00578461	VEGFA/IL1B	2	1.41421
BP	GO:0050870	positive regulation of T cell activation	2/6	223/18800	0.00203614	0.0203395	0.00578461	CCL2/IL1B	2	1.41421
BP	GO:0009743	response to carbohydrate	2/6	226/18800	0.00209052	0.0206219	0.00586492	ANGPT2/IL1B	2	1.41421
BP	GO:0048588	developmental cell growth	2/6	227/18800	0.0021088	0.0206219	0.00586492	SPP1/VEGFA	2	1.41421
BP	GO:0071219	cellular response to molecule of bacterial origin	2/6	229/18800	0.0021456	0.0206911	0.00588461	CCL2/IL1B	2	1.41421
BP	GO:0010594	regulation of endothelial cell migration	2/6	230/18800	0.00216411	0.0206911	0.00588461	VEGFA/ANGPT2	2	1.41421
BP	GO:0046883	regulation of hormone secretion	2/6	231/18800	0.0021827	0.0206911	0.00588461	SPP1/IL1B	2	1.41421
BP	GO:0060560	developmental growth involved in morphogenesis	2/6	234/18800	0.00223893	0.0210097	0.00597523	SPP1/VEGFA	2	1.41421
BP	GO:0051403	stress-activated MAPK cascade	2/6	245/18800	0.002451	0.0225443	0.00641167	VEGFA/IL1B	2	1.41421
BP	GO:1903039	positive regulation of leukocyte cell-cell adhesion	2/6	245/18800	0.002451	0.0225443	0.00641167	CCL2/IL1B	2	1.41421
BP	GO:0031098	stress-activated protein kinase signaling cascade	2/6	252/18800	0.00259076	0.0235962	0.00671084	VEGFA/IL1B	2	1.41421
BP	GO:0071216	cellular response to biotic stimulus	2/6	256/18800	0.0026723	0.0241026	0.00685485	CCL2/IL1B	2	1.41421
BP	GO:0051091	positive regulation of DNA-binding transcription factor activity	2/6	265/18800	0.00286021	0.0250542	0.0071255	VEGFA/IL1B	2	1.41421
BP	GO:0051962	positive regulation of nervous system development	2/6	270/18800	0.00296725	0.0250542	0.0071255	VEGFA/IL1B	2	1.41421
BP	GO:0001894	tissue homeostasis	2/6	272/18800	0.00301059	0.0250542	0.0071255	SPP1/VEGFA	2	1.41421
BP	GO:0043270	positive regulation of ion transport	2/6	273/18800	0.00303238	0.0250542	0.0071255	CCL2/IL1B	2	1.41421
BP	GO:1903532	positive regulation of secretion by cell	2/6	274/18800	0.00305424	0.0250542	0.0071255	SPP1/IL1B	2	1.41421
BP	GO:0043542	endothelial cell migration	2/6	279/18800	0.00316467	0.0250542	0.0071255	VEGFA/ANGPT2	2	1.41421
BP	GO:0010749	regulation of nitric oxide mediated signal transduction	1/6	10/18800	0.00318767	0.0250542	0.0071255	VEGFA	1	1
BP	GO:0033079	immature T cell proliferation	1/6	10/18800	0.00318767	0.0250542	0.0071255	IL1B	1	1
BP	GO:0035747	natural killer cell chemotaxis	1/6	10/18800	0.00318767	0.0250542	0.0071255	CCL2	1	1
BP	GO:0060947	cardiac vascular smooth muscle cell differentiation	1/6	10/18800	0.00318767	0.0250542	0.0071255	VEGFA	1	1
BP	GO:0090037	positive regulation of protein kinase C signaling	1/6	10/18800	0.00318767	0.0250542	0.0071255	VEGFA	1	1
BP	GO:1901725	regulation of histone deacetylase activity	1/6	10/18800	0.00318767	0.0250542	0.0071255	VEGFA	1	1
BP	GO:2000048	negative regulation of cell-cell adhesion mediated by cadherin	1/6	10/18800	0.00318767	0.0250542	0.0071255	VEGFA	1	1
BP	GO:2000425	regulation of apoptotic cell clearance	1/6	10/18800	0.00318767	0.0250542	0.0071255	CCL2	1	1
BP	GO:0046879	hormone secretion	2/6	281/18800	0.00320937	0.0250542	0.0071255	SPP1/IL1B	2	1.41421
BP	GO:0009914	hormone transport	2/6	290/18800	0.00341424	0.0250542	0.0071255	SPP1/IL1B	2	1.41421
BP	GO:0010632	regulation of epithelial cell migration	2/6	290/18800	0.00341424	0.0250542	0.0071255	VEGFA/ANGPT2	2	1.41421
BP	GO:0022409	positive regulation of cell-cell adhesion	2/6	291/18800	0.00343737	0.0250542	0.0071255	CCL2/IL1B	2	1.41421
BP	GO:0042063	gliogenesis	2/6	291/18800	0.00343737	0.0250542	0.0071255	CCL2/IL1B	2	1.41421
BP	GO:0001660	fever generation	1/6	11/18800	0.00350597	0.0250542	0.0071255	IL1B	1	1
BP	GO:0002551	mast cell chemotaxis	1/6	11/18800	0.00350597	0.0250542	0.0071255	VEGFA	1	1
BP	GO:0034350	regulation of glial cell apoptotic process	1/6	11/18800	0.00350597	0.0250542	0.0071255	CCL2	1	1
BP	GO:0042447	hormone catabolic process	1/6	11/18800	0.00350597	0.0250542	0.0071255	SPP1	1	1
BP	GO:0071394	cellular response to testosterone stimulus	1/6	11/18800	0.00350597	0.0250542	0.0071255	SPP1	1	1
BP	GO:0071679	commissural neuron axon guidance	1/6	11/18800	0.00350597	0.0250542	0.0071255	VEGFA	1	1
BP	GO:0097084	vascular associated smooth muscle cell development	1/6	11/18800	0.00350597	0.0250542	0.0071255	VEGFA	1	1
BP	GO:1902667	regulation of axon guidance	1/6	11/18800	0.00350597	0.0250542	0.0071255	VEGFA	1	1
BP	GO:0010720	positive regulation of cell development	2/6	297/18800	0.00357777	0.0253721	0.0072159	VEGFA/IL1B	2	1.41421
BP	GO:0051047	positive regulation of secretion	2/6	300/18800	0.00364897	0.025402	0.00722442	SPP1/IL1B	2	1.41421
BP	GO:0001822	kidney development	2/6	303/18800	0.00372084	0.025402	0.00722442	VEGFA/ANGPT2	2	1.41421
BP	GO:0007162	negative regulation of cell adhesion	2/6	305/18800	0.00376913	0.025402	0.00722442	VEGFA/ANGPT2	2	1.41421
BP	GO:0022604	regulation of cell morphogenesis	2/6	305/18800	0.00376913	0.025402	0.00722442	CCL2/VEGFA	2	1.41421
BP	GO:0031650	regulation of heat generation	1/6	12/18800	0.00382419	0.025402	0.00722442	IL1B	1	1
BP	GO:0045602	negative regulation of endothelial cell differentiation	1/6	12/18800	0.00382419	0.025402	0.00722442	VEGFA	1	1
BP	GO:0097531	mast cell migration	1/6	12/18800	0.00382419	0.025402	0.00722442	VEGFA	1	1
BP	GO:0150065	regulation of deacetylase activity	1/6	12/18800	0.00382419	0.025402	0.00722442	VEGFA	1	1
BP	GO:0006909	phagocytosis	2/6	310/18800	0.00389115	0.025402	0.00722442	CCL2/IL1B	2	1.41421
BP	GO:0070372	regulation of ERK1 and ERK2 cascade	2/6	311/18800	0.00391577	0.025402	0.00722442	CCL2/IL1B	2	1.41421
BP	GO:0072001	renal system development	2/6	312/18800	0.00394047	0.025402	0.00722442	VEGFA/ANGPT2	2	1.41421
BP	GO:0006959	humoral immune response	2/6	317/18800	0.00406508	0.025402	0.00722442	CCL2/IL1B	2	1.41421
BP	GO:0060249	anatomical structure homeostasis	2/6	319/18800	0.00411545	0.025402	0.00722442	SPP1/VEGFA	2	1.41421
BP	GO:0010623	programmed cell death involved in cell development	1/6	13/18800	0.00414232	0.025402	0.00722442	IL1B	1	1
BP	GO:0031392	regulation of prostaglandin biosynthetic process	1/6	13/18800	0.00414232	0.025402	0.00722442	IL1B	1	1
BP	GO:0061418	regulation of transcription from RNA polymerase II promoter in response to hypoxia	1/6	13/18800	0.00414232	0.025402	0.00722442	VEGFA	1	1
BP	GO:0070486	leukocyte aggregation	1/6	13/18800	0.00414232	0.025402	0.00722442	IL1B	1	1
BP	GO:0072683	T cell extravasation	1/6	13/18800	0.00414232	0.025402	0.00722442	CCL2	1	1
BP	GO:0016042	lipid catabolic process	2/6	327/18800	0.00431984	0.025402	0.00722442	SPP1/IL1B	2	1.41421
BP	GO:0048638	regulation of developmental growth	2/6	329/18800	0.00437168	0.025402	0.00722442	SPP1/VEGFA	2	1.41421
BP	GO:0030213	hyaluronan biosynthetic process	1/6	14/18800	0.00446037	0.025402	0.00722442	IL1B	1	1
BP	GO:0032306	regulation of prostaglandin secretion	1/6	14/18800	0.00446037	0.025402	0.00722442	IL1B	1	1
BP	GO:0032308	positive regulation of prostaglandin secretion	1/6	14/18800	0.00446037	0.025402	0.00722442	IL1B	1	1
BP	GO:0048681	negative regulation of axon regeneration	1/6	14/18800	0.00446037	0.025402	0.00722442	SPP1	1	1
BP	GO:0050930	induction of positive chemotaxis	1/6	14/18800	0.00446037	0.025402	0.00722442	VEGFA	1	1
BP	GO:0032496	response to lipopolysaccharide	2/6	333/18800	0.00447623	0.025402	0.00722442	CCL2/IL1B	2	1.41421
BP	GO:0070371	ERK1 and ERK2 cascade	2/6	335/18800	0.00452895	0.025402	0.00722442	CCL2/IL1B	2	1.41421
BP	GO:0050863	regulation of T cell activation	2/6	342/18800	0.00471577	0.025402	0.00722442	CCL2/IL1B	2	1.41421
BP	GO:1903037	regulation of leukocyte cell-cell adhesion	2/6	344/18800	0.0047698	0.025402	0.00722442	CCL2/IL1B	2	1.41421
BP	GO:0032725	positive regulation of granulocyte macrophage colony-stimulating factor production	1/6	15/18800	0.00477833	0.025402	0.00722442	IL1B	1	1
BP	GO:0033127	regulation of histone phosphorylation	1/6	15/18800	0.00477833	0.025402	0.00722442	IL1B	1	1
BP	GO:0034116	positive regulation of heterotypic cell-cell adhesion	1/6	15/18800	0.00477833	0.025402	0.00722442	IL1B	1	1
BP	GO:0043129	surfactant homeostasis	1/6	15/18800	0.00477833	0.025402	0.00722442	VEGFA	1	1
BP	GO:0070571	negative regulation of neuron projection regeneration	1/6	15/18800	0.00477833	0.025402	0.00722442	SPP1	1	1
BP	GO:0071639	positive regulation of monocyte chemotactic protein-1 production	1/6	15/18800	0.00477833	0.025402	0.00722442	IL1B	1	1
BP	GO:2000402	negative regulation of lymphocyte migration	1/6	15/18800	0.00477833	0.025402	0.00722442	CCL2	1	1
BP	GO:2001028	positive regulation of endothelial cell chemotaxis	1/6	15/18800	0.00477833	0.025402	0.00722442	VEGFA	1	1
BP	GO:2001279	regulation of unsaturated fatty acid biosynthetic process	1/6	15/18800	0.00477833	0.025402	0.00722442	IL1B	1	1
BP	GO:0030336	negative regulation of cell migration	2/6	346/18800	0.00482413	0.025402	0.00722442	CCL2/ANGPT2	2	1.41421
BP	GO:0032535	regulation of cellular component size	2/6	351/18800	0.00496122	0.025402	0.00722442	SPP1/VEGFA	2	1.41421
BP	GO:0001655	urogenital system development	2/6	352/18800	0.00498885	0.025402	0.00722442	VEGFA/ANGPT2	2	1.41421
BP	GO:0002237	response to molecule of bacterial origin	2/6	354/18800	0.00504434	0.025402	0.00722442	CCL2/IL1B	2	1.41421
BP	GO:0031649	heat generation	1/6	16/18800	0.00509621	0.025402	0.00722442	IL1B	1	1
BP	GO:0034349	glial cell apoptotic process	1/6	16/18800	0.00509621	0.025402	0.00722442	CCL2	1	1
BP	GO:0045780	positive regulation of bone resorption	1/6	16/18800	0.00509621	0.025402	0.00722442	SPP1	1	1
BP	GO:0051044	positive regulation of membrane protein ectodomain proteolysis	1/6	16/18800	0.00509621	0.025402	0.00722442	IL1B	1	1
BP	GO:0060841	venous blood vessel development	1/6	16/18800	0.00509621	0.025402	0.00722442	VEGFA	1	1
BP	GO:1901163	regulation of trophoblast cell migration	1/6	16/18800	0.00509621	0.025402	0.00722442	VEGFA	1	1
BP	GO:0010631	epithelial cell migration	2/6	358/18800	0.0051562	0.025402	0.00722442	VEGFA/ANGPT2	2	1.41421
BP	GO:0090132	epithelium migration	2/6	361/18800	0.00524085	0.025402	0.00722442	VEGFA/ANGPT2	2	1.41421
BP	GO:2000146	negative regulation of cell motility	2/6	361/18800	0.00524085	0.025402	0.00722442	CCL2/ANGPT2	2	1.41421
BP	GO:0031589	cell-substrate adhesion	2/6	364/18800	0.00532616	0.025402	0.00722442	VEGFA/ANGPT2	2	1.41421
BP	GO:0090130	tissue migration	2/6	366/18800	0.00538339	0.025402	0.00722442	VEGFA/ANGPT2	2	1.41421
BP	GO:0016264	gap junction assembly	1/6	17/18800	0.005414	0.025402	0.00722442	IL1B	1	1
BP	GO:0030949	positive regulation of vascular endothelial growth factor receptor signaling pathway	1/6	17/18800	0.005414	0.025402	0.00722442	IL1B	1	1
BP	GO:0032310	prostaglandin secretion	1/6	17/18800	0.005414	0.025402	0.00722442	IL1B	1	1
BP	GO:0032604	granulocyte macrophage colony-stimulating factor production	1/6	17/18800	0.005414	0.025402	0.00722442	IL1B	1	1
BP	GO:0032645	regulation of granulocyte macrophage colony-stimulating factor production	1/6	17/18800	0.005414	0.025402	0.00722442	IL1B	1	1
BP	GO:0043117	positive regulation of vascular permeability	1/6	17/18800	0.005414	0.025402	0.00722442	VEGFA	1	1
BP	GO:0046827	positive regulation of protein export from nucleus	1/6	17/18800	0.005414	0.025402	0.00722442	IL1B	1	1
BP	GO:0048569	post-embryonic animal organ development	1/6	17/18800	0.005414	0.025402	0.00722442	VEGFA	1	1
BP	GO:0048875	chemical homeostasis within a tissue	1/6	17/18800	0.005414	0.025402	0.00722442	VEGFA	1	1
BP	GO:0051770	positive regulation of nitric-oxide synthase biosynthetic process	1/6	17/18800	0.005414	0.025402	0.00722442	CCL2	1	1
BP	GO:0060192	negative regulation of lipase activity	1/6	17/18800	0.005414	0.025402	0.00722442	ANGPTL4	1	1
BP	GO:0060252	positive regulation of glial cell proliferation	1/6	17/18800	0.005414	0.025402	0.00722442	IL1B	1	1
BP	GO:0061450	trophoblast cell migration	1/6	17/18800	0.005414	0.025402	0.00722442	VEGFA	1	1
BP	GO:0090036	regulation of protein kinase C signaling	1/6	17/18800	0.005414	0.025402	0.00722442	VEGFA	1	1
BP	GO:0051271	negative regulation of cellular component movement	2/6	369/18800	0.00546977	0.0255348	0.00726217	CCL2/ANGPT2	2	1.41421
BP	GO:0051251	positive regulation of lymphocyte activation	2/6	371/18800	0.00552773	0.0255486	0.00726609	CCL2/IL1B	2	1.41421
BP	GO:0051346	negative regulation of hydrolase activity	2/6	371/18800	0.00552773	0.0255486	0.00726609	VEGFA/ANGPTL4	2	1.41421
BP	GO:0071900	regulation of protein serine/threonine kinase activity	2/6	372/18800	0.00555681	0.0255558	0.00726816	VEGFA/IL1B	2	1.41421
BP	GO:0002827	positive regulation of T-helper 1 type immune response	1/6	18/18800	0.00573171	0.0257235	0.00731583	IL1B	1	1
BP	GO:0030730	sequestering of triglyceride	1/6	18/18800	0.00573171	0.0257235	0.00731583	IL1B	1	1
BP	GO:0043116	negative regulation of vascular permeability	1/6	18/18800	0.00573171	0.0257235	0.00731583	VEGFA	1	1
BP	GO:0090190	positive regulation of branching involved in ureteric bud morphogenesis	1/6	18/18800	0.00573171	0.0257235	0.00731583	VEGFA	1	1
BP	GO:0150078	positive regulation of neuroinflammatory response	1/6	18/18800	0.00573171	0.0257235	0.00731583	IL1B	1	1
BP	GO:0007159	leukocyte cell-cell adhesion	2/6	381/18800	0.00582181	0.0260022	0.00739512	CCL2/IL1B	2	1.41421
BP	GO:0050678	regulation of epithelial cell proliferation	2/6	382/18800	0.00585162	0.0260103	0.00739741	CCL2/VEGFA	2	1.41421
BP	GO:0015732	prostaglandin transport	1/6	19/18800	0.00604933	0.0260177	0.00739952	IL1B	1	1
BP	GO:0035743	CD4-positive, alpha-beta T cell cytokine production	1/6	19/18800	0.00604933	0.0260177	0.00739952	IL1B	1	1
BP	GO:0048245	eosinophil chemotaxis	1/6	19/18800	0.00604933	0.0260177	0.00739952	CCL2	1	1
BP	GO:0048670	regulation of collateral sprouting	1/6	19/18800	0.00604933	0.0260177	0.00739952	SPP1	1	1
BP	GO:0060749	mammary gland alveolus development	1/6	19/18800	0.00604933	0.0260177	0.00739952	VEGFA	1	1
BP	GO:0060977	coronary vasculature morphogenesis	1/6	19/18800	0.00604933	0.0260177	0.00739952	VEGFA	1	1
BP	GO:0061377	mammary gland lobule development	1/6	19/18800	0.00604933	0.0260177	0.00739952	VEGFA	1	1
BP	GO:0006869	lipid transport	2/6	391/18800	0.00612308	0.0262135	0.00745522	SPP1/IL1B	2	1.41421
BP	GO:0040013	negative regulation of locomotion	2/6	396/18800	0.00627639	0.0266245	0.00757209	CCL2/ANGPT2	2	1.41421
BP	GO:0045860	positive regulation of protein kinase activity	2/6	396/18800	0.00627639	0.0266245	0.00757209	VEGFA/IL1B	2	1.41421
BP	GO:0032793	positive regulation of CREB transcription factor activity	1/6	20/18800	0.00636687	0.0267639	0.00761174	VEGFA	1	1
BP	GO:0051004	regulation of lipoprotein lipase activity	1/6	20/18800	0.00636687	0.0267639	0.00761174	ANGPTL4	1	1
BP	GO:0030449	regulation of complement activation	1/6	21/18800	0.00668433	0.0267661	0.00761237	IL1B	1	1
BP	GO:0031290	retinal ganglion cell axon guidance	1/6	21/18800	0.00668433	0.0267661	0.00761237	VEGFA	1	1
BP	GO:0032305	positive regulation of icosanoid secretion	1/6	21/18800	0.00668433	0.0267661	0.00761237	IL1B	1	1
BP	GO:0038083	peptidyl-tyrosine autophosphorylation	1/6	21/18800	0.00668433	0.0267661	0.00761237	VEGFA	1	1
BP	GO:0051767	nitric-oxide synthase biosynthetic process	1/6	21/18800	0.00668433	0.0267661	0.00761237	CCL2	1	1
BP	GO:0051769	regulation of nitric-oxide synthase biosynthetic process	1/6	21/18800	0.00668433	0.0267661	0.00761237	CCL2	1	1
BP	GO:0071605	monocyte chemotactic protein-1 production	1/6	21/18800	0.00668433	0.0267661	0.00761237	IL1B	1	1
BP	GO:0071637	regulation of monocyte chemotactic protein-1 production	1/6	21/18800	0.00668433	0.0267661	0.00761237	IL1B	1	1
BP	GO:0090189	regulation of branching involved in ureteric bud morphogenesis	1/6	21/18800	0.00668433	0.0267661	0.00761237	VEGFA	1	1
BP	GO:0090280	positive regulation of calcium ion import	1/6	21/18800	0.00668433	0.0267661	0.00761237	CCL2	1	1
BP	GO:2000047	regulation of cell-cell adhesion mediated by cadherin	1/6	21/18800	0.00668433	0.0267661	0.00761237	VEGFA	1	1
BP	GO:0001558	regulation of cell growth	2/6	415/18800	0.0068752	0.0267699	0.00761343	SPP1/VEGFA	2	1.41421
BP	GO:0010829	negative regulation of glucose transmembrane transport	1/6	22/18800	0.0070017	0.0267699	0.00761343	IL1B	1	1
BP	GO:0031065	positive regulation of histone deacetylation	1/6	22/18800	0.0070017	0.0267699	0.00761343	VEGFA	1	1
BP	GO:0032303	regulation of icosanoid secretion	1/6	22/18800	0.0070017	0.0267699	0.00761343	IL1B	1	1
BP	GO:0061042	vascular wound healing	1/6	22/18800	0.0070017	0.0267699	0.00761343	VEGFA	1	1
BP	GO:1903589	positive regulation of blood vessel endothelial cell proliferation involved in sprouting angiogenesis	1/6	22/18800	0.0070017	0.0267699	0.00761343	VEGFA	1	1
BP	GO:2000310	regulation of NMDA receptor activity	1/6	22/18800	0.0070017	0.0267699	0.00761343	CCL2	1	1
BP	GO:0034329	cell junction assembly	2/6	420/18800	0.00703703	0.0267699	0.00761343	VEGFA/IL1B	2	1.41421
BP	GO:0002696	positive regulation of leukocyte activation	2/6	421/18800	0.0070696	0.0267699	0.00761343	CCL2/IL1B	2	1.41421
BP	GO:0002689	negative regulation of leukocyte chemotaxis	1/6	23/18800	0.00731898	0.0267699	0.00761343	CCL2	1	1
BP	GO:0036303	lymph vessel morphogenesis	1/6	23/18800	0.00731898	0.0267699	0.00761343	VEGFA	1	1
BP	GO:0045723	positive regulation of fatty acid biosynthetic process	1/6	23/18800	0.00731898	0.0267699	0.00761343	IL1B	1	1
BP	GO:0046697	decidualization	1/6	23/18800	0.00731898	0.0267699	0.00761343	SPP1	1	1
BP	GO:0060353	regulation of cell adhesion molecule production	1/6	23/18800	0.00731898	0.0267699	0.00761343	IL1B	1	1
BP	GO:0072677	eosinophil migration	1/6	23/18800	0.00731898	0.0267699	0.00761343	CCL2	1	1
BP	GO:0050804	modulation of chemical synaptic transmission	2/6	429/18800	0.00733276	0.0267699	0.00761343	CCL2/IL1B	2	1.41421
BP	GO:0007409	axonogenesis	2/6	430/18800	0.00736597	0.0267699	0.00761343	SPP1/VEGFA	2	1.41421
BP	GO:0099177	regulation of trans-synaptic signaling	2/6	430/18800	0.00736597	0.0267699	0.00761343	CCL2/IL1B	2	1.41421
BP	GO:0010975	regulation of neuron projection development	2/6	431/18800	0.00739925	0.0267699	0.00761343	SPP1/VEGFA	2	1.41421
BP	GO:0048608	reproductive structure development	2/6	433/18800	0.00746602	0.0267699	0.00761343	SPP1/VEGFA	2	1.41421
BP	GO:1903131	mononuclear cell differentiation	2/6	433/18800	0.00746602	0.0267699	0.00761343	VEGFA/IL1B	2	1.41421
BP	GO:0050867	positive regulation of cell activation	2/6	436/18800	0.0075667	0.0267699	0.00761343	CCL2/IL1B	2	1.41421
BP	GO:0061458	reproductive system development	2/6	436/18800	0.0075667	0.0267699	0.00761343	SPP1/VEGFA	2	1.41421
BP	GO:0002052	positive regulation of neuroblast proliferation	1/6	24/18800	0.00763618	0.0267699	0.00761343	VEGFA	1	1
BP	GO:0002922	positive regulation of humoral immune response	1/6	24/18800	0.00763618	0.0267699	0.00761343	IL1B	1	1
BP	GO:0035162	embryonic hemopoiesis	1/6	24/18800	0.00763618	0.0267699	0.00761343	VEGFA	1	1
BP	GO:0036003	positive regulation of transcription from RNA polymerase II promoter in response to stress	1/6	24/18800	0.00763618	0.0267699	0.00761343	VEGFA	1	1
BP	GO:0048143	astrocyte activation	1/6	24/18800	0.00763618	0.0267699	0.00761343	IL1B	1	1
BP	GO:0051043	regulation of membrane protein ectodomain proteolysis	1/6	24/18800	0.00763618	0.0267699	0.00761343	IL1B	1	1
BP	GO:0071676	negative regulation of mononuclear cell migration	1/6	24/18800	0.00763618	0.0267699	0.00761343	CCL2	1	1
BP	GO:1901522	positive regulation of transcription from RNA polymerase II promoter involved in cellular response to chemical stimulus	1/6	24/18800	0.00763618	0.0267699	0.00761343	VEGFA	1	1
BP	GO:2000353	positive regulation of endothelial cell apoptotic process	1/6	24/18800	0.00763618	0.0267699	0.00761343	CCL2	1	1
BP	GO:2001026	regulation of endothelial cell chemotaxis	1/6	24/18800	0.00763618	0.0267699	0.00761343	VEGFA	1	1
BP	GO:0032103	positive regulation of response to external stimulus	2/6	442/18800	0.00776995	0.0270645	0.00769724	VEGFA/IL1B	2	1.41421
BP	GO:0050673	epithelial cell proliferation	2/6	443/18800	0.00780407	0.0270645	0.00769724	CCL2/VEGFA	2	1.41421
BP	GO:0010876	lipid localization	2/6	446/18800	0.00790685	0.0270645	0.00769724	SPP1/IL1B	2	1.41421
BP	GO:0034114	regulation of heterotypic cell-cell adhesion	1/6	25/18800	0.0079533	0.0270645	0.00769724	IL1B	1	1
BP	GO:0048668	collateral sprouting	1/6	25/18800	0.0079533	0.0270645	0.00769724	SPP1	1	1
BP	GO:0050927	positive regulation of positive chemotaxis	1/6	25/18800	0.0079533	0.0270645	0.00769724	VEGFA	1	1
BP	GO:1905563	negative regulation of vascular endothelial cell proliferation	1/6	25/18800	0.0079533	0.0270645	0.00769724	CCL2	1	1
BP	GO:2000193	positive regulation of fatty acid transport	1/6	25/18800	0.0079533	0.0270645	0.00769724	IL1B	1	1
BP	GO:0023061	signal release	2/6	451/18800	0.00807954	0.0273421	0.00777619	SPP1/IL1B	2	1.41421
BP	GO:0051090	regulation of DNA-binding transcription factor activity	2/6	452/18800	0.00811429	0.0273421	0.00777619	VEGFA/IL1B	2	1.41421
BP	GO:0002726	positive regulation of T cell cytokine production	1/6	26/18800	0.00827033	0.0273421	0.00777619	IL1B	1	1
BP	GO:0031954	positive regulation of protein autophosphorylation	1/6	26/18800	0.00827033	0.0273421	0.00777619	VEGFA	1	1
BP	GO:0050995	negative regulation of lipid catabolic process	1/6	26/18800	0.00827033	0.0273421	0.00777619	IL1B	1	1
BP	GO:0051894	positive regulation of focal adhesion assembly	1/6	26/18800	0.00827033	0.0273421	0.00777619	VEGFA	1	1
BP	GO:0060352	cell adhesion molecule production	1/6	26/18800	0.00827033	0.0273421	0.00777619	IL1B	1	1
BP	GO:1901623	regulation of lymphocyte chemotaxis	1/6	26/18800	0.00827033	0.0273421	0.00777619	CCL2	1	1
BP	GO:0002092	positive regulation of receptor internalization	1/6	27/18800	0.00858728	0.0278936	0.00793304	VEGFA	1	1
BP	GO:0002675	positive regulation of acute inflammatory response	1/6	27/18800	0.00858728	0.0278936	0.00793304	IL1B	1	1
BP	GO:0006706	steroid catabolic process	1/6	27/18800	0.00858728	0.0278936	0.00793304	SPP1	1	1
BP	GO:0007263	nitric oxide mediated signal transduction	1/6	27/18800	0.00858728	0.0278936	0.00793304	VEGFA	1	1
BP	GO:0072012	glomerulus vasculature development	1/6	27/18800	0.00858728	0.0278936	0.00793304	ANGPT2	1	1
BP	GO:0044331	cell-cell adhesion mediated by cadherin	1/6	28/18800	0.00890414	0.028365	0.0080671	VEGFA	1	1
BP	GO:0050996	positive regulation of lipid catabolic process	1/6	28/18800	0.00890414	0.028365	0.0080671	IL1B	1	1
BP	GO:0090312	positive regulation of protein deacetylation	1/6	28/18800	0.00890414	0.028365	0.0080671	VEGFA	1	1
BP	GO:1903672	positive regulation of sprouting angiogenesis	1/6	28/18800	0.00890414	0.028365	0.0080671	VEGFA	1	1
BP	GO:0033674	positive regulation of kinase activity	2/6	476/18800	0.00896896	0.028365	0.0080671	VEGFA/IL1B	2	1.41421
BP	GO:0007346	regulation of mitotic cell cycle	2/6	478/18800	0.00904198	0.028365	0.0080671	CCL2/IL1B	2	1.41421
BP	GO:0061564	axon development	2/6	479/18800	0.00907859	0.028365	0.0080671	SPP1/VEGFA	2	1.41421
BP	GO:0001667	ameboidal-type cell migration	2/6	480/18800	0.00911527	0.028365	0.0080671	VEGFA/ANGPT2	2	1.41421
BP	GO:0002825	regulation of T-helper 1 type immune response	1/6	29/18800	0.00922092	0.028365	0.0080671	IL1B	1	1
BP	GO:0008209	androgen metabolic process	1/6	29/18800	0.00922092	0.028365	0.0080671	SPP1	1	1
BP	GO:0010575	positive regulation of vascular endothelial growth factor production	1/6	29/18800	0.00922092	0.028365	0.0080671	IL1B	1	1
BP	GO:0030212	hyaluronan metabolic process	1/6	29/18800	0.00922092	0.028365	0.0080671	IL1B	1	1
BP	GO:0048679	regulation of axon regeneration	1/6	29/18800	0.00922092	0.028365	0.0080671	SPP1	1	1
BP	GO:0051968	positive regulation of synaptic transmission, glutamatergic	1/6	29/18800	0.00922092	0.028365	0.0080671	CCL2	1	1
BP	GO:0061437	renal system vasculature development	1/6	29/18800	0.00922092	0.028365	0.0080671	ANGPT2	1	1
BP	GO:0061440	kidney vasculature development	1/6	29/18800	0.00922092	0.028365	0.0080671	ANGPT2	1	1
BP	GO:0016049	cell growth	2/6	484/18800	0.00926267	0.0283994	0.00807688	SPP1/VEGFA	2	1.41421
BP	GO:0019221	cytokine-mediated signaling pathway	2/6	486/18800	0.00933678	0.0285325	0.00811472	CCL2/IL1B	2	1.41421
BP	GO:0090066	regulation of anatomical structure size	2/6	487/18800	0.00937394	0.0285521	0.0081203	SPP1/VEGFA	2	1.41421
BP	GO:0001945	lymph vessel development	1/6	30/18800	0.00953762	0.0286746	0.00815514	VEGFA	1	1
BP	GO:0033198	response to ATP	1/6	30/18800	0.00953762	0.0286746	0.00815514	IL1B	1	1
BP	GO:0060251	regulation of glial cell proliferation	1/6	30/18800	0.00953762	0.0286746	0.00815514	IL1B	1	1
BP	GO:0070498	interleukin-1-mediated signaling pathway	1/6	30/18800	0.00953762	0.0286746	0.00815514	IL1B	1	1
BP	GO:0016570	histone modification	2/6	494/18800	0.00963595	0.0288768	0.00821265	VEGFA/IL1B	2	1.41421
BP	GO:0010817	regulation of hormone levels	2/6	496/18800	0.00971143	0.0288788	0.00821322	SPP1/IL1B	2	1.41421
BP	GO:0035066	positive regulation of histone acetylation	1/6	31/18800	0.00985423	0.0288788	0.00821322	IL1B	1	1
BP	GO:0035767	endothelial cell chemotaxis	1/6	31/18800	0.00985423	0.0288788	0.00821322	VEGFA	1	1
BP	GO:0046825	regulation of protein export from nucleus	1/6	31/18800	0.00985423	0.0288788	0.00821322	IL1B	1	1
BP	GO:0060055	angiogenesis involved in wound healing	1/6	31/18800	0.00985423	0.0288788	0.00821322	VEGFA	1	1
BP	GO:0070528	protein kinase C signaling	1/6	31/18800	0.00985423	0.0288788	0.00821322	VEGFA	1	1
BP	GO:0150117	positive regulation of cell-substrate junction organization	1/6	31/18800	0.00985423	0.0288788	0.00821322	VEGFA	1	1
BP	GO:0001516	prostaglandin biosynthetic process	1/6	32/18800	0.0101708	0.0291624	0.00829389	IL1B	1	1
BP	GO:0030947	regulation of vascular endothelial growth factor receptor signaling pathway	1/6	32/18800	0.0101708	0.0291624	0.00829389	IL1B	1	1
BP	GO:0032770	positive regulation of monooxygenase activity	1/6	32/18800	0.0101708	0.0291624	0.00829389	IL1B	1	1
BP	GO:0046457	prostanoid biosynthetic process	1/6	32/18800	0.0101708	0.0291624	0.00829389	IL1B	1	1
BP	GO:0070570	regulation of neuron projection regeneration	1/6	32/18800	0.0101708	0.0291624	0.00829389	SPP1	1	1
BP	GO:0090183	regulation of kidney development	1/6	32/18800	0.0101708	0.0291624	0.00829389	VEGFA	1	1
BP	GO:1901889	negative regulation of cell junction assembly	1/6	32/18800	0.0101708	0.0291624	0.00829389	IL1B	1	1
BP	GO:0001893	maternal placenta development	1/6	33/18800	0.0104872	0.0296128	0.00842197	SPP1	1	1
BP	GO:0048841	regulation of axon extension involved in axon guidance	1/6	33/18800	0.0104872	0.0296128	0.00842197	VEGFA	1	1
BP	GO:1901099	negative regulation of signal transduction in absence of ligand	1/6	33/18800	0.0104872	0.0296128	0.00842197	IL1B	1	1
BP	GO:2000191	regulation of fatty acid transport	1/6	33/18800	0.0104872	0.0296128	0.00842197	IL1B	1	1
BP	GO:2001240	negative regulation of extrinsic apoptotic signaling pathway in absence of ligand	1/6	33/18800	0.0104872	0.0296128	0.00842197	IL1B	1	1
BP	GO:0032743	positive regulation of interleukin-2 production	1/6	34/18800	0.0108036	0.0302304	0.00859763	IL1B	1	1
BP	GO:1902692	regulation of neuroblast proliferation	1/6	34/18800	0.0108036	0.0302304	0.00859763	VEGFA	1	1
BP	GO:2000352	negative regulation of endothelial cell apoptotic process	1/6	34/18800	0.0108036	0.0302304	0.00859763	ANGPTL4	1	1
BP	GO:0001569	branching involved in blood vessel morphogenesis	1/6	35/18800	0.0111198	0.0306538	0.00871803	VEGFA	1	1
BP	GO:0033280	response to vitamin D	1/6	35/18800	0.0111198	0.0306538	0.00871803	SPP1	1	1
BP	GO:0035633	maintenance of blood-brain barrier	1/6	35/18800	0.0111198	0.0306538	0.00871803	VEGFA	1	1
BP	GO:0042462	eye photoreceptor cell development	1/6	35/18800	0.0111198	0.0306538	0.00871803	VEGFA	1	1
BP	GO:0090050	positive regulation of cell migration involved in sprouting angiogenesis	1/6	35/18800	0.0111198	0.0306538	0.00871803	VEGFA	1	1
BP	GO:0030224	monocyte differentiation	1/6	36/18800	0.011436	0.0313394	0.00891302	VEGFA	1	1
BP	GO:1905332	positive regulation of morphogenesis of an epithelium	1/6	36/18800	0.011436	0.0313394	0.00891302	VEGFA	1	1
BP	GO:0046627	negative regulation of insulin receptor signaling pathway	1/6	37/18800	0.0117521	0.0317376	0.00902626	IL1B	1	1
BP	GO:0048846	axon extension involved in axon guidance	1/6	37/18800	0.0117521	0.0317376	0.00902626	VEGFA	1	1
BP	GO:0071542	dopaminergic neuron differentiation	1/6	37/18800	0.0117521	0.0317376	0.00902626	VEGFA	1	1
BP	GO:1902284	neuron projection extension involved in neuron projection guidance	1/6	37/18800	0.0117521	0.0317376	0.00902626	VEGFA	1	1
BP	GO:2000758	positive regulation of peptidyl-lysine acetylation	1/6	37/18800	0.0117521	0.0317376	0.00902626	IL1B	1	1
BP	GO:0002369	T cell cytokine production	1/6	38/18800	0.0120681	0.0321241	0.00913619	IL1B	1	1
BP	GO:0002724	regulation of T cell cytokine production	1/6	38/18800	0.0120681	0.0321241	0.00913619	IL1B	1	1
BP	GO:0035886	vascular associated smooth muscle cell differentiation	1/6	38/18800	0.0120681	0.0321241	0.00913619	VEGFA	1	1
BP	GO:0048246	macrophage chemotaxis	1/6	38/18800	0.0120681	0.0321241	0.00913619	CCL2	1	1
BP	GO:1904037	positive regulation of epithelial cell apoptotic process	1/6	38/18800	0.0120681	0.0321241	0.00913619	CCL2	1	1
BP	GO:0045773	positive regulation of axon extension	1/6	39/18800	0.0123841	0.0326841	0.00929546	VEGFA	1	1
BP	GO:0045923	positive regulation of fatty acid metabolic process	1/6	39/18800	0.0123841	0.0326841	0.00929546	IL1B	1	1
BP	GO:1900077	negative regulation of cellular response to insulin stimulus	1/6	39/18800	0.0123841	0.0326841	0.00929546	IL1B	1	1
BP	GO:0033574	response to testosterone	1/6	41/18800	0.0130157	0.0339651	0.00965978	SPP1	1	1
BP	GO:0045124	regulation of bone resorption	1/6	41/18800	0.0130157	0.0339651	0.00965978	SPP1	1	1
BP	GO:0045429	positive regulation of nitric oxide biosynthetic process	1/6	41/18800	0.0130157	0.0339651	0.00965978	IL1B	1	1
BP	GO:0150077	regulation of neuroinflammatory response	1/6	41/18800	0.0130157	0.0339651	0.00965978	IL1B	1	1
BP	GO:0031952	regulation of protein autophosphorylation	1/6	42/18800	0.0133314	0.0343071	0.00975704	VEGFA	1	1
BP	GO:0050691	regulation of defense response to virus by host	1/6	42/18800	0.0133314	0.0343071	0.00975704	IL1B	1	1
BP	GO:0050999	regulation of nitric-oxide synthase activity	1/6	42/18800	0.0133314	0.0343071	0.00975704	IL1B	1	1
BP	GO:0055090	acylglycerol homeostasis	1/6	42/18800	0.0133314	0.0343071	0.00975704	ANGPTL4	1	1
BP	GO:0070328	triglyceride homeostasis	1/6	42/18800	0.0133314	0.0343071	0.00975704	ANGPTL4	1	1
BP	GO:0014002	astrocyte development	1/6	43/18800	0.013647	0.0348298	0.0099057	IL1B	1	1
BP	GO:0031063	regulation of histone deacetylation	1/6	43/18800	0.013647	0.0348298	0.0099057	VEGFA	1	1
BP	GO:1904407	positive regulation of nitric oxide metabolic process	1/6	43/18800	0.013647	0.0348298	0.0099057	IL1B	1	1
BP	GO:0006509	membrane protein ectodomain proteolysis	1/6	44/18800	0.0139625	0.0351522	0.00999739	IL1B	1	1
BP	GO:0007595	lactation	1/6	44/18800	0.0139625	0.0351522	0.00999739	VEGFA	1	1
BP	GO:0014009	glial cell proliferation	1/6	44/18800	0.0139625	0.0351522	0.00999739	IL1B	1	1
BP	GO:0045840	positive regulation of mitotic nuclear division	1/6	44/18800	0.0139625	0.0351522	0.00999739	IL1B	1	1
BP	GO:2001239	regulation of extrinsic apoptotic signaling pathway in absence of ligand	1/6	44/18800	0.0139625	0.0351522	0.00999739	IL1B	1	1
BP	GO:0001754	eye photoreceptor cell differentiation	1/6	45/18800	0.0142779	0.0353712	0.0100597	VEGFA	1	1
BP	GO:0002920	regulation of humoral immune response	1/6	45/18800	0.0142779	0.0353712	0.0100597	IL1B	1	1
BP	GO:0016572	histone phosphorylation	1/6	45/18800	0.0142779	0.0353712	0.0100597	IL1B	1	1
BP	GO:0032892	positive regulation of organic acid transport	1/6	45/18800	0.0142779	0.0353712	0.0100597	IL1B	1	1
BP	GO:0042088	T-helper 1 type immune response	1/6	45/18800	0.0142779	0.0353712	0.0100597	IL1B	1	1
BP	GO:2000273	positive regulation of signaling receptor activity	1/6	45/18800	0.0142779	0.0353712	0.0100597	CCL2	1	1
BP	GO:0032309	icosanoid secretion	1/6	46/18800	0.0145933	0.0360562	0.0102545	IL1B	1	1
BP	GO:0002673	regulation of acute inflammatory response	1/6	47/18800	0.0149085	0.0363518	0.0103386	IL1B	1	1
BP	GO:0043618	regulation of transcription from RNA polymerase II promoter in response to stress	1/6	47/18800	0.0149085	0.0363518	0.0103386	VEGFA	1	1
BP	GO:0090279	regulation of calcium ion import	1/6	47/18800	0.0149085	0.0363518	0.0103386	CCL2	1	1
BP	GO:0101023	vascular endothelial cell proliferation	1/6	47/18800	0.0149085	0.0363518	0.0103386	CCL2	1	1
BP	GO:1905562	regulation of vascular endothelial cell proliferation	1/6	47/18800	0.0149085	0.0363518	0.0103386	CCL2	1	1
BP	GO:0006953	acute-phase response	1/6	48/18800	0.0152237	0.0366394	0.0104204	IL1B	1	1
BP	GO:0043114	regulation of vascular permeability	1/6	48/18800	0.0152237	0.0366394	0.0104204	VEGFA	1	1
BP	GO:0060976	coronary vasculature development	1/6	48/18800	0.0152237	0.0366394	0.0104204	VEGFA	1	1
BP	GO:1901985	positive regulation of protein acetylation	1/6	48/18800	0.0152237	0.0366394	0.0104204	IL1B	1	1
BP	GO:1903587	regulation of blood vessel endothelial cell proliferation involved in sprouting angiogenesis	1/6	48/18800	0.0152237	0.0366394	0.0104204	VEGFA	1	1
BP	GO:0030225	macrophage differentiation	1/6	49/18800	0.0155388	0.0368254	0.0104733	VEGFA	1	1
BP	GO:0042304	regulation of fatty acid biosynthetic process	1/6	49/18800	0.0155388	0.0368254	0.0104733	IL1B	1	1
BP	GO:0042461	photoreceptor cell development	1/6	49/18800	0.0155388	0.0368254	0.0104733	VEGFA	1	1
BP	GO:0046850	regulation of bone remodeling	1/6	49/18800	0.0155388	0.0368254	0.0104733	SPP1	1	1
BP	GO:0060986	endocrine hormone secretion	1/6	49/18800	0.0155388	0.0368254	0.0104733	IL1B	1	1
BP	GO:1903793	positive regulation of anion transport	1/6	49/18800	0.0155388	0.0368254	0.0104733	IL1B	1	1
BP	GO:0006692	prostanoid metabolic process	1/6	50/18800	0.0158538	0.0370987	0.010551	IL1B	1	1
BP	GO:0006693	prostaglandin metabolic process	1/6	50/18800	0.0158538	0.0370987	0.010551	IL1B	1	1
BP	GO:0030857	negative regulation of epithelial cell differentiation	1/6	50/18800	0.0158538	0.0370987	0.010551	VEGFA	1	1
BP	GO:0034332	adherens junction organization	1/6	50/18800	0.0158538	0.0370987	0.010551	VEGFA	1	1
BP	GO:0038084	vascular endothelial growth factor signaling pathway	1/6	50/18800	0.0158538	0.0370987	0.010551	VEGFA	1	1
BP	GO:0008347	glial cell migration	1/6	51/18800	0.0161687	0.0374583	0.0106532	CCL2	1	1
BP	GO:0043277	apoptotic cell clearance	1/6	51/18800	0.0161687	0.0374583	0.0106532	CCL2	1	1
BP	GO:0060688	regulation of morphogenesis of a branching structure	1/6	51/18800	0.0161687	0.0374583	0.0106532	VEGFA	1	1
BP	GO:2000179	positive regulation of neural precursor cell proliferation	1/6	51/18800	0.0161687	0.0374583	0.0106532	VEGFA	1	1
BP	GO:0002686	negative regulation of leukocyte migration	1/6	52/18800	0.0164836	0.0378105	0.0107534	CCL2	1	1
BP	GO:0006636	unsaturated fatty acid biosynthetic process	1/6	52/18800	0.0164836	0.0378105	0.0107534	IL1B	1	1
BP	GO:0031103	axon regeneration	1/6	52/18800	0.0164836	0.0378105	0.0107534	SPP1	1	1
BP	GO:1904036	negative regulation of epithelial cell apoptotic process	1/6	52/18800	0.0164836	0.0378105	0.0107534	ANGPTL4	1	1
BP	GO:0010718	positive regulation of epithelial to mesenchymal transition	1/6	53/18800	0.0167983	0.0382492	0.0108782	IL1B	1	1
BP	GO:0043620	regulation of DNA-templated transcription in response to stress	1/6	53/18800	0.0167983	0.0382492	0.0108782	VEGFA	1	1
BP	GO:0048260	positive regulation of receptor-mediated endocytosis	1/6	53/18800	0.0167983	0.0382492	0.0108782	VEGFA	1	1
BP	GO:0061900	glial cell activation	1/6	54/18800	0.017113	0.0387756	0.0110279	IL1B	1	1
BP	GO:0071715	icosanoid transport	1/6	54/18800	0.017113	0.0387756	0.0110279	IL1B	1	1
BP	GO:0001954	positive regulation of cell-matrix adhesion	1/6	55/18800	0.0174276	0.0391069	0.0111221	VEGFA	1	1
BP	GO:0002043	blood vessel endothelial cell proliferation involved in sprouting angiogenesis	1/6	55/18800	0.0174276	0.0391069	0.0111221	VEGFA	1	1
BP	GO:0048008	platelet-derived growth factor receptor signaling pathway	1/6	55/18800	0.0174276	0.0391069	0.0111221	VEGFA	1	1
BP	GO:1905517	macrophage migration	1/6	55/18800	0.0174276	0.0391069	0.0111221	CCL2	1	1
BP	GO:0001541	ovarian follicle development	1/6	57/18800	0.0180565	0.0401304	0.0114132	VEGFA	1	1
BP	GO:0001658	branching involved in ureteric bud morphogenesis	1/6	57/18800	0.0180565	0.0401304	0.0114132	VEGFA	1	1
BP	GO:0032768	regulation of monooxygenase activity	1/6	57/18800	0.0180565	0.0401304	0.0114132	IL1B	1	1
BP	GO:0046456	icosanoid biosynthetic process	1/6	57/18800	0.0180565	0.0401304	0.0114132	IL1B	1	1
BP	GO:0002090	regulation of receptor internalization	1/6	58/18800	0.0183709	0.0405381	0.0115292	VEGFA	1	1
BP	GO:0006611	protein export from nucleus	1/6	58/18800	0.0183709	0.0405381	0.0115292	IL1B	1	1
BP	GO:0033619	membrane protein proteolysis	1/6	58/18800	0.0183709	0.0405381	0.0115292	IL1B	1	1
BP	GO:0002711	positive regulation of T cell mediated immunity	1/6	59/18800	0.0186851	0.0406522	0.0115616	IL1B	1	1
BP	GO:0010574	regulation of vascular endothelial growth factor production	1/6	59/18800	0.0186851	0.0406522	0.0115616	IL1B	1	1
BP	GO:0031102	neuron projection regeneration	1/6	59/18800	0.0186851	0.0406522	0.0115616	SPP1	1	1
BP	GO:0035065	regulation of histone acetylation	1/6	59/18800	0.0186851	0.0406522	0.0115616	IL1B	1	1
BP	GO:0051353	positive regulation of oxidoreductase activity	1/6	59/18800	0.0186851	0.0406522	0.0115616	IL1B	1	1
BP	GO:0051785	positive regulation of nuclear division	1/6	59/18800	0.0186851	0.0406522	0.0115616	IL1B	1	1
BP	GO:0043407	negative regulation of MAP kinase activity	1/6	60/18800	0.0189993	0.0408573	0.0116199	IL1B	1	1
BP	GO:0046824	positive regulation of nucleocytoplasmic transport	1/6	60/18800	0.0189993	0.0408573	0.0116199	IL1B	1	1
BP	GO:0046888	negative regulation of hormone secretion	1/6	60/18800	0.0189993	0.0408573	0.0116199	IL1B	1	1
BP	GO:0090311	regulation of protein deacetylation	1/6	60/18800	0.0189993	0.0408573	0.0116199	VEGFA	1	1
BP	GO:1903670	regulation of sprouting angiogenesis	1/6	60/18800	0.0189993	0.0408573	0.0116199	VEGFA	1	1
BP	GO:0007405	neuroblast proliferation	1/6	61/18800	0.0193134	0.0410575	0.0116769	VEGFA	1	1
BP	GO:0034113	heterotypic cell-cell adhesion	1/6	61/18800	0.0193134	0.0410575	0.0116769	IL1B	1	1
BP	GO:0045428	regulation of nitric oxide biosynthetic process	1/6	61/18800	0.0193134	0.0410575	0.0116769	IL1B	1	1
BP	GO:0050994	regulation of lipid catabolic process	1/6	61/18800	0.0193134	0.0410575	0.0116769	IL1B	1	1
BP	GO:0099601	regulation of neurotransmitter receptor activity	1/6	61/18800	0.0193134	0.0410575	0.0116769	CCL2	1	1
BP	GO:0032757	positive regulation of interleukin-8 production	1/6	62/18800	0.0196274	0.041444	0.0117868	IL1B	1	1
BP	GO:0046530	photoreceptor cell differentiation	1/6	62/18800	0.0196274	0.041444	0.0117868	VEGFA	1	1
BP	GO:0010573	vascular endothelial growth factor production	1/6	63/18800	0.0199413	0.041444	0.0117868	IL1B	1	1
BP	GO:0032623	interleukin-2 production	1/6	63/18800	0.0199413	0.041444	0.0117868	IL1B	1	1
BP	GO:0032663	regulation of interleukin-2 production	1/6	63/18800	0.0199413	0.041444	0.0117868	IL1B	1	1
BP	GO:0045453	bone resorption	1/6	63/18800	0.0199413	0.041444	0.0117868	SPP1	1	1
BP	GO:0051893	regulation of focal adhesion assembly	1/6	63/18800	0.0199413	0.041444	0.0117868	VEGFA	1	1
BP	GO:0060675	ureteric bud morphogenesis	1/6	63/18800	0.0199413	0.041444	0.0117868	VEGFA	1	1
BP	GO:0090109	regulation of cell-substrate junction assembly	1/6	63/18800	0.0199413	0.041444	0.0117868	VEGFA	1	1
BP	GO:2000401	regulation of lymphocyte migration	1/6	63/18800	0.0199413	0.041444	0.0117868	CCL2	1	1
BP	GO:0014015	positive regulation of gliogenesis	1/6	64/18800	0.0202552	0.0416306	0.0118399	IL1B	1	1
BP	GO:0048247	lymphocyte chemotaxis	1/6	64/18800	0.0202552	0.0416306	0.0118399	CCL2	1	1
BP	GO:0050771	negative regulation of axonogenesis	1/6	64/18800	0.0202552	0.0416306	0.0118399	SPP1	1	1
BP	GO:0072171	mesonephric tubule morphogenesis	1/6	64/18800	0.0202552	0.0416306	0.0118399	VEGFA	1	1
BP	GO:0080164	regulation of nitric oxide metabolic process	1/6	64/18800	0.0202552	0.0416306	0.0118399	IL1B	1	1
BP	GO:0014823	response to activity	1/6	65/18800	0.0205689	0.0419967	0.011944	ANGPT2	1	1
BP	GO:0031100	animal organ regeneration	1/6	65/18800	0.0205689	0.0419967	0.011944	ANGPT2	1	1
BP	GO:1905330	regulation of morphogenesis of an epithelium	1/6	65/18800	0.0205689	0.0419967	0.011944	VEGFA	1	1
BP	GO:0010812	negative regulation of cell-substrate adhesion	1/6	66/18800	0.0208826	0.0421737	0.0119943	ANGPT2	1	1
BP	GO:0032835	glomerulus development	1/6	66/18800	0.0208826	0.0421737	0.0119943	ANGPT2	1	1
BP	GO:0038034	signal transduction in absence of ligand	1/6	66/18800	0.0208826	0.0421737	0.0119943	IL1B	1	1
BP	GO:0097192	extrinsic apoptotic signaling pathway in absence of ligand	1/6	66/18800	0.0208826	0.0421737	0.0119943	IL1B	1	1
BP	GO:1900076	regulation of cellular response to insulin stimulus	1/6	66/18800	0.0208826	0.0421737	0.0119943	IL1B	1	1
BP	GO:0007187	G protein-coupled receptor signaling pathway, coupled to cyclic nucleotide second messenger	1/6	67/18800	0.0211962	0.0425297	0.0120956	CCL2	1	1
BP	GO:0072678	T cell migration	1/6	67/18800	0.0211962	0.0425297	0.0120956	CCL2	1	1
BP	GO:1901224	positive regulation of NIK/NF-kappaB signaling	1/6	67/18800	0.0211962	0.0425297	0.0120956	IL1B	1	1
BP	GO:0002720	positive regulation of cytokine production involved in immune response	1/6	68/18800	0.0215097	0.0426976	0.0121433	IL1B	1	1
BP	GO:0046626	regulation of insulin receptor signaling pathway	1/6	68/18800	0.0215097	0.0426976	0.0121433	IL1B	1	1
BP	GO:0050709	negative regulation of protein secretion	1/6	68/18800	0.0215097	0.0426976	0.0121433	IL1B	1	1
BP	GO:0150116	regulation of cell-substrate junction organization	1/6	68/18800	0.0215097	0.0426976	0.0121433	VEGFA	1	1
BP	GO:2000756	regulation of peptidyl-lysine acetylation	1/6	68/18800	0.0215097	0.0426976	0.0121433	IL1B	1	1
BP	GO:0002548	monocyte chemotaxis	1/6	70/18800	0.0221364	0.0434772	0.0123651	CCL2	1	1
BP	GO:0032722	positive regulation of chemokine production	1/6	70/18800	0.0221364	0.0434772	0.0123651	IL1B	1	1
BP	GO:0032890	regulation of organic acid transport	1/6	70/18800	0.0221364	0.0434772	0.0123651	IL1B	1	1
BP	GO:0051966	regulation of synaptic transmission, glutamatergic	1/6	70/18800	0.0221364	0.0434772	0.0123651	CCL2	1	1
BP	GO:0071260	cellular response to mechanical stimulus	1/6	70/18800	0.0221364	0.0434772	0.0123651	IL1B	1	1
BP	GO:0050805	negative regulation of synaptic transmission	1/6	71/18800	0.0224497	0.0439068	0.0124872	IL1B	1	1
BP	GO:2001259	positive regulation of cation channel activity	1/6	71/18800	0.0224497	0.0439068	0.0124872	CCL2	1	1
BP	GO:0072078	nephron tubule morphogenesis	1/6	72/18800	0.0227628	0.0444258	0.0126348	VEGFA	1	1
BP	GO:0045123	cellular extravasation	1/6	73/18800	0.0230759	0.0447548	0.0127284	CCL2	1	1
BP	GO:0051145	smooth muscle cell differentiation	1/6	73/18800	0.0230759	0.0447548	0.0127284	VEGFA	1	1
BP	GO:0150076	neuroinflammatory response	1/6	73/18800	0.0230759	0.0447548	0.0127284	IL1B	1	1
BP	GO:0035924	cellular response to vascular endothelial growth factor stimulus	1/6	74/18800	0.0233889	0.0450795	0.0128207	VEGFA	1	1
BP	GO:0050688	regulation of defense response to virus	1/6	74/18800	0.0233889	0.0450795	0.0128207	IL1B	1	1
BP	GO:0072088	nephron epithelium morphogenesis	1/6	74/18800	0.0233889	0.0450795	0.0128207	VEGFA	1	1
BP	GO:0006809	nitric oxide biosynthetic process	1/6	75/18800	0.0237018	0.0454938	0.0129386	IL1B	1	1
BP	GO:0043536	positive regulation of blood vessel endothelial cell migration	1/6	75/18800	0.0237018	0.0454938	0.0129386	VEGFA	1	1
BP	GO:0001937	negative regulation of endothelial cell proliferation	1/6	76/18800	0.0240147	0.0458103	0.0130286	CCL2	1	1
BP	GO:0006024	glycosaminoglycan biosynthetic process	1/6	76/18800	0.0240147	0.0458103	0.0130286	IL1B	1	1
BP	GO:0061333	renal tubule morphogenesis	1/6	76/18800	0.0240147	0.0458103	0.0130286	VEGFA	1	1
BP	GO:0032729	positive regulation of interferon-gamma production	1/6	77/18800	0.0243274	0.0460289	0.0130908	IL1B	1	1
BP	GO:0043154	negative regulation of cysteine-type endopeptidase activity involved in apoptotic process	1/6	77/18800	0.0243274	0.0460289	0.0130908	VEGFA	1	1
BP	GO:0050772	positive regulation of axonogenesis	1/6	77/18800	0.0243274	0.0460289	0.0130908	VEGFA	1	1
BP	GO:0072028	nephron morphogenesis	1/6	77/18800	0.0243274	0.0460289	0.0130908	VEGFA	1	1
BP	GO:0010827	regulation of glucose transmembrane transport	1/6	78/18800	0.0246401	0.0462437	0.0131519	IL1B	1	1
BP	GO:0033077	T cell differentiation in thymus	1/6	78/18800	0.0246401	0.0462437	0.0131519	IL1B	1	1
BP	GO:0043537	negative regulation of blood vessel endothelial cell migration	1/6	78/18800	0.0246401	0.0462437	0.0131519	ANGPT2	1	1
BP	GO:0090049	regulation of cell migration involved in sprouting angiogenesis	1/6	78/18800	0.0246401	0.0462437	0.0131519	VEGFA	1	1
BP	GO:0048708	astrocyte differentiation	1/6	79/18800	0.0249527	0.0466419	0.0132651	IL1B	1	1
BP	GO:0048844	artery morphogenesis	1/6	79/18800	0.0249527	0.0466419	0.0132651	VEGFA	1	1
BP	GO:0001570	vasculogenesis	1/6	80/18800	0.0252652	0.0469427	0.0133506	VEGFA	1	1
BP	GO:0003151	outflow tract morphogenesis	1/6	80/18800	0.0252652	0.0469427	0.0133506	VEGFA	1	1
BP	GO:0006023	aminoglycan biosynthetic process	1/6	80/18800	0.0252652	0.0469427	0.0133506	IL1B	1	1
BP	GO:0046209	nitric oxide metabolic process	1/6	81/18800	0.0255776	0.0473338	0.0134619	IL1B	1	1
BP	GO:0055013	cardiac muscle cell development	1/6	81/18800	0.0255776	0.0473338	0.0134619	VEGFA	1	1
BP	GO:1901983	regulation of protein acetylation	1/6	82/18800	0.0258899	0.0477217	0.0135722	IL1B	1	1
BP	GO:2001057	reactive nitrogen species metabolic process	1/6	82/18800	0.0258899	0.0477217	0.0135722	IL1B	1	1
BP	GO:0033273	response to vitamin	1/6	83/18800	0.0262022	0.0480114	0.0136546	SPP1	1	1
BP	GO:0048041	focal adhesion assembly	1/6	83/18800	0.0262022	0.0480114	0.0136546	VEGFA	1	1
BP	GO:0048678	response to axon injury	1/6	83/18800	0.0262022	0.0480114	0.0136546	SPP1	1	1
BP	GO:0046889	positive regulation of lipid biosynthetic process	1/6	85/18800	0.0268264	0.0485804	0.0138164	IL1B	1	1
BP	GO:0050886	endocrine process	1/6	85/18800	0.0268264	0.0485804	0.0138164	IL1B	1	1
BP	GO:0071229	cellular response to acid chemical	1/6	85/18800	0.0268264	0.0485804	0.0138164	VEGFA	1	1
BP	GO:2000117	negative regulation of cysteine-type endopeptidase activity	1/6	85/18800	0.0268264	0.0485804	0.0138164	VEGFA	1	1
BP	GO:2000177	regulation of neural precursor cell proliferation	1/6	85/18800	0.0268264	0.0485804	0.0138164	VEGFA	1	1
BP	GO:2000243	positive regulation of reproductive process	1/6	85/18800	0.0268264	0.0485804	0.0138164	VEGFA	1	1
BP	GO:0019915	lipid storage	1/6	86/18800	0.0271384	0.0488596	0.0138958	IL1B	1	1
BP	GO:0034103	regulation of tissue remodeling	1/6	86/18800	0.0271384	0.0488596	0.0138958	SPP1	1	1
BP	GO:2000134	negative regulation of G1/S transition of mitotic cell cycle	1/6	86/18800	0.0271384	0.0488596	0.0138958	CCL2	1	1
BP	GO:0009791	post-embryonic development	1/6	87/18800	0.0274503	0.0492304	0.0140013	VEGFA	1	1
BP	GO:0055006	cardiac cell development	1/6	87/18800	0.0274503	0.0492304	0.0140013	VEGFA	1	1
BP	GO:0002709	regulation of T cell mediated immunity	1/6	88/18800	0.0277621	0.0495029	0.0140788	IL1B	1	1
BP	GO:0046849	bone remodeling	1/6	88/18800	0.0277621	0.0495029	0.0140788	SPP1	1	1
BP	GO:1903510	mucopolysaccharide metabolic process	1/6	88/18800	0.0277621	0.0495029	0.0140788	IL1B	1	1
BP	GO:0007589	body fluid secretion	1/6	89/18800	0.0280739	0.0497722	0.0141554	VEGFA	1	1
BP	GO:0044070	regulation of anion transport	1/6	89/18800	0.0280739	0.0497722	0.0141554	IL1B	1	1
BP	GO:0070098	chemokine-mediated signaling pathway	1/6	89/18800	0.0280739	0.0497722	0.0141554	CCL2	1	1
BP	GO:0060191	regulation of lipase activity	1/6	90/18800	0.0283856	0.0502289	0.0142853	ANGPTL4	1	1
BP	GO:0070509	calcium ion import	1/6	91/18800	0.0286971	0.0505876	0.0143873	CCL2	1	1
BP	GO:0072080	nephron tubule development	1/6	91/18800	0.0286971	0.0505876	0.0143873	VEGFA	1	1
BP	GO:0007044	cell-substrate junction assembly	1/6	92/18800	0.0290086	0.0508472	0.0144611	VEGFA	1	1
BP	GO:0019217	regulation of fatty acid metabolic process	1/6	92/18800	0.0290086	0.0508472	0.0144611	IL1B	1	1
BP	GO:1903035	negative regulation of response to wounding	1/6	92/18800	0.0290086	0.0508472	0.0144611	SPP1	1	1
BP	GO:0030516	regulation of axon extension	1/6	93/18800	0.0293201	0.0511665	0.0145519	VEGFA	1	1
BP	GO:0060993	kidney morphogenesis	1/6	93/18800	0.0293201	0.0511665	0.0145519	VEGFA	1	1
BP	GO:0001657	ureteric bud development	1/6	94/18800	0.0296314	0.0511665	0.0145519	VEGFA	1	1
BP	GO:0002042	cell migration involved in sprouting angiogenesis	1/6	94/18800	0.0296314	0.0511665	0.0145519	VEGFA	1	1
BP	GO:0002690	positive regulation of leukocyte chemotaxis	1/6	94/18800	0.0296314	0.0511665	0.0145519	VEGFA	1	1
BP	GO:0035249	synaptic transmission, glutamatergic	1/6	94/18800	0.0296314	0.0511665	0.0145519	CCL2	1	1
BP	GO:0061326	renal tubule development	1/6	94/18800	0.0296314	0.0511665	0.0145519	VEGFA	1	1
BP	GO:1901655	cellular response to ketone	1/6	94/18800	0.0296314	0.0511665	0.0145519	SPP1	1	1
BP	GO:0072163	mesonephric epithelium development	1/6	95/18800	0.0299426	0.0515124	0.0146503	VEGFA	1	1
BP	GO:0072164	mesonephric tubule development	1/6	95/18800	0.0299426	0.0515124	0.0146503	VEGFA	1	1
BP	GO:0046330	positive regulation of JNK cascade	1/6	96/18800	0.0302538	0.0517209	0.0147096	IL1B	1	1
BP	GO:0010596	negative regulation of endothelial cell migration	1/6	97/18800	0.0305649	0.0517209	0.0147096	ANGPT2	1	1
BP	GO:0032642	regulation of chemokine production	1/6	97/18800	0.0305649	0.0517209	0.0147096	IL1B	1	1
BP	GO:0032755	positive regulation of interleukin-6 production	1/6	97/18800	0.0305649	0.0517209	0.0147096	IL1B	1	1
BP	GO:0045807	positive regulation of endocytosis	1/6	97/18800	0.0305649	0.0517209	0.0147096	VEGFA	1	1
BP	GO:1902807	negative regulation of cell cycle G1/S phase transition	1/6	97/18800	0.0305649	0.0517209	0.0147096	CCL2	1	1
BP	GO:1990868	response to chemokine	1/6	97/18800	0.0305649	0.0517209	0.0147096	CCL2	1	1
BP	GO:1990869	cellular response to chemokine	1/6	97/18800	0.0305649	0.0517209	0.0147096	CCL2	1	1
BP	GO:2001237	negative regulation of extrinsic apoptotic signaling pathway	1/6	97/18800	0.0305649	0.0517209	0.0147096	IL1B	1	1
BP	GO:0002718	regulation of cytokine production involved in immune response	1/6	98/18800	0.0308759	0.0517756	0.0147251	IL1B	1	1
BP	GO:0016575	histone deacetylation	1/6	98/18800	0.0308759	0.0517756	0.0147251	VEGFA	1	1
BP	GO:0032602	chemokine production	1/6	98/18800	0.0308759	0.0517756	0.0147251	IL1B	1	1
BP	GO:0120162	positive regulation of cold-induced thermogenesis	1/6	98/18800	0.0308759	0.0517756	0.0147251	VEGFA	1	1
BP	GO:0150115	cell-substrate junction organization	1/6	98/18800	0.0308759	0.0517756	0.0147251	VEGFA	1	1
BP	GO:0001823	mesonephros development	1/6	99/18800	0.0311868	0.0520153	0.0147933	VEGFA	1	1
BP	GO:0015908	fatty acid transport	1/6	99/18800	0.0311868	0.0520153	0.0147933	IL1B	1	1
BP	GO:0019233	sensory perception of pain	1/6	99/18800	0.0311868	0.0520153	0.0147933	CCL2	1	1
BP	GO:0002367	cytokine production involved in immune response	1/6	100/18800	0.0314976	0.0523458	0.0148873	IL1B	1	1
BP	GO:0014013	regulation of gliogenesis	1/6	100/18800	0.0314976	0.0523458	0.0148873	IL1B	1	1
BP	GO:0010717	regulation of epithelial to mesenchymal transition	1/6	102/18800	0.032119	0.0531882	0.0151269	IL1B	1	1
BP	GO:0032677	regulation of interleukin-8 production	1/6	102/18800	0.032119	0.0531882	0.0151269	IL1B	1	1
BP	GO:0032637	interleukin-8 production	1/6	103/18800	0.0324296	0.0535118	0.0152189	IL1B	1	1
BP	GO:0042102	positive regulation of T cell proliferation	1/6	103/18800	0.0324296	0.0535118	0.0152189	IL1B	1	1
BP	GO:0046822	regulation of nucleocytoplasmic transport	1/6	104/18800	0.0327401	0.0539283	0.0153374	IL1B	1	1
BP	GO:0008585	female gonad development	1/6	105/18800	0.0330505	0.0541516	0.0154009	VEGFA	1	1
BP	GO:0045833	negative regulation of lipid metabolic process	1/6	105/18800	0.0330505	0.0541516	0.0154009	IL1B	1	1
BP	GO:1901890	positive regulation of cell junction assembly	1/6	105/18800	0.0330505	0.0541516	0.0154009	VEGFA	1	1
BP	GO:0032414	positive regulation of ion transmembrane transporter activity	1/6	106/18800	0.0333609	0.0543724	0.0154637	CCL2	1	1
BP	GO:0051341	regulation of oxidoreductase activity	1/6	106/18800	0.0333609	0.0543724	0.0154637	IL1B	1	1
BP	GO:0060840	artery development	1/6	106/18800	0.0333609	0.0543724	0.0154637	VEGFA	1	1
BP	GO:0033138	positive regulation of peptidyl-serine phosphorylation	1/6	107/18800	0.0336711	0.0547819	0.0155802	VEGFA	1	1
BP	GO:0046545	development of primary female sexual characteristics	1/6	109/18800	0.0342914	0.0556935	0.0158394	VEGFA	1	1
BP	GO:0002824	positive regulation of adaptive immune response based on somatic recombination of immune receptors built from immunoglobulin superfamily domains	1/6	110/18800	0.0346014	0.0559038	0.0158992	IL1B	1	1
BP	GO:0048259	regulation of receptor-mediated endocytosis	1/6	110/18800	0.0346014	0.0559038	0.0158992	VEGFA	1	1
BP	GO:1901222	regulation of NIK/NF-kappaB signaling	1/6	110/18800	0.0346014	0.0559038	0.0158992	IL1B	1	1
BP	GO:0001938	positive regulation of endothelial cell proliferation	1/6	111/18800	0.0349113	0.0560149	0.0159308	VEGFA	1	1
BP	GO:0007088	regulation of mitotic nuclear division	1/6	111/18800	0.0349113	0.0560149	0.0159308	IL1B	1	1
BP	GO:0048640	negative regulation of developmental growth	1/6	111/18800	0.0349113	0.0560149	0.0159308	SPP1	1	1
BP	GO:0072009	nephron epithelium development	1/6	111/18800	0.0349113	0.0560149	0.0159308	VEGFA	1	1
BP	GO:0002456	T cell mediated immunity	1/6	112/18800	0.0352211	0.0563174	0.0160169	IL1B	1	1
BP	GO:0010633	negative regulation of epithelial cell migration	1/6	112/18800	0.0352211	0.0563174	0.0160169	ANGPT2	1	1
BP	GO:0002526	acute inflammatory response	1/6	113/18800	0.0355309	0.0564243	0.0160472	IL1B	1	1
BP	GO:0031623	receptor internalization	1/6	113/18800	0.0355309	0.0564243	0.0160472	VEGFA	1	1
BP	GO:0044344	cellular response to fibroblast growth factor stimulus	1/6	113/18800	0.0355309	0.0564243	0.0160472	CCL2	1	1
BP	GO:1904659	glucose transmembrane transport	1/6	113/18800	0.0355309	0.0564243	0.0160472	IL1B	1	1
BP	GO:0002821	positive regulation of adaptive immune response	1/6	115/18800	0.0361501	0.0571148	0.0162436	IL1B	1	1
BP	GO:0021782	glial cell development	1/6	115/18800	0.0361501	0.0571148	0.0162436	IL1B	1	1
BP	GO:0033559	unsaturated fatty acid metabolic process	1/6	115/18800	0.0361501	0.0571148	0.0162436	IL1B	1	1
BP	GO:0071675	regulation of mononuclear cell migration	1/6	116/18800	0.0364597	0.0574092	0.0163274	CCL2	1	1
BP	GO:0002708	positive regulation of lymphocyte mediated immunity	1/6	117/18800	0.0367691	0.0574092	0.0163274	IL1B	1	1
BP	GO:0008645	hexose transmembrane transport	1/6	117/18800	0.0367691	0.0574092	0.0163274	IL1B	1	1
BP	GO:0015718	monocarboxylic acid transport	1/6	117/18800	0.0367691	0.0574092	0.0163274	IL1B	1	1
BP	GO:0032411	positive regulation of transporter activity	1/6	117/18800	0.0367691	0.0574092	0.0163274	CCL2	1	1
BP	GO:0032609	interferon-gamma production	1/6	117/18800	0.0367691	0.0574092	0.0163274	IL1B	1	1
BP	GO:0032649	regulation of interferon-gamma production	1/6	117/18800	0.0367691	0.0574092	0.0163274	IL1B	1	1
BP	GO:0006476	protein deacetylation	1/6	118/18800	0.0370784	0.0575056	0.0163548	VEGFA	1	1
BP	GO:0008286	insulin receptor signaling pathway	1/6	118/18800	0.0370784	0.0575056	0.0163548	IL1B	1	1
BP	GO:0043500	muscle adaptation	1/6	118/18800	0.0370784	0.0575056	0.0163548	IL1B	1	1
BP	GO:0071346	cellular response to interferon-gamma	1/6	118/18800	0.0370784	0.0575056	0.0163548	CCL2	1	1
BP	GO:0015749	monosaccharide transmembrane transport	1/6	119/18800	0.0373877	0.0576006	0.0163818	IL1B	1	1
BP	GO:0051928	positive regulation of calcium ion transport	1/6	119/18800	0.0373877	0.0576006	0.0163818	CCL2	1	1
BP	GO:0071774	response to fibroblast growth factor	1/6	119/18800	0.0373877	0.0576006	0.0163818	CCL2	1	1
BP	GO:0072676	lymphocyte migration	1/6	119/18800	0.0373877	0.0576006	0.0163818	CCL2	1	1
BP	GO:0002702	positive regulation of production of molecular mediator of immune response	1/6	120/18800	0.0376968	0.0578849	0.0164627	IL1B	1	1
BP	GO:0030203	glycosaminoglycan metabolic process	1/6	120/18800	0.0376968	0.0578849	0.0164627	IL1B	1	1
BP	GO:0006690	icosanoid metabolic process	1/6	121/18800	0.0380059	0.0580716	0.0165157	IL1B	1	1
BP	GO:0048675	axon extension	1/6	121/18800	0.0380059	0.0580716	0.0165157	VEGFA	1	1
BP	GO:0055007	cardiac muscle cell differentiation	1/6	121/18800	0.0380059	0.0580716	0.0165157	VEGFA	1	1
BP	GO:0010811	positive regulation of cell-substrate adhesion	1/6	122/18800	0.0383149	0.0581611	0.0165412	VEGFA	1	1
BP	GO:0046887	positive regulation of hormone secretion	1/6	122/18800	0.0383149	0.0581611	0.0165412	SPP1	1	1
BP	GO:0048593	camera-type eye morphogenesis	1/6	122/18800	0.0383149	0.0581611	0.0165412	VEGFA	1	1
BP	GO:0071901	negative regulation of protein serine/threonine kinase activity	1/6	122/18800	0.0383149	0.0581611	0.0165412	IL1B	1	1
BP	GO:0001952	regulation of cell-matrix adhesion	1/6	123/18800	0.0386239	0.0585344	0.0166474	VEGFA	1	1
BP	GO:0030218	erythrocyte differentiation	1/6	124/18800	0.0389327	0.0586199	0.0166717	VEGFA	1	1
BP	GO:0046660	female sex differentiation	1/6	124/18800	0.0389327	0.0586199	0.0166717	VEGFA	1	1
BP	GO:0046683	response to organophosphorus	1/6	124/18800	0.0389327	0.0586199	0.0166717	IL1B	1	1
BP	GO:0051224	negative regulation of protein transport	1/6	124/18800	0.0389327	0.0586199	0.0166717	IL1B	1	1
BP	GO:1904950	negative regulation of establishment of protein localization	1/6	128/18800	0.0401673	0.0603809	0.0171725	IL1B	1	1
BP	GO:0001101	response to acid chemical	1/6	129/18800	0.0404757	0.0605506	0.0172208	VEGFA	1	1
BP	GO:0035601	protein deacylation	1/6	129/18800	0.0404757	0.0605506	0.0172208	VEGFA	1	1
BP	GO:2000027	regulation of animal organ morphogenesis	1/6	129/18800	0.0404757	0.0605506	0.0172208	VEGFA	1	1
BP	GO:0006022	aminoglycan metabolic process	1/6	131/18800	0.0410923	0.0610796	0.0173712	IL1B	1	1
BP	GO:0006956	complement activation	1/6	131/18800	0.0410923	0.0610796	0.0173712	IL1B	1	1
BP	GO:0010595	positive regulation of endothelial cell migration	1/6	131/18800	0.0410923	0.0610796	0.0173712	VEGFA	1	1
BP	GO:0034219	carbohydrate transmembrane transport	1/6	131/18800	0.0410923	0.0610796	0.0173712	IL1B	1	1
BP	GO:0007498	mesoderm development	1/6	132/18800	0.0414005	0.0613414	0.0174457	VEGFA	1	1
BP	GO:0010565	regulation of cellular ketone metabolic process	1/6	132/18800	0.0414005	0.0613414	0.0174457	IL1B	1	1
BP	GO:0034101	erythrocyte homeostasis	1/6	133/18800	0.0417086	0.0616014	0.0175196	VEGFA	1	1
BP	GO:0098732	macromolecule deacylation	1/6	133/18800	0.0417086	0.0616014	0.0175196	VEGFA	1	1
BP	GO:0014074	response to purine-containing compound	1/6	134/18800	0.0420166	0.0618596	0.0175931	IL1B	1	1
BP	GO:0019079	viral genome replication	1/6	134/18800	0.0420166	0.0618596	0.0175931	CCL2	1	1
BP	GO:0030879	mammary gland development	1/6	135/18800	0.0423245	0.0622144	0.017694	VEGFA	1	1
BP	GO:0010977	negative regulation of neuron projection development	1/6	136/18800	0.0426324	0.0625679	0.0177945	SPP1	1	1
BP	GO:0034754	cellular hormone metabolic process	1/6	137/18800	0.0429402	0.0629202	0.0178947	SPP1	1	1
BP	GO:0002705	positive regulation of leukocyte mediated immunity	1/6	138/18800	0.0432478	0.0632712	0.0179945	IL1B	1	1
BP	GO:0051783	regulation of nuclear division	1/6	139/18800	0.0435554	0.0636211	0.018094	IL1B	1	1
BP	GO:0034341	response to interferon-gamma	1/6	140/18800	0.043863	0.0637179	0.0181216	CCL2	1	1
BP	GO:0050921	positive regulation of chemotaxis	1/6	140/18800	0.043863	0.0637179	0.0181216	VEGFA	1	1
BP	GO:0072073	kidney epithelium development	1/6	140/18800	0.043863	0.0637179	0.0181216	VEGFA	1	1
BP	GO:0002687	positive regulation of leukocyte migration	1/6	141/18800	0.0441704	0.0637179	0.0181216	VEGFA	1	1
BP	GO:0034763	negative regulation of transmembrane transport	1/6	141/18800	0.0441704	0.0637179	0.0181216	IL1B	1	1
BP	GO:0038061	NIK/NF-kappaB signaling	1/6	141/18800	0.0441704	0.0637179	0.0181216	IL1B	1	1
BP	GO:0046328	regulation of JNK cascade	1/6	141/18800	0.0441704	0.0637179	0.0181216	IL1B	1	1
BP	GO:0050671	positive regulation of lymphocyte proliferation	1/6	141/18800	0.0441704	0.0637179	0.0181216	IL1B	1	1
BP	GO:0032147	activation of protein kinase activity	1/6	142/18800	0.0444778	0.0640618	0.0182194	VEGFA	1	1
BP	GO:0032946	positive regulation of mononuclear cell proliferation	1/6	143/18800	0.044785	0.0641068	0.0182322	IL1B	1	1
BP	GO:0061351	neural precursor cell proliferation	1/6	143/18800	0.044785	0.0641068	0.0182322	VEGFA	1	1
BP	GO:0071456	cellular response to hypoxia	1/6	143/18800	0.044785	0.0641068	0.0182322	VEGFA	1	1
BP	GO:1903531	negative regulation of secretion by cell	1/6	143/18800	0.044785	0.0641068	0.0182322	IL1B	1	1
BP	GO:0033135	regulation of peptidyl-serine phosphorylation	1/6	144/18800	0.0450922	0.0644472	0.018329	VEGFA	1	1
BP	GO:0043524	negative regulation of neuron apoptotic process	1/6	145/18800	0.0453993	0.0646871	0.0183972	CCL2	1	1
BP	GO:0050729	positive regulation of inflammatory response	1/6	145/18800	0.0453993	0.0646871	0.0183972	IL1B	1	1
BP	GO:0062013	positive regulation of small molecule metabolic process	1/6	146/18800	0.0457064	0.0648263	0.0184368	IL1B	1	1
BP	GO:0106106	cold-induced thermogenesis	1/6	146/18800	0.0457064	0.0648263	0.0184368	VEGFA	1	1
BP	GO:0120161	regulation of cold-induced thermogenesis	1/6	146/18800	0.0457064	0.0648263	0.0184368	VEGFA	1	1
BP	GO:0001890	placenta development	1/6	147/18800	0.0460133	0.065063	0.0185041	SPP1	1	1
BP	GO:0050796	regulation of insulin secretion	1/6	147/18800	0.0460133	0.065063	0.0185041	IL1B	1	1
BP	GO:1904064	positive regulation of cation transmembrane transport	1/6	148/18800	0.0463202	0.0653973	0.0185992	CCL2	1	1
BP	GO:0007043	cell-cell junction assembly	1/6	149/18800	0.046627	0.065631	0.0186657	IL1B	1	1
BP	GO:0016525	negative regulation of angiogenesis	1/6	149/18800	0.046627	0.065631	0.0186657	ANGPT2	1	1
BP	GO:0007584	response to nutrient	1/6	150/18800	0.0469337	0.0659627	0.01876	SPP1	1	1
BP	GO:0036294	cellular response to decreased oxygen levels	1/6	151/18800	0.0472403	0.0661934	0.0188256	VEGFA	1	1
BP	GO:2000181	negative regulation of blood vessel morphogenesis	1/6	151/18800	0.0472403	0.0661934	0.0188256	ANGPT2	1	1
BP	GO:0035148	tube formation	1/6	152/18800	0.0475468	0.0664225	0.0188908	VEGFA	1	1
BP	GO:1901343	negative regulation of vasculature development	1/6	152/18800	0.0475468	0.0664225	0.0188908	ANGPT2	1	1
BP	GO:0035051	cardiocyte differentiation	1/6	153/18800	0.0478533	0.0664509	0.0188989	VEGFA	1	1
BP	GO:0045834	positive regulation of lipid metabolic process	1/6	153/18800	0.0478533	0.0664509	0.0188989	IL1B	1	1
BP	GO:0048754	branching morphogenesis of an epithelial tube	1/6	153/18800	0.0478533	0.0664509	0.0188989	VEGFA	1	1
BP	GO:2001236	regulation of extrinsic apoptotic signaling pathway	1/6	153/18800	0.0478533	0.0664509	0.0188989	IL1B	1	1
BP	GO:0048592	eye morphogenesis	1/6	154/18800	0.0481596	0.066677	0.0189632	VEGFA	1	1
BP	GO:0051092	positive regulation of NF-kappaB transcription factor activity	1/6	154/18800	0.0481596	0.066677	0.0189632	IL1B	1	1
BP	GO:0008643	carbohydrate transport	1/6	156/18800	0.0487721	0.0672245	0.0191189	IL1B	1	1
BP	GO:0051168	nuclear export	1/6	156/18800	0.0487721	0.0672245	0.0191189	IL1B	1	1
BP	GO:0090316	positive regulation of intracellular protein transport	1/6	156/18800	0.0487721	0.0672245	0.0191189	IL1B	1	1
BP	GO:0070665	positive regulation of leukocyte proliferation	1/6	158/18800	0.0493843	0.0679674	0.0193301	IL1B	1	1
BP	GO:1990845	adaptive thermogenesis	1/6	159/18800	0.0496902	0.0682873	0.0194211	VEGFA	1	1
BP	GO:0002262	myeloid cell homeostasis	1/6	160/18800	0.0499961	0.068505	0.019483	VEGFA	1	1
BP	GO:2000045	regulation of G1/S transition of mitotic cell cycle	1/6	160/18800	0.0499961	0.068505	0.019483	CCL2	1	1
BP	GO:0050806	positive regulation of synaptic transmission	1/6	161/18800	0.0503019	0.0688225	0.0195733	CCL2	1	1
BP	GO:0001837	epithelial to mesenchymal transition	1/6	162/18800	0.0506076	0.0690374	0.0196345	IL1B	1	1
BP	GO:0006633	fatty acid biosynthetic process	1/6	162/18800	0.0506076	0.0690374	0.0196345	IL1B	1	1
BP	GO:0030307	positive regulation of cell growth	1/6	163/18800	0.0509133	0.0691497	0.0196664	VEGFA	1	1
BP	GO:0034767	positive regulation of ion transmembrane transport	1/6	163/18800	0.0509133	0.0691497	0.0196664	CCL2	1	1
BP	GO:0050680	negative regulation of epithelial cell proliferation	1/6	163/18800	0.0509133	0.0691497	0.0196664	CCL2	1	1
BP	GO:0001764	neuron migration	1/6	164/18800	0.0512188	0.0694632	0.0197555	VEGFA	1	1
BP	GO:0071453	cellular response to oxygen levels	1/6	166/18800	0.0518297	0.070087	0.019933	VEGFA	1	1
BP	GO:1903034	regulation of response to wounding	1/6	166/18800	0.0518297	0.070087	0.019933	SPP1	1	1
BP	GO:0002700	regulation of production of molecular mediator of immune response	1/6	167/18800	0.052135	0.0701933	0.0199632	IL1B	1	1
BP	GO:0016573	histone acetylation	1/6	167/18800	0.052135	0.0701933	0.0199632	IL1B	1	1
BP	GO:0051048	negative regulation of secretion	1/6	167/18800	0.052135	0.0701933	0.0199632	IL1B	1	1
BP	GO:0071466	cellular response to xenobiotic stimulus	1/6	168/18800	0.0524402	0.0705021	0.020051	IL1B	1	1
BP	GO:0048639	positive regulation of developmental growth	1/6	169/18800	0.0527453	0.0708098	0.0201385	VEGFA	1	1
BP	GO:0031214	biomineral tissue development	1/6	170/18800	0.0530504	0.0711166	0.0202258	SPP1	1	1
BP	GO:0032635	interleukin-6 production	1/6	172/18800	0.0536603	0.0714153	0.0203107	IL1B	1	1
BP	GO:0032675	regulation of interleukin-6 production	1/6	172/18800	0.0536603	0.0714153	0.0203107	IL1B	1	1
BP	GO:0110148	biomineralization	1/6	172/18800	0.0536603	0.0714153	0.0203107	SPP1	1	1
BP	GO:1990138	neuron projection extension	1/6	172/18800	0.0536603	0.0714153	0.0203107	VEGFA	1	1
BP	GO:0002822	regulation of adaptive immune response based on somatic recombination of immune receptors built from immunoglobulin superfamily domains	1/6	173/18800	0.0539651	0.0714153	0.0203107	IL1B	1	1
BP	GO:0007259	receptor signaling pathway via JAK-STAT	1/6	173/18800	0.0539651	0.0714153	0.0203107	CCL2	1	1
BP	GO:0010469	regulation of signaling receptor activity	1/6	173/18800	0.0539651	0.0714153	0.0203107	CCL2	1	1
BP	GO:0018393	internal peptidyl-lysine acetylation	1/6	173/18800	0.0539651	0.0714153	0.0203107	IL1B	1	1
BP	GO:0055088	lipid homeostasis	1/6	173/18800	0.0539651	0.0714153	0.0203107	ANGPTL4	1	1
BP	GO:0010634	positive regulation of epithelial cell migration	1/6	174/18800	0.0542698	0.0715087	0.0203373	VEGFA	1	1
BP	GO:0042129	regulation of T cell proliferation	1/6	174/18800	0.0542698	0.0715087	0.0203373	IL1B	1	1
BP	GO:0048771	tissue remodeling	1/6	174/18800	0.0542698	0.0715087	0.0203373	SPP1	1	1
BP	GO:0002706	regulation of lymphocyte mediated immunity	1/6	175/18800	0.0545744	0.0715087	0.0203373	IL1B	1	1
BP	GO:0006475	internal protein amino acid acetylation	1/6	175/18800	0.0545744	0.0715087	0.0203373	IL1B	1	1
BP	GO:0007254	JNK cascade	1/6	175/18800	0.0545744	0.0715087	0.0203373	IL1B	1	1
BP	GO:0046890	regulation of lipid biosynthetic process	1/6	175/18800	0.0545744	0.0715087	0.0203373	IL1B	1	1
BP	GO:2000241	regulation of reproductive process	1/6	176/18800	0.054879	0.0718065	0.020422	VEGFA	1	1
BP	GO:0090276	regulation of peptide hormone secretion	1/6	177/18800	0.0551835	0.0721033	0.0205064	IL1B	1	1
BP	GO:0030073	insulin secretion	1/6	179/18800	0.0557922	0.0725924	0.0206455	IL1B	1	1
BP	GO:0030324	lung development	1/6	179/18800	0.0557922	0.0725924	0.0206455	VEGFA	1	1
BP	GO:0043409	negative regulation of MAPK cascade	1/6	179/18800	0.0557922	0.0725924	0.0206455	IL1B	1	1
BP	GO:0002791	regulation of peptide secretion	1/6	180/18800	0.0560965	0.0727844	0.0207001	IL1B	1	1
BP	GO:2001257	regulation of cation channel activity	1/6	180/18800	0.0560965	0.0727844	0.0207001	CCL2	1	1
BP	GO:0030323	respiratory tube development	1/6	183/18800	0.0570087	0.073455	0.0208908	VEGFA	1	1
BP	GO:0048469	cell maturation	1/6	183/18800	0.0570087	0.073455	0.0208908	VEGFA	1	1
BP	GO:0055001	muscle cell development	1/6	183/18800	0.0570087	0.073455	0.0208908	VEGFA	1	1
BP	GO:0090087	regulation of peptide transport	1/6	183/18800	0.0570087	0.073455	0.0208908	IL1B	1	1
BP	GO:1901991	negative regulation of mitotic cell cycle phase transition	1/6	183/18800	0.0570087	0.073455	0.0208908	CCL2	1	1
BP	GO:0018394	peptidyl-lysine acetylation	1/6	184/18800	0.0573126	0.0736423	0.0209441	IL1B	1	1
BP	GO:0097696	receptor signaling pathway via STAT	1/6	184/18800	0.0573126	0.0736423	0.0209441	CCL2	1	1
BP	GO:0061138	morphogenesis of a branching epithelium	1/6	185/18800	0.0576164	0.0739305	0.0210261	VEGFA	1	1
BP	GO:0002040	sprouting angiogenesis	1/6	186/18800	0.0579202	0.0741155	0.0210787	VEGFA	1	1
BP	GO:0030308	negative regulation of cell growth	1/6	186/18800	0.0579202	0.0741155	0.0210787	SPP1	1	1
BP	GO:0002819	regulation of adaptive immune response	1/6	188/18800	0.0585274	0.0744822	0.021183	IL1B	1	1
BP	GO:0031345	negative regulation of cell projection organization	1/6	188/18800	0.0585274	0.0744822	0.021183	SPP1	1	1
BP	GO:0043123	positive regulation of I-kappaB kinase/NF-kappaB signaling	1/6	188/18800	0.0585274	0.0744822	0.021183	IL1B	1	1
BP	GO:1902806	regulation of cell cycle G1/S phase transition	1/6	188/18800	0.0585274	0.0744822	0.021183	CCL2	1	1
BP	GO:0009749	response to glucose	1/6	189/18800	0.0588309	0.074766	0.0212637	ANGPT2	1	1
BP	GO:0050731	positive regulation of peptidyl-tyrosine phosphorylation	1/6	190/18800	0.0591344	0.0749466	0.021315	VEGFA	1	1
BP	GO:1901654	response to ketone	1/6	190/18800	0.0591344	0.0749466	0.021315	SPP1	1	1
BP	GO:0009746	response to hexose	1/6	193/18800	0.0600441	0.0759959	0.0216135	ANGPT2	1	1
BP	GO:0031334	positive regulation of protein-containing complex assembly	1/6	194/18800	0.0603472	0.0762756	0.021693	VEGFA	1	1
BP	GO:0032388	positive regulation of intracellular transport	1/6	198/18800	0.0615588	0.0776613	0.0220871	IL1B	1	1
BP	GO:0001763	morphogenesis of a branching structure	1/6	199/18800	0.0618615	0.0776613	0.0220871	VEGFA	1	1
BP	GO:0022408	negative regulation of cell-cell adhesion	1/6	199/18800	0.0618615	0.0776613	0.0220871	VEGFA	1	1
BP	GO:0071674	mononuclear cell migration	1/6	199/18800	0.0618615	0.0776613	0.0220871	CCL2	1	1
BP	GO:1903828	negative regulation of protein localization	1/6	199/18800	0.0618615	0.0776613	0.0220871	IL1B	1	1
BP	GO:0034284	response to monosaccharide	1/6	200/18800	0.0621641	0.0779359	0.0221652	ANGPT2	1	1
BP	GO:0060541	respiratory system development	1/6	203/18800	0.0630715	0.0789668	0.0224584	VEGFA	1	1
BP	GO:0042098	T cell proliferation	1/6	204/18800	0.0633737	0.079132	0.0225054	IL1B	1	1
BP	GO:0043281	regulation of cysteine-type endopeptidase activity involved in apoptotic process	1/6	204/18800	0.0633737	0.079132	0.0225054	VEGFA	1	1
BP	GO:0032869	cellular response to insulin stimulus	1/6	205/18800	0.0636759	0.0794026	0.0225824	IL1B	1	1
BP	GO:0043523	regulation of neuron apoptotic process	1/6	207/18800	0.0642801	0.0800486	0.0227661	CCL2	1	1
BP	GO:0030100	regulation of endocytosis	1/6	208/18800	0.0645821	0.0803169	0.0228424	VEGFA	1	1
BP	GO:1901215	negative regulation of neuron death	1/6	209/18800	0.0648839	0.0805845	0.0229185	CCL2	1	1
BP	GO:0002573	myeloid leukocyte differentiation	1/6	210/18800	0.0651857	0.0808512	0.0229943	VEGFA	1	1
BP	GO:0042180	cellular ketone metabolic process	1/6	211/18800	0.0654875	0.0810091	0.0230392	IL1B	1	1
BP	GO:0050679	positive regulation of epithelial cell proliferation	1/6	211/18800	0.0654875	0.0810091	0.0230392	VEGFA	1	1
BP	GO:0006469	negative regulation of protein kinase activity	1/6	213/18800	0.0660906	0.0815381	0.0231897	IL1B	1	1
BP	GO:0034764	positive regulation of transmembrane transport	1/6	213/18800	0.0660906	0.0815381	0.0231897	CCL2	1	1
BP	GO:0072330	monocarboxylic acid biosynthetic process	1/6	215/18800	0.0666935	0.0821728	0.0233702	IL1B	1	1
BP	GO:0006473	protein acetylation	1/6	216/18800	0.0669948	0.0824347	0.0234447	IL1B	1	1
BP	GO:0010001	glial cell differentiation	1/6	218/18800	0.0675972	0.0830659	0.0236242	IL1B	1	1
BP	GO:0030072	peptide hormone secretion	1/6	220/18800	0.0681992	0.0835846	0.0237717	IL1B	1	1
BP	GO:0070374	positive regulation of ERK1 and ERK2 cascade	1/6	220/18800	0.0681992	0.0835846	0.0237717	CCL2	1	1
BP	GO:0097191	extrinsic apoptotic signaling pathway	1/6	221/18800	0.0685001	0.0838427	0.0238451	IL1B	1	1
BP	GO:0033157	regulation of intracellular protein transport	1/6	224/18800	0.0694024	0.0847238	0.0240957	IL1B	1	1
BP	GO:0046777	protein autophosphorylation	1/6	224/18800	0.0694024	0.0847238	0.0240957	VEGFA	1	1
BP	GO:0000082	G1/S transition of mitotic cell cycle	1/6	225/18800	0.069703	0.0848677	0.0241366	CCL2	1	1
BP	GO:0002790	peptide secretion	1/6	225/18800	0.069703	0.0848677	0.0241366	IL1B	1	1
BP	GO:0008406	gonad development	1/6	226/18800	0.0700035	0.085122	0.024209	VEGFA	1	1
BP	GO:0071356	cellular response to tumor necrosis factor	1/6	229/18800	0.0709045	0.0859925	0.0244565	CCL2	1	1
BP	GO:2000116	regulation of cysteine-type endopeptidase activity	1/6	229/18800	0.0709045	0.0859925	0.0244565	VEGFA	1	1
BP	GO:0042445	hormone metabolic process	1/6	230/18800	0.0712046	0.0860197	0.0244643	SPP1	1	1
BP	GO:0050670	regulation of lymphocyte proliferation	1/6	230/18800	0.0712046	0.0860197	0.0244643	IL1B	1	1
BP	GO:2001234	negative regulation of apoptotic signaling pathway	1/6	230/18800	0.0712046	0.0860197	0.0244643	IL1B	1	1
BP	GO:0045137	development of primary sexual characteristics	1/6	231/18800	0.0715047	0.08627	0.0245355	VEGFA	1	1
BP	GO:0032944	regulation of mononuclear cell proliferation	1/6	233/18800	0.0721047	0.0867685	0.0246772	IL1B	1	1
BP	GO:0045732	positive regulation of protein catabolic process	1/6	233/18800	0.0721047	0.0867685	0.0246772	IL1B	1	1
BP	GO:0007411	axon guidance	1/6	234/18800	0.0724045	0.086792	0.0246839	VEGFA	1	1
BP	GO:0045930	negative regulation of mitotic cell cycle	1/6	234/18800	0.0724045	0.086792	0.0246839	CCL2	1	1
BP	GO:0048738	cardiac muscle tissue development	1/6	234/18800	0.0724045	0.086792	0.0246839	VEGFA	1	1
BP	GO:0007160	cell-matrix adhesion	1/6	235/18800	0.0727043	0.086927	0.0247223	VEGFA	1	1
BP	GO:0097485	neuron projection guidance	1/6	235/18800	0.0727043	0.086927	0.0247223	VEGFA	1	1
BP	GO:0002703	regulation of leukocyte mediated immunity	1/6	236/18800	0.073004	0.0870613	0.0247605	IL1B	1	1
BP	GO:0033673	negative regulation of kinase activity	1/6	236/18800	0.073004	0.0870613	0.0247605	IL1B	1	1
BP	GO:0001649	osteoblast differentiation	1/6	241/18800	0.0745013	0.0886193	0.0252036	SPP1	1	1
BP	GO:0051402	neuron apoptotic process	1/6	241/18800	0.0745013	0.0886193	0.0252036	CCL2	1	1
BP	GO:0048762	mesenchymal cell differentiation	1/6	244/18800	0.0753986	0.089572	0.0254746	IL1B	1	1
BP	GO:0045926	negative regulation of growth	1/6	245/18800	0.0756976	0.0898124	0.0255429	SPP1	1	1
BP	GO:0006898	receptor-mediated endocytosis	1/6	246/18800	0.0759965	0.0899372	0.0255784	VEGFA	1	1
BP	GO:0071695	anatomical structure maturation	1/6	246/18800	0.0759965	0.0899372	0.0255784	VEGFA	1	1
BP	GO:0090068	positive regulation of cell cycle process	1/6	247/18800	0.0762953	0.090176	0.0256463	IL1B	1	1
BP	GO:0002699	positive regulation of immune effector process	1/6	248/18800	0.076594	0.0901848	0.0256489	IL1B	1	1
BP	GO:0014706	striated muscle tissue development	1/6	248/18800	0.076594	0.0901848	0.0256489	VEGFA	1	1
BP	GO:0015850	organic hydroxy compound transport	1/6	248/18800	0.076594	0.0901848	0.0256489	SPP1	1	1
BP	GO:0015833	peptide transport	1/6	249/18800	0.0768927	0.0903076	0.0256838	IL1B	1	1
BP	GO:0034612	response to tumor necrosis factor	1/6	249/18800	0.0768927	0.0903076	0.0256838	CCL2	1	1
BP	GO:0010951	negative regulation of endopeptidase activity	1/6	251/18800	0.0774897	0.0907792	0.0258179	VEGFA	1	1
BP	GO:0051924	regulation of calcium ion transport	1/6	251/18800	0.0774897	0.0907792	0.0258179	CCL2	1	1
BP	GO:0050708	regulation of protein secretion	1/6	252/18800	0.0777881	0.091014	0.0258847	IL1B	1	1
BP	GO:0003007	heart morphogenesis	1/6	254/18800	0.0783847	0.0913668	0.025985	VEGFA	1	1
BP	GO:0043122	regulation of I-kappaB kinase/NF-kappaB signaling	1/6	254/18800	0.0783847	0.0913668	0.025985	IL1B	1	1
BP	GO:0070663	regulation of leukocyte proliferation	1/6	254/18800	0.0783847	0.0913668	0.025985	IL1B	1	1
BP	GO:0044843	cell cycle G1/S phase transition	1/6	255/18800	0.0786828	0.0914848	0.0260186	CCL2	1	1
BP	GO:1901988	negative regulation of cell cycle phase transition	1/6	255/18800	0.0786828	0.0914848	0.0260186	CCL2	1	1
BP	GO:0045927	positive regulation of growth	1/6	256/18800	0.0789809	0.0917166	0.0260845	VEGFA	1	1
BP	GO:0043543	protein acylation	1/6	258/18800	0.0795768	0.0922932	0.0262485	IL1B	1	1
BP	GO:0032868	response to insulin	1/6	259/18800	0.0798747	0.0925232	0.0263139	IL1B	1	1
BP	GO:0050730	regulation of peptidyl-tyrosine phosphorylation	1/6	261/18800	0.0804701	0.0930968	0.026477	VEGFA	1	1
BP	GO:0010466	negative regulation of peptidase activity	1/6	262/18800	0.0807677	0.0933204	0.0265406	VEGFA	1	1
BP	GO:0003018	vascular process in circulatory system	1/6	263/18800	0.0810652	0.0933204	0.0265406	VEGFA	1	1
BP	GO:0030217	T cell differentiation	1/6	263/18800	0.0810652	0.0933204	0.0265406	IL1B	1	1
BP	GO:0032412	regulation of ion transmembrane transporter activity	1/6	263/18800	0.0810652	0.0933204	0.0265406	CCL2	1	1
BP	GO:0090596	sensory organ morphogenesis	1/6	266/18800	0.0819573	0.0942306	0.0267995	VEGFA	1	1
BP	GO:0051348	negative regulation of transferase activity	1/6	270/18800	0.0831456	0.0954787	0.0271544	IL1B	1	1
BP	GO:0043547	positive regulation of GTPase activity	1/6	272/18800	0.0837393	0.0960417	0.0273146	CCL2	1	1
BP	GO:0022898	regulation of transmembrane transporter activity	1/6	273/18800	0.084036	0.0962632	0.0273776	CCL2	1	1
BP	GO:0046942	carboxylic acid transport	1/6	279/18800	0.0858146	0.0981795	0.0279226	IL1B	1	1
BP	GO:0007548	sex differentiation	1/6	281/18800	0.0864068	0.0986142	0.0280462	VEGFA	1	1
BP	GO:0051146	striated muscle cell differentiation	1/6	281/18800	0.0864068	0.0986142	0.0280462	VEGFA	1	1
BP	GO:0048872	homeostasis of number of cells	1/6	282/18800	0.0867028	0.0988306	0.0281077	VEGFA	1	1
CC	GO:0062023	collagen-containing extracellular matrix	2/6	429/19594	0.00676724	0.0676724	0.0427405	ANGPT2/ANGPTL4	2	1.41421
CC	GO:0031093	platelet alpha granule lumen	1/6	67/19594	0.0203445	0.0918253	0.057995	VEGFA	1	1
CC	GO:0031091	platelet alpha granule	1/6	91/19594	0.0275476	0.0918253	0.057995	VEGFA	1	1
MF	GO:0005125	cytokine activity	4/6	235/18410	3.80524e-07	8.75205e-06	2.40331e-06	SPP1/CCL2/VEGFA/IL1B	4	2
MF	GO:0048018	receptor ligand activity	4/6	489/18410	7.06991e-06	5.73479e-05	1.57477e-05	SPP1/CCL2/VEGFA/IL1B	4	2
MF	GO:0030546	signaling receptor activator activity	4/6	496/18410	7.48016e-06	5.73479e-05	1.57477e-05	SPP1/CCL2/VEGFA/IL1B	4	2
MF	GO:0005126	cytokine receptor binding	3/6	272/18410	6.17294e-05	0.000354944	9.74675e-05	CCL2/VEGFA/IL1B	3	1.73205
MF	GO:0050840	extracellular matrix binding	2/6	55/18410	0.000130445	0.000600047	0.000164772	SPP1/VEGFA	2	1.41421
MF	GO:0070851	growth factor receptor binding	2/6	139/18410	0.000832277	0.0031904	0.000876081	VEGFA/IL1B	2	1.41421
MF	GO:0005178	integrin binding	2/6	156/18410	0.00104654	0.00343864	0.00094425	SPP1/IL1B	2	1.41421
MF	GO:0005161	platelet-derived growth factor receptor binding	1/6	14/18410	0.00455469	0.0116398	0.00319627	VEGFA	1	1
MF	GO:0005172	vascular endothelial growth factor receptor binding	1/6	14/18410	0.00455469	0.0116398	0.00319627	VEGFA	1	1
MF	GO:0005149	interleukin-1 receptor binding	1/6	17/18410	0.00552844	0.0127154	0.00349165	IL1B	1	1
MF	GO:0001968	fibronectin binding	1/6	31/18410	0.0100621	0.021039	0.0057773	VEGFA	1	1
MF	GO:0042056	chemoattractant activity	1/6	36/18410	0.0116771	0.0223812	0.00614585	VEGFA	1	1
MF	GO:0048020	CCR chemokine receptor binding	1/6	47/18410	0.0152224	0.0260653	0.00715752	CCL2	1	1
MF	GO:0008009	chemokine activity	1/6	49/18410	0.0158658	0.0260653	0.00715752	CCL2	1	1
MF	GO:0042379	chemokine receptor binding	1/6	71/18410	0.0229207	0.0351451	0.00965083	CCL2	1	1
MF	GO:0030971	receptor tyrosine kinase binding	1/6	76/18410	0.0245182	0.0352449	0.00967824	ANGPT2	1	1
MF	GO:1990782	protein tyrosine kinase binding	1/6	113/18410	0.0362721	0.0490741	0.0134757	ANGPT2	1	1
MF	GO:0008083	growth factor activity	1/6	162/18410	0.0516563	0.0647946	0.0177926	VEGFA	1	1
MF	GO:0008201	heparin binding	1/6	168/18410	0.0535259	0.0647946	0.0177926	VEGFA	1	1
MF	GO:0005539	glycosaminoglycan binding	1/6	234/18410	0.07389	0.0849734	0.0233337	VEGFA	1	1
MF	GO:1901681	sulfur compound binding	1/6	267/18410	0.0839342	0.0919279	0.0252434	VEGFA	1	1
MF	GO:0001664	G protein-coupled receptor binding	1/6	288/18410	0.0902786	0.0943822	0.0259173	CCL2	1	1
KEGG	hsa05323	Rheumatoid arthritis	3/6	93/8164	2.79239e-05	0.00119812	0.000603173	CCL2/VEGFA/IL1B	3	1.73205
KEGG	hsa04933	AGE-RAGE signaling pathway in diabetic complications	3/6	100/8164	3.47281e-05	0.00119812	0.000603173	CCL2/VEGFA/IL1B	3	1.73205
KEGG	hsa05418	Fluid shear stress and atherosclerosis	3/6	139/8164	9.30509e-05	0.00214017	0.00107743	CCL2/VEGFA/IL1B	3	1.73205
KEGG	hsa05163	Human cytomegalovirus infection	3/6	225/8164	0.000388503	0.00670168	0.00337385	CCL2/VEGFA/IL1B	3	1.73205
KEGG	hsa05144	Malaria	2/6	50/8164	0.000542856	0.00749141	0.00377142	CCL2/IL1B	2	1.41421
KEGG	hsa04010	MAPK signaling pathway	3/6	294/8164	0.000852753	0.00980666	0.00493699	VEGFA/ANGPT2/IL1B	3	1.73205
KEGG	hsa04151	PI3K-Akt signaling pathway	3/6	354/8164	0.00146613	0.0144519	0.00727555	SPP1/VEGFA/ANGPT2	3	1.73205
KEGG	hsa04657	IL-17 signaling pathway	2/6	94/8164	0.00190925	0.0155201	0.0078133	CCL2/IL1B	2	1.41421
KEGG	hsa05142	Chagas disease	2/6	102/8164	0.00224405	0.0155201	0.0078133	CCL2/IL1B	2	1.41421
KEGG	hsa04620	Toll-like receptor signaling pathway	2/6	104/8164	0.00233183	0.0155201	0.0078133	SPP1/IL1B	2	1.41421
KEGG	hsa04066	HIF-1 signaling pathway	2/6	109/8164	0.00255837	0.0155201	0.0078133	VEGFA/ANGPT2	2	1.41421
KEGG	hsa04668	TNF signaling pathway	2/6	112/8164	0.00269914	0.0155201	0.0078133	CCL2/IL1B	2	1.41421
KEGG	hsa05135	Yersinia infection	2/6	137/8164	0.00401212	0.0212951	0.0107206	CCL2/IL1B	2	1.41421
KEGG	hsa05164	Influenza A	2/6	171/8164	0.0061901	0.0305083	0.0153589	CCL2/IL1B	2	1.41421
KEGG	hsa04621	NOD-like receptor signaling pathway	2/6	184/8164	0.00713937	0.0328411	0.0165333	CCL2/IL1B	2	1.41421
KEGG	hsa05167	Kaposi sarcoma-associated herpesvirus infection	2/6	194/8164	0.00791257	0.034123	0.0171786	VEGFA/ANGPT2	2	1.41421
KEGG	hsa04510	Focal adhesion	2/6	201/8164	0.00847581	0.0344018	0.017319	SPP1/VEGFA	2	1.41421
KEGG	hsa04015	Rap1 signaling pathway	2/6	210/8164	0.00922636	0.0350667	0.0176537	VEGFA/ANGPT2	2	1.41421
KEGG	hsa05417	Lipid and atherosclerosis	2/6	215/8164	0.00965606	0.0350667	0.0176537	CCL2/IL1B	2	1.41421
KEGG	hsa05171	Coronavirus disease - COVID-19	2/6	232/8164	0.0111843	0.0376696	0.0189641	CCL2/IL1B	2	1.41421
KEGG	hsa04014	Ras signaling pathway	2/6	235/8164	0.0114647	0.0376696	0.0189641	VEGFA/ANGPT2	2	1.41421
KEGG	hsa04060	Cytokine-cytokine receptor interaction	2/6	295/8164	0.0177263	0.0555962	0.0279889	CCL2/IL1B	2	1.41421
KEGG	hsa01523	Antifolate resistance	1/6	30/8164	0.0218531	0.063422	0.0319287	IL1B	1	1
KEGG	hsa05165	Human papillomavirus infection	2/6	331/8164	0.0220598	0.063422	0.0319287	SPP1/VEGFA	2	1.41421
KEGG	hsa05143	African trypanosomiasis	1/6	37/8164	0.0268945	0.0742287	0.0373691	IL1B	1	1
KEGG	hsa05219	Bladder cancer	1/6	41/8164	0.0297655	0.0768817	0.0387047	VEGFA	1	1
KEGG	hsa05332	Graft-versus-host disease	1/6	42/8164	0.0304822	0.0768817	0.0387047	IL1B	1	1
KEGG	hsa04940	Type I diabetes mellitus	1/6	43/8164	0.0311984	0.0768817	0.0387047	IL1B	1	1
KEGG	hsa04979	Cholesterol metabolism	1/6	51/8164	0.0369122	0.0878257	0.0442143	ANGPTL4	1	1
KEGG	hsa05134	Legionellosis	1/6	57/8164	0.0411792	0.0923495	0.0464917	IL1B	1	1
KEGG	hsa04370	VEGF signaling pathway	1/6	59/8164	0.042598	0.0923495	0.0464917	VEGFA	1	1
KEGG	hsa04623	Cytosolic DNA-sensing pathway	1/6	63/8164	0.0454304	0.0923495	0.0464917	IL1B	1	1
KEGG	hsa04929	GnRH secretion	1/6	64/8164	0.0461374	0.0923495	0.0464917	SPP1	1	1
KEGG	hsa05168	Herpes simplex virus 1 infection	2/6	495/8164	0.046756	0.0923495	0.0464917	CCL2/IL1B	2	1.41421
KEGG	hsa05321	Inflammatory bowel disease	1/6	65/8164	0.0468439	0.0923495	0.0464917	IL1B	1	1
KEGG	hsa05211	Renal cell carcinoma	1/6	69/8164	0.0496658	0.0951929	0.0479232	VEGFA	1	1
KEGG	hsa03320	PPAR signaling pathway	1/6	75/8164	0.0538856	0.0953731	0.0480139	ANGPTL4	1	1
KEGG	hsa05133	Pertussis	1/6	76/8164	0.0545874	0.0953731	0.0480139	IL1B	1	1
KEGG	hsa05212	Pancreatic cancer	1/6	76/8164	0.0545874	0.0953731	0.0480139	VEGFA	1	1
KEGG	hsa05140	Leishmaniasis	1/6	77/8164	0.0552888	0.0953731	0.0480139	IL1B	1	1
KEGG	hsa01521	EGFR tyrosine kinase inhibitor resistance	1/6	79/8164	0.0566902	0.0954054	0.0480302	VEGFA	1	1

## Sheet: Microglia GSEA
ID	Description	setSize	enrichmentScore	NES	pvalue	p.adjust	qvalue	rank	leading_edge	core_enrichment
REACTOME_NONSENSE_MEDIATED_DECAY_NMD	REACTOME_NONSENSE_MEDIATED_DECAY_NMD	41	0.751168	4.38769	1e-10	5.81e-09	4.47368e-09	1235	tags=98%, list=24%, signal=75%	RPL18A/RPS5/RPL18/RPS27/RPS16/RPS25/RPL13/RPL8/RPL19/RPL24/RPL7A/RPS14/RPLP1/FAU/RPL27/RPS3A/RPS21/RPS15/RPL6/RPL9/PNRC2/RPL10A/RPS18/RPS13/RPL23A/RPL29/RBM8A/RPS29/RPSA/RPS3/RPL12/RPLP2/RPL32/RPS9/RPL3/RPS7/ETF1/RPS15A/RPL35A/RPL37A
REACTOME_EUKARYOTIC_TRANSLATION_ELONGATION	REACTOME_EUKARYOTIC_TRANSLATION_ELONGATION	38	0.749679	4.31594	1e-10	5.81e-09	4.47368e-09	1235	tags=97%, list=24%, signal=75%	RPL18A/RPS5/RPL18/RPS27/RPS16/RPS25/RPL13/RPL8/RPL19/RPL24/RPL7A/RPS14/RPLP1/FAU/RPL27/RPS3A/RPS21/RPS15/RPL6/RPL9/RPL10A/RPS18/RPS13/RPL23A/RPL29/RPS29/RPSA/RPS3/RPL12/RPLP2/RPL32/RPS9/RPL3/RPS7/RPS15A/RPL35A/RPL37A
KEGG_RIBOSOME	KEGG_RIBOSOME	38	0.749555	4.31523	1e-10	5.81e-09	4.47368e-09	1235	tags=97%, list=24%, signal=75%	RPL18A/RPS5/RPL18/RPS27/RPS16/RPS25/RPL13/RPL8/RPL19/RPL24/RPL7A/RPLP1/FAU/RPL27/RPS3A/RPS21/RPS15/RPL6/RPL9/RPL10A/RPS18/RPS13/RPL23A/RPL29/RPS29/RPSA/RSL24D1/RPS3/RPL12/RPLP2/RPL32/RPS9/RPL3/RPS7/RPS15A/RPL35A/RPL37A
REACTOME_SRP_DEPENDENT_COTRANSLATIONAL_PROTEIN_TARGETING_TO_MEMBRANE	REACTOME_SRP_DEPENDENT_COTRANSLATIONAL_PROTEIN_TARGETING_TO_MEMBRANE	40	0.730327	4.2538	1e-10	5.81e-09	4.47368e-09	1235	tags=95%, list=24%, signal=73%	RPL18A/RPS5/RPL18/RPS27/RPS16/RPS25/RPL13/RPL8/RPL19/RPL24/RPL7A/RPS14/RPLP1/FAU/RPL27/RPS3A/RPS21/RPS15/SRP14/RPL6/RPL9/RPL10A/RPS18/RPS13/RPL23A/RPL29/RPS29/RPSA/RPS3/RPL12/RPLP2/RPL32/RPS9/RPL3/RPS7/RPS15A/RPL35A/RPL37A
REACTOME_EUKARYOTIC_TRANSLATION_INITIATION	REACTOME_EUKARYOTIC_TRANSLATION_INITIATION	44	0.703047	4.2421	1e-10	5.81e-09	4.47368e-09	1368	tags=95%, list=26%, signal=71%	RPL18A/RPS5/RPL18/EIF5/RPS27/RPS16/RPS25/RPL13/RPL8/RPL19/RPL24/RPL7A/RPS14/RPLP1/FAU/RPL27/RPS3A/RPS21/RPS15/RPL6/RPL9/RPL10A/RPS18/RPS13/RPL23A/RPL29/RPS29/RPSA/RPS3/RPL12/RPLP2/EIF4A2/RPL32/RPS9/RPL3/RPS7/RPS15A/RPL35A/EIF2B5/RPL37A/RPS4Y1/EIF5B
REACTOME_CELLULAR_RESPONSE_TO_HEAT_STRESS	REACTOME_CELLULAR_RESPONSE_TO_HEAT_STRESS	38	0.734685	4.22962	1e-10	5.81e-09	4.47368e-09	532	tags=66%, list=10%, signal=59%	HSPA4L/SERPINH1/BAG3/FKBP4/HSPA6/HSPH1/DNAJB1/PTGES3/ST13/MRPL18/HSPB1/HSPA1L/DEDD2/HSP90AB1/DNAJB6/HSPA8/UBB/HSP90AA1/HSPA4/HSPA9/HSPA1A/HSPA1B/HIKESHI/BAG2/HSBP1
WP_CYTOPLASMIC_RIBOSOMAL_PROTEINS	WP_CYTOPLASMIC_RIBOSOMAL_PROTEINS	39	0.722066	4.17691	1e-10	5.81e-09	4.47368e-09	1235	tags=95%, list=24%, signal=73%	RPL18A/RPS5/RPL18/RPS27/RPS16/RPS25/RPL13/RPL8/RPL19/RPL24/RPL7A/RPS14/RPLP1/FAU/RPL27/RPS3A/RPS21/RPS15/RPL6/RPL9/RPL10A/RPS18/RPS13/RPL23A/RPL29/RPS29/RPSA/RPS3/RPL12/RPLP2/RPL32/RPS9/RPL3/RPS7/RPS15A/RPL35A/RPL37A
REACTOME_RESPONSE_OF_EIF2AK4_GCN2_TO_AMINO_ACID_DEFICIENCY	REACTOME_RESPONSE_OF_EIF2AK4_GCN2_TO_AMINO_ACID_DEFICIENCY	41	0.71284	4.16381	1e-10	5.81e-09	4.47368e-09	1333	tags=98%, list=26%, signal=73%	RPL18A/RPS5/RPL18/DDIT3/RPS27/RPS16/RPS25/RPL13/RPL8/RPL19/RPL24/RPL7A/RPS14/RPLP1/FAU/RPL27/RPS3A/RPS21/RPS15/RPL6/RPL9/RPL10A/RPS18/RPS13/RPL23A/RPL29/RPS29/RPSA/RPS3/RPL12/RPLP2/RPL32/RPS9/RPL3/RPS7/RPS15A/RPL35A/RPL37A/CEBPG/RPS4Y1
REACTOME_REGULATION_OF_HSF1_MEDIATED_HEAT_SHOCK_RESPONSE	REACTOME_REGULATION_OF_HSF1_MEDIATED_HEAT_SHOCK_RESPONSE	31	0.785184	4.12905	1e-10	5.81e-09	4.47368e-09	486	tags=68%, list=9%, signal=62%	HSPA4L/SERPINH1/BAG3/FKBP4/HSPA6/HSPH1/DNAJB1/ST13/MRPL18/HSPB1/HSPA1L/DEDD2/DNAJB6/HSPA8/UBB/HSPA4/HSPA9/HSPA1A/HSPA1B/HIKESHI/BAG2
REACTOME_CELLULAR_RESPONSE_TO_STARVATION	REACTOME_CELLULAR_RESPONSE_TO_STARVATION	57	0.625867	4.10447	1e-10	5.81e-09	4.47368e-09	1270	tags=86%, list=25%, signal=66%	RPL18A/RPS5/RPL18/ATP6V1C1/DDIT3/RPS27/RPS16/NPRL2/RPS25/RPL13/RPL8/RPL19/RPL24/ATP6V1F/RPL7A/RPS14/RPLP1/FAU/RPL27/RPS3A/RRAGD/RPS21/RPS15/ATP6V1B2/RPL6/RPL9/RPL10A/RPS18/RPS13/RPL23A/RPL29/ATP6V1G1/RPS29/TCIRG1/RPSA/RPS3/RPL12/ATP6V0B/RPLP2/RPL32/RPS9/RPL3/SESN1/RPS7/RPS15A/RPL35A/SESN2/RPL37A/CEBPG
REACTOME_SELENOAMINO_ACID_METABOLISM	REACTOME_SELENOAMINO_ACID_METABOLISM	41	0.700521	4.09185	1e-10	5.81e-09	4.47368e-09	1360	tags=95%, list=26%, signal=71%	RPL18A/RPS5/RPL18/RPS27/RPS16/RPS25/RPL13/RPL8/RPL19/RPL24/RPL7A/RPS14/RPLP1/FAU/RPL27/RPS3A/RPS21/RPS15/RPL6/RPL9/RPL10A/RPS18/RPS13/RPL23A/RPL29/RPS29/RPSA/RPS3/RPL12/RPLP2/RPL32/RPS9/RPL3/RPS7/RPS15A/RPL35A/RPL37A/RPS4Y1/GSR
REACTOME_ATTENUATION_PHASE	REACTOME_ATTENUATION_PHASE	20	0.870177	4.08656	1e-10	5.81e-09	4.47368e-09	366	tags=85%, list=7%, signal=79%	SERPINH1/FKBP4/HSPA6/HSPH1/DNAJB1/PTGES3/MRPL18/HSPB1/HSPA1L/DEDD2/HSP90AB1/DNAJB6/HSPA8/UBB/HSP90AA1/HSPA1A/HSPA1B
REACTOME_TRANSLATION	REACTOME_TRANSLATION	73	0.580563	4.08533	1e-10	5.81e-09	4.47368e-09	1399	tags=82%, list=27%, signal=61%	MRPS6/MRPL18/RPL18A/RPS5/RPL18/EIF5/RPS27/RPS16/MRPL50/RPS25/RPL13/RPL8/RPL19/RPL24/RPL7A/RPS14/RPLP1/TRMT112/FAU/RPL27/RPS3A/RPS21/RPS15/SRP14/RPL6/RPL9/MRPL55/RPL10A/RPS18/RPS13/RPL23A/RPL29/RPS29/MRPL14/RPSA/CHCHD1/RPS3/AURKAIP1/RPL12/RPLP2/EIF4A2/RPL32/RPS9/RPL3/MRPL41/RPS7/ETF1/MRPS30/RPS15A/RPL35A/EIF2B5/RPL37A/MRPS15/MRPS34/MRPS16/MRPS27/RPS4Y1/EIF5B/MRPL15/MRPS33
REACTOME_CELLULAR_RESPONSES_TO_STIMULI	REACTOME_CELLULAR_RESPONSES_TO_STIMULI	220	0.457536	4.03237	1e-10	5.81e-09	4.47368e-09	1235	tags=63%, list=24%, signal=50%	HSPA4L/DNAJA4/SERPINH1/BAG3/FKBP4/COX6A1/HSPA6/HSPH1/SOD2/DNAJB1/PTGES3/ST13/DNAJA1/MRPL18/HSPB1/STIP1/HSPA1L/DEDD2/RPL18A/SOD1/HSP90AB1/DNAJB6/HSPA8/KDM6B/CDKN2C/UBB/HSP90AA1/TSPYL2/HSPA4/HSPA9/PPP1R15A/VEGFA/BMI1/SQSTM1/HMOX1/UBE2D3/RPS5/HSPA1A/RPL18/ATP6V1C1/HSPA1B/DDIT3/MAFG/RPS27/ANAPC16/MAP1LC3B/EDEM1/HIKESHI/RPS16/BAG2/NPRL2/GCLM/RPS25/HERPUD1/SLC46A1/RPL13/HSBP1/CDKN1B/RPL8/RPL19/RPL24/AT…
REACTOME_HSF1_ACTIVATION	REACTOME_HSF1_ACTIVATION	20	0.849536	3.98962	1e-10	5.81e-09	4.47368e-09	366	tags=80%, list=7%, signal=75%	SERPINH1/FKBP4/HSPA6/HSPH1/DNAJB1/PTGES3/MRPL18/HSPB1/HSPA1L/DEDD2/HSP90AB1/DNAJB6/UBB/HSP90AA1/HSPA1A/HSPA1B
REACTOME_HSF1_DEPENDENT_TRANSACTIVATION	REACTOME_HSF1_DEPENDENT_TRANSACTIVATION	23	0.784429	3.83274	1e-10	5.81e-09	4.47368e-09	366	tags=74%, list=7%, signal=69%	SERPINH1/FKBP4/HSPA6/HSPH1/DNAJB1/PTGES3/MRPL18/HSPB1/HSPA1L/DEDD2/HSP90AB1/DNAJB6/HSPA8/UBB/HSP90AA1/HSPA1A/HSPA1B
REACTOME_INFLUENZA_INFECTION	REACTOME_INFLUENZA_INFECTION	50	0.606145	3.80822	1e-10	5.81e-09	4.47368e-09	1235	tags=86%, list=24%, signal=66%	RPL18A/HSP90AA1/RPS5/HSPA1A/RPL18/RPS27/RPS16/RPS25/RPL13/RPL8/RPL19/RPL24/RPL7A/RPS14/RPLP1/FAU/RPL27/RPS3A/RPS21/RPS15/RPL6/RPL9/XPO1/RPL10A/RPS18/RPS13/RPL23A/RPL29/RPS29/RANBP2/RPSA/RPS3/RPL12/RPLP2/RPL32/RAN/RPS9/RPL3/RPS7/RPS15A/CALR/RPL35A/RPL37A
REACTOME_SARS_COV_2_MODULATES_HOST_TRANSLATION_MACHINERY	REACTOME_SARS_COV_2_MODULATES_HOST_TRANSLATION_MACHINERY	22	0.745486	3.58759	1e-10	5.81e-09	4.47368e-09	1333	tags=100%, list=26%, signal=75%	RPS5/RPS27/RPS16/RPS25/RPS14/FAU/RPS3A/RPS21/RPS15/RPS18/RPS13/RPS29/RPSA/RPS3/SMN2/RPS9/RPS7/RPS15A/SNRPG/SMN1/SNRPB/RPS4Y1
REACTOME_REGULATION_OF_EXPRESSION_OF_SLITS_AND_ROBOS	REACTOME_REGULATION_OF_EXPRESSION_OF_SLITS_AND_ROBOS	57	0.544276	3.5694	1e-10	5.81e-09	4.47368e-09	1235	tags=81%, list=24%, signal=62%	RPL18A/UBB/SLIT2/RPS5/RPL18/RPS27/RPS16/RPS25/RPL13/RPL8/RPL19/RPL24/RPL7A/RPS14/RPLP1/FAU/RPL27/RPS3A/RPS21/RPS15/RPL6/SEM1/UBC/RPL9/RPL10A/RPS18/RPS13/RPL23A/RPL29/RBM8A/PSMB1/RPS29/RPSA/RPS3/PSMB4/RPL12/RPLP2/RPL32/RPS9/RPL3/RPS7/ETF1/RPS15A/PSME4/RPL35A/RPL37A
REACTOME_METABOLISM_OF_RNA	REACTOME_METABOLISM_OF_RNA	144	0.402577	3.30185	1e-10	5.81e-09	4.47368e-09	1287	tags=62%, list=25%, signal=48%	HSPB1/WDR61/RPL18A/BCAS2/HSPA8/HNRNPU/UBB/TSEN34/NOP58/RPS5/NXF1/HSPA1A/SLBP/RPL18/HNRNPA2B1/RPS27/PCBP1/TRA2B/RPS16/NOP10/RPS25/U2AF1/RPL13/RPL8/CCNH/RPL19/SRSF7/RPL24/RPL7A/RPS14/RPLP1/SNRNP48/TRMT112/FAU/RPL27/RPS3A/HNRNPF/RPS21/RPS15/RPL6/SEM1/UBC/RPL9/XPO1/SARNP/CNOT3/PNRC2/RPL10A/RPS18/RPS13/RPL23A/RPL29/NOP56/RBM8A/PSMB1/RPS29/RANBP2/SF1/RPSA/RPS3/PSMB4/SMN2/RPL12/CSNK1E/HNRNPA3/PAPOLA/RPL…
REACTOME_RRNA_PROCESSING	REACTOME_RRNA_PROCESSING	64	0.494224	3.38427	1.72566e-10	9.54866e-09	7.35244e-09	1667	tags=81%, list=32%, signal=56%	RPL18A/NOP58/RPS5/RPL18/RPS27/RPS16/NOP10/RPS25/RPL13/RPL8/RPL19/RPL24/RPL7A/RPS14/RPLP1/TRMT112/FAU/RPL27/RPS3A/RPS21/RPS15/RPL6/RPL9/RPL10A/RPS18/RPS13/RPL23A/RPL29/NOP56/RPS29/RPSA/RPS3/RPL12/CSNK1E/RPLP2/RPL32/RPS9/RPL3/RPS7/RPS15A/RPL35A/DKC1/RPL37A/RIOK1/PES1/RPS4Y1/NOB1/WDR46/DCAF13/ELAC2/NOL9/PNO1
REACTOME_INFECTIOUS_DISEASE	REACTOME_INFECTIOUS_DISEASE	234	0.268404	2.42486	4.84522e-09	2.55916e-07	1.97054e-07	1275	tags=51%, list=25%, signal=40%	FKBP4/MRC1/PTGES3/RIPK2/RPL18A/ATP1B3/HSP90AB1/CASP1/SDC2/APP/CXCR4/RANGAP1/UBB/HSP90AA1/NFKB2/CD247/VEGFA/HBEGF/SUGT1/CEBPD/HMOX1/RPS5/HSPA1A/IL10/RPL18/TAF7/EGFR/TRAF6/PRKACB/RPS27/MGAT1/MAP1LC3B/FURIN/DUSP16/GNAS/RPS16/RPS25/RPL13/FCGR2A/VIPR1/RAMP1/RPL8/CCNH/RPL19/RPL24/ELK1/RPL7A/TXNIP/RPS14/JUN/ATP1B1/CHD3/RPLP1/FAU/FXYD7/RPL27/RPS3A/TBL1X/CD9/TSHR/RPS21/RPS15/AP2M1/RPL6/NFKB1/SEM1/TRIM28/U…
REACTOME_NEURONAL_SYSTEM	REACTOME_NEURONAL_SYSTEM	168	-0.359208	-2.42333	7.46859e-09	3.77326e-07	2.9054e-07	2109	tags=68%, list=41%, signal=42%	KCNH8/CHRNB3/KCNC1/NLGN1/KCNG3/KCNK10/RASGRF2/SYN2/PLCB1/LRRTM4/GNAI1/GLRA1/KCNK2/STXBP1/KCNN3/GRIN2B/KCNH5/GRM5/NRXN1/ERBB4/CHRNB4/CAMK1/KCNS3/KCNK13/SYT2/APBA2/KCNB1/KCNN1/PPFIA3/GABBR1/CHRNA7/NLGN3/PRKCA/GRIN3A/IL1RAPL1/SLC38A1/PRKAR1B/CACNA1E/CACNA2D3/LRRTM2/NLGN4Y/KCNN4/PPM1E/PTPRD/KCNB2/ADCY5/ADCY3/DLGAP1/TUBA8/SHANK1/SYT12/ABCC8/NRG1/GRIA4/LRRC4B/ADCY8/GRM1/SYN3/SLC1A1/GNG4/NRXN3/NLGN4X/KI…
REACTOME_HSP90_CHAPERONE_CYCLE_FOR_STEROID_HORMONE_RECEPTORS_SHR_IN_THE_PRESENCE_OF_LIGAND	REACTOME_HSP90_CHAPERONE_CYCLE_FOR_STEROID_HORMONE_RECEPTORS_SHR_IN_THE_PRESENCE_OF_LIGAND	19	0.736559	3.359	1.07214e-08	5.19092e-07	3.997e-07	366	tags=63%, list=7%, signal=59%	DNAJA4/FKBP4/DNAJB1/PTGES3/DNAJA1/STIP1/HSPA1L/HSP90AB1/HSPA8/HSP90AA1/HSPA1A/HSPA1B
KEGG_ANTIGEN_PROCESSING_AND_PRESENTATION	KEGG_ANTIGEN_PROCESSING_AND_PRESENTATION	18	0.733866	3.27881	1.61333e-08	7.49875e-07	5.77402e-07	366	tags=61%, list=7%, signal=57%	HSPA6/HLA-DQA2/HSPA1L/HSP90AB1/HSPA8/HSP90AA1/HSPA4/LGMN/KLRD1/HSPA1A/HSPA1B
REACTOME_INTERFERON_ALPHA_BETA_SIGNALING	REACTOME_INTERFERON_ALPHA_BETA_SIGNALING	27	-0.636711	-2.75461	2.61688e-08	1.16955e-06	9.00547e-07	710	tags=59%, list=14%, signal=51%	STAT1/XAF1/OAS2/MX2/OAS3/OASL/MX1/IFI27/IFI6/ISG15/IFIT2/USP18/IFIT3/RSAD2/IFIT1/EGR1
REACTOME_ACTIVATION_OF_THE_MRNA_UPON_BINDING_OF_THE_CAP_BINDING_COMPLEX_AND_EIFS_AND_SUBSEQUENT_BINDING_TO_43S	REACTOME_ACTIVATION_OF_THE_MRNA_UPON_BINDING_OF_THE_CAP_BINDING_COMPLEX_AND_EIFS_AND_SUBSEQUENT_BINDING_TO_43S	20	0.697548	3.27585	3.85851e-08	1.66059e-06	1.27865e-06	1333	tags=95%, list=26%, signal=71%	RPS5/RPS27/RPS16/RPS25/RPS14/FAU/RPS3A/RPS21/RPS15/RPS18/RPS13/RPS29/RPSA/RPS3/EIF4A2/RPS9/RPS7/RPS15A/RPS4Y1
REACTOME_SIGNALING_BY_ROBO_RECEPTORS	REACTOME_SIGNALING_BY_ROBO_RECEPTORS	76	0.406325	2.86913	6.44143e-08	2.67319e-06	2.05835e-06	1235	tags=67%, list=24%, signal=52%	RPL18A/CXCR4/UBB/SLIT2/RPS5/RPL18/PRKACB/RPS27/CXCL12/RPS16/RPS25/RPL13/RPL8/RPL19/RPL24/RPL7A/RPS14/RPLP1/FAU/RPL27/RPS3A/RPS21/RPS15/RPL6/SEM1/UBC/RPL9/RPL10A/RPS18/RPS13/RPL23A/RPL29/NRP1/RBM8A/PSMB1/RPS29/RPSA/ENAH/RPS3/PSMB4/RPL12/RPLP2/RPL32/RPS9/RPL3/RPS7/ETF1/RPS15A/PSME4/RPL35A/RPL37A
REACTOME_RESPIRATORY_ELECTRON_TRANSPORT_ATP_SYNTHESIS_BY_CHEMIOSMOTIC_COUPLING_AND_HEAT_PRODUCTION_BY_UNCOUPLING_PROTEINS	REACTOME_RESPIRATORY_ELECTRON_TRANSPORT_ATP_SYNTHESIS_BY_CHEMIOSMOTIC_COUPLING_AND_HEAT_PRODUCTION_BY_UNCOUPLING_PROTEINS	23	0.63985	3.12633	1.37488e-07	5.50901e-06	4.24192e-06	1170	tags=78%, list=23%, signal=61%	COX6A1/NDUFA13/UQCR11/ATP5F1B/SLC25A27/NDUFB4/NDUFB11/ATP5F1E/ATP5F1D/UQCRFS1/COX19/COX7B/NDUFS2/ATP5PF/ATP5MC3/COX6B1/NDUFA1/CYC1
REACTOME_GENE_AND_PROTEIN_EXPRESSION_BY_JAK_STAT_SIGNALING_AFTER_INTERLEUKIN_12_STIMULATION	REACTOME_GENE_AND_PROTEIN_EXPRESSION_BY_JAK_STAT_SIGNALING_AFTER_INTERLEUKIN_12_STIMULATION	15	0.736015	2.96084	1.46944e-07	5.69164e-06	4.38255e-06	992	tags=93%, list=19%, signal=76%	SOD2/TCP1/SOD1/MSN/HSPA9/STAT4/CNN2/IL10/HNRNPA2B1/LCP1/PDCD4/HNRNPF/AIP/HNRNPDL
WP_ELECTRON_TRANSPORT_CHAIN_OXPHOS_SYSTEM_IN_MITOCHONDRIA	WP_ELECTRON_TRANSPORT_CHAIN_OXPHOS_SYSTEM_IN_MITOCHONDRIA	16	0.727156	3.0094	2.07544e-07	7.77956e-06	5.99024e-06	1097	tags=88%, list=21%, signal=69%	COX6A1/UQCR11/ATP5F1B/SLC25A27/NDUFB4/ATP5F1E/ATP5F1D/UQCRFS1/COX7B/NDUFS2/ATP5PF/ATP5MC3/COX6B1/NDUFA1
KEGG_PARKINSONS_DISEASE	KEGG_PARKINSONS_DISEASE	24	0.595146	2.90383	5.23841e-07	1.9022e-05	1.46469e-05	1170	tags=83%, list=23%, signal=65%	COX6A1/UQCR11/PPID/ATP5F1B/UBB/SNCA/NDUFB4/ATP5F1E/ATP5F1D/UBA1/CASP3/UQCRFS1/COX7B/NDUFS2/ATP5PF/ATP5MC3/COX6B1/HTRA2/NDUFA1/CYC1
REACTOME_INTERLEUKIN_12_SIGNALING	REACTOME_INTERLEUKIN_12_SIGNALING	18	0.664966	2.97098	1.7563e-06	6.18432e-05	4.76191e-05	700	tags=67%, list=14%, signal=58%	SOD2/TCP1/SOD1/MSN/HSPA9/STAT4/CNN2/IL10/HNRNPA2B1/LCP1/PDCD4/HNRNPF
KEGG_SPLICEOSOME	KEGG_SPLICEOSOME	23	0.597181	2.91784	2.24359e-06	7.66779e-05	5.90418e-05	1334	tags=83%, list=26%, signal=62%	HSPA6/HSPA1L/BCAS2/HSPA8/HNRNPU/HSPA1A/HSPA1B/PCBP1/TRA2B/U2AF1/SRSF7/RBM8A/HNRNPA3/SF3A1/LSM7/SNRPG/SNRPB/ACIN1/PPIH
KEGG_OXIDATIVE_PHOSPHORYLATION	KEGG_OXIDATIVE_PHOSPHORYLATION	31	0.517012	2.71881	7.08068e-06	0.000228549	0.000175982	1170	tags=68%, list=23%, signal=53%	COX6A1/UQCR11/ATP5F1B/ATP6V1C1/ATP6V0A1/NDUFB4/ATP6V1F/ATP5F1E/ATP6V1B2/ATP5F1D/UQCRFS1/ATP6V1G1/COX7B/TCIRG1/NDUFS2/ATP5PF/ATP6V0B/ATP5MC3/COX6B1/NDUFA1/CYC1
REACTOME_NUCLEOTIDE_BINDING_DOMAIN_LEUCINE_RICH_REPEAT_CONTAINING_RECEPTOR_NLR_SIGNALING_PATHWAYS	REACTOME_NUCLEOTIDE_BINDING_DOMAIN_LEUCINE_RICH_REPEAT_CONTAINING_RECEPTOR_NLR_SIGNALING_PATHWAYS	24	0.550359	2.68531	7.01548e-06	0.000228549	0.000175982	778	tags=58%, list=15%, signal=50%	RIPK2/HSP90AB1/CASP1/APP/UBB/BIRC3/NFKB2/SUGT1/HMOX1/TRAF6/TXNIP/TNFAIP3/NFKB1/UBC
REACTOME_PROCESSING_OF_CAPPED_INTRON_CONTAINING_PRE_MRNA	REACTOME_PROCESSING_OF_CAPPED_INTRON_CONTAINING_PRE_MRNA	34	0.491028	2.66885	9.06995e-06	0.000284845	0.00021933	1502	tags=79%, list=29%, signal=57%	BCAS2/HSPA8/HNRNPU/NXF1/SLBP/HNRNPA2B1/PCBP1/TRA2B/U2AF1/SRSF7/SNRNP48/HNRNPF/SARNP/RBM8A/RANBP2/SF1/HNRNPA3/PAPOLA/SF3A1/LSM7/SNRPG/SNRPB/THOC6/PPIH/POLR2G/NUP43/SYMPK
REACTOME_RESPIRATORY_ELECTRON_TRANSPORT	REACTOME_RESPIRATORY_ELECTRON_TRANSPORT	15	0.659526	2.65314	1.01293e-05	0.000309745	0.000238503	1170	tags=80%, list=23%, signal=62%	COX6A1/NDUFA13/UQCR11/NDUFB4/NDUFB11/UQCRFS1/COX19/COX7B/NDUFS2/COX6B1/NDUFA1/CYC1
REACTOME_INTERFERON_SIGNALING	REACTOME_INTERFERON_SIGNALING	59	-0.432325	-2.32938	1.11376e-05	0.000331842	0.000255518	710	tags=37%, list=14%, signal=33%	STAT1/XAF1/TRIM17/OAS2/MX2/OAS3/NCAM1/OASL/MX1/IFI27/TRIM5/IFI6/KPNA7/CAMK2A/CAMK2B/ISG15/IFIT2/USP18/IFIT3/RSAD2/IFIT1/EGR1
REACTOME_SARS_COV_INFECTIONS	REACTOME_SARS_COV_INFECTIONS	98	0.327737	2.46211	1.20942e-05	0.000351337	0.000270529	1333	tags=56%, list=26%, signal=42%	FKBP4/PTGES3/RIPK2/ATP1B3/HSP90AB1/SDC2/UBB/HSP90AA1/VEGFA/RPS5/TRAF6/RPS27/MGAT1/MAP1LC3B/FURIN/RPS16/RPS25/RPS14/ATP1B1/CHD3/FAU/FXYD7/RPS3A/RPS21/RPS15/AP2M1/UBC/RPS18/RPS13/ITGA4/HLA-C/NRP1/MGAT4B/RPS29/RANBP2/SAP30/RPSA/RPS3/SMN2/ST3GAL1/ISCU/RPS9/RPS7/RPS15A/GSK3A/PLCG2/SNRPG/PARP8/SMN1/SNRPB/JAK1/RBBP7/AP2A2/IRAK2/RPS4Y1
REACTOME_SARS_COV_2_HOST_INTERACTIONS	REACTOME_SARS_COV_2_HOST_INTERACTIONS	51	0.390882	2.46663	2.35594e-05	0.000667709	0.000514134	1333	tags=65%, list=26%, signal=49%	RIPK2/HSP90AB1/UBB/HSP90AA1/RPS5/TRAF6/RPS27/MAP1LC3B/RPS16/RPS25/RPS14/FAU/RPS3A/RPS21/RPS15/UBC/RPS18/RPS13/HLA-C/RPS29/RANBP2/RPSA/RPS3/SMN2/RPS9/RPS7/RPS15A/SNRPG/SMN1/SNRPB/JAK1/IRAK2/RPS4Y1
REACTOME_INTERLEUKIN_12_FAMILY_SIGNALING	REACTOME_INTERLEUKIN_12_FAMILY_SIGNALING	22	0.547045	2.63261	2.81309e-05	0.000760188	0.000585343	700	tags=55%, list=14%, signal=47%	SOD2/TCP1/SOD1/MSN/HSPA9/STAT4/CNN2/IL10/HNRNPA2B1/LCP1/PDCD4/HNRNPF
REACTOME_TRANSMISSION_ACROSS_CHEMICAL_SYNAPSES	REACTOME_TRANSMISSION_ACROSS_CHEMICAL_SYNAPSES	106	-0.346457	-2.16509	2.7678e-05	0.000760188	0.000585343	1961	tags=63%, list=38%, signal=40%	RASGRF2/SYN2/PLCB1/GNAI1/GLRA1/STXBP1/GRIN2B/ERBB4/CHRNB4/CAMK1/PPFIA3/GABBR1/CHRNA7/PRKCA/GRIN3A/SLC38A1/PRKAR1B/CACNA1E/CACNA2D3/PPM1E/ADCY5/ADCY3/TUBA8/NRG1/GRIA4/ADCY8/SYN3/SLC1A1/GNG4/KIF17/CACNG3/GABRA3/CACNG2/GRIA1/TUBB6/KCNJ2/GLS2/GRIK4/GABRB1/ACTN2/GRIK3/GABRG3/LIN7A/NCALD/GRIK2/TUBB4A/GRIK1/ADCY1/CPLX1/NRGN/CACNA1B/GAD2/SLC22A1/GABBR2/SLC6A4/PPFIA4/KCNJ10/SLC6A1/SYT1/GRIA2/KCNJ16/GRIA3/…
REACTOME_PROTEIN_UBIQUITINATION	REACTOME_PROTEIN_UBIQUITINATION	15	0.610366	2.45538	7.50508e-05	0.00198202	0.00152615	977	tags=73%, list=19%, signal=60%	WDR61/UBB/UBE2B/UBE2D3/RNF181/UBE2A/OTULIN/BCL10/UBA1/UBC/PAF1
WP_CALCIUM_REGULATION_IN_CARDIAC_CELLS	WP_CALCIUM_REGULATION_IN_CARDIAC_CELLS	57	-0.406641	-2.17827	8.06572e-05	0.00208275	0.00160371	1797	tags=63%, list=35%, signal=42%	CHRM5/CAMK1/KCNB1/RYR3/ADRA1B/ITPR3/RGS7/RGS5/PKIA/PRKCA/PKIG/PRKAR1B/RYR2/CACNA1E/ADCY5/ADCY3/CACNA1C/GJA1/ADCY8/GNG4/CHRM3/RGS20/GJC1/ATP2A3/ADCY1/CACNA1B/GNAO1/PRKCQ/PLN/RGS6/ATP2B2/CAMK2A/RGS3/CAMK2B/RGS16/RGS11
PID_NFAT_TFPATHWAY	PID_NFAT_TFPATHWAY	13	-0.665517	-2.23436	9.39614e-05	0.00237355	0.00182762	25	tags=46%, list=0%, signal=46%	PRKCQ/EGR2/PTGS2/TNF/EGR1/EGR3
REACTOME_THE_CITRIC_ACID_TCA_CYCLE_AND_RESPIRATORY_ELECTRON_TRANSPORT	REACTOME_THE_CITRIC_ACID_TCA_CYCLE_AND_RESPIRATORY_ELECTRON_TRANSPORT	34	0.443062	2.40815	9.66833e-05	0.00239034	0.00184056	1170	tags=56%, list=23%, signal=44%	COX6A1/NDUFA13/UQCR11/ATP5F1B/SLC25A27/NDUFB4/NDUFB11/ATP5F1E/ATP5F1D/UQCRFS1/COX19/PDK3/COX7B/NDUFS2/ATP5PF/ATP5MC3/COX6B1/NDUFA1/CYC1
WP_16P112_PROXIMAL_DELETION_SYNDROME	WP_16P112_PROXIMAL_DELETION_SYNDROME	25	0.501764	2.52066	0.000117926	0.00285478	0.00219817	1051	tags=64%, list=20%, signal=51%	TCP1/CCT4/MSN/CCT5/DOC2A/YPEL3/TRAF2/CCT3/TRAF6/CCT6A/MAZ/NFKB1/REL/MAP2K3/CCT2/CCT8
REACTOME_THE_NLRP3_INFLAMMASOME	REACTOME_THE_NLRP3_INFLAMMASOME	11	0.676412	2.41312	0.000120758	0.00286368	0.00220503	919	tags=82%, list=18%, signal=67%	HSP90AB1/CASP1/APP/NFKB2/SUGT1/HMOX1/TXNIP/NFKB1/RELA
REACTOME_MITOCHONDRIAL_TRANSLATION	REACTOME_MITOCHONDRIAL_TRANSLATION	20	0.550851	2.58692	0.000125532	0.00291737	0.00224637	1655	tags=85%, list=32%, signal=58%	MRPS6/MRPL18/MRPL50/MRPL55/MRPL14/CHCHD1/AURKAIP1/MRPL41/MRPS30/MRPS15/MRPS34/MRPS16/MRPS27/MRPL15/MRPS33/GFM1/MRPL42
WP_NONALCOHOLIC_FATTY_LIVER_DISEASE	WP_NONALCOHOLIC_FATTY_LIVER_DISEASE	38	0.408275	2.35046	0.000150417	0.00342715	0.00263889	1213	tags=68%, list=23%, signal=53%	COX6A1/NDUFA13/UQCR11/TRAF2/DDIT3/BCL2L11/IRS2/SOCS3/BID/NDUFB4/NDUFB11/JUN/PRKAB1/CASP7/NFKB1/CASP3/ADIPOR1/UQCRFS1/RELA/COX7B/NDUFS2/COX6B1/NDUFA1/CYC1/GSK3A/PIK3CA
REACTOME_MUSCLE_CONTRACTION	REACTOME_MUSCLE_CONTRACTION	75	-0.36582	-2.10573	0.000155551	0.00347596	0.00267648	1345	tags=51%, list=26%, signal=38%	FGF11/SCN9A/KCNE4/PDE5A/VIM/ATP2A1/CACNA1C/LMOD1/CACNG7/SCN2A/KCND2/MYH11/KCNJ2/ACTN2/KCNK1/DMPK/KCNK12/SCN1A/ATP2A3/FGF14/KCNIP4/MYLK/KCND3/NOS1/PLN/ANXA2/KCNIP3/NPPA/CALD1/ATP2B2/CACNA1I/TTN/ATP1A2/CACNG8/KCNIP1/CAMK2A/CAMK2B/DYSF
WP_PARKINUBIQUITIN_PROTEASOMAL_SYSTEM_PATHWAY	WP_PARKINUBIQUITIN_PROTEASOMAL_SYSTEM_PATHWAY	20	0.543292	2.55143	0.000178202	0.00384972	0.00296427	460	tags=50%, list=9%, signal=46%	HSPA6/HSPA1L/CASP1/HSPA8/HSPA4/HSPA9/SNCA/HSPA1A/HSPA1B/SIAH2
REACTOME_ESR_MEDIATED_SIGNALING	REACTOME_ESR_MEDIATED_SIGNALING	44	0.387363	2.3373	0.000181589	0.00384972	0.00296427	619	tags=32%, list=12%, signal=28%	FKBP4/PTGES3/HSPB1/HSP90AB1/PPID/HSP90AA1/TGFA/HBEGF/JUND/EGFR/CXCL12/CDKN1B/ELK1/JUN
REACTOME_NEUROTRANSMITTER_RECEPTORS_AND_POSTSYNAPTIC_SIGNAL_TRANSMISSION	REACTOME_NEUROTRANSMITTER_RECEPTORS_AND_POSTSYNAPTIC_SIGNAL_TRANSMISSION	76	-0.353309	-2.0388	0.000182216	0.00384972	0.00296427	1961	tags=64%, list=38%, signal=41%	RASGRF2/PLCB1/GNAI1/GLRA1/GRIN2B/ERBB4/CHRNB4/CAMK1/GABBR1/CHRNA7/PRKCA/GRIN3A/PRKAR1B/PPM1E/ADCY5/ADCY3/TUBA8/NRG1/GRIA4/ADCY8/GNG4/KIF17/CACNG3/GABRA3/CACNG2/GRIA1/TUBB6/KCNJ2/GRIK4/GABRB1/ACTN2/GRIK3/GABRG3/LIN7A/NCALD/GRIK2/TUBB4A/GRIK1/ADCY1/NRGN/GABBR2/KCNJ10/GRIA2/KCNJ16/GRIA3/CACNG8/CAMK2A/CAMK2B/GRIN1
REACTOME_MRNA_SPLICING	REACTOME_MRNA_SPLICING	27	0.467475	2.408	0.000230093	0.00477444	0.00367631	1378	tags=74%, list=27%, signal=55%	BCAS2/HSPA8/HNRNPU/HNRNPA2B1/PCBP1/TRA2B/U2AF1/SRSF7/SNRNP48/HNRNPF/RBM8A/SF1/HNRNPA3/PAPOLA/SF3A1/LSM7/SNRPG/SNRPB/PPIH/POLR2G
WP_SPINAL_CORD_INJURY	WP_SPINAL_CORD_INJURY	47	-0.415138	-2.11881	0.000259242	0.00528258	0.00406757	1497	tags=55%, list=29%, signal=40%	PRKCA/SLIT3/GFAP/VIM/GJA1/BTG2/OMG/CCND1/NTN1/EPHA4/IL1A/XYLT1/MAG/NOS1/NCAN/AQP4/PTPRZ1/PRB1/PRB2/IL1B/GRIN1/PTGS2/CCL2/AQP1/TNF/EGR1
NABA_CORE_MATRISOME	NABA_CORE_MATRISOME	107	-0.315484	-1.97748	0.000263674	0.00528258	0.00406757	1851	tags=58%, list=36%, signal=38%	VCAN/KCP/LAMB4/COL28A1/MMRN2/ASPN/SMOC2/SPOCK1/USH2A/VWCE/LAMA1/TNXB/RSPO2/TNC/EGFLAM/SLIT3/MATN2/THSD4/HSPG2/LAMA3/FBN3/LTBP1/VWA5A/ZP3/RELN/IMPG2/VWA3A/FBLN1/FBLN5/OMD/IMPG1/SPOCK3/SPARCL1/NID1/COL22A1/NTN1/SVEP1/ABI3BP/LAMC3/COL13A1/FRAS1/LAMB1/VWA3B/COL4A5/HMCN2/EDIL3/PODNL1/OGN/COL5A3/EYS/ELN/SMOC1/COL15A1/NCAN/TSPEAR/VIT/HAPLN2/IGFBP7/FGL1/TNR/COL16A1/LAMA2
WP_NEUROINFLAMMATION_AND_GLUTAMATERGIC_SIGNALING	WP_NEUROINFLAMMATION_AND_GLUTAMATERGIC_SIGNALING	67	-0.373093	-2.08501	0.000301305	0.00593418	0.0045693	1814	tags=60%, list=35%, signal=39%	GRIN2B/GRM5/DAO/IL1R1/TGFBR1/GRM8/GRM7/PRKCA/GRIN3A/SLC38A1/GFAP/TGFBR3/ADCY3/GRIA4/ADCY8/GRM1/SLC1A1/GRIA1/PLCB4/GLS2/GRIK4/IL1A/GRIK3/STAT1/GRIK2/GRIK1/ADCY1/NOS1/PSAT1/SLC6A9/GRIA2/GRIA3/SLC2A1/CAMK2A/CAMK2B/SLC2A3/GRM4/IL1B/GRIN1/TNF
REACTOME_POTENTIAL_THERAPEUTICS_FOR_SARS	REACTOME_POTENTIAL_THERAPEUTICS_FOR_SARS	26	0.475434	2.40839	0.000391323	0.00757861	0.00583551	1275	tags=65%, list=25%, signal=50%	FKBP4/PTGES3/ATP1B3/HSP90AB1/HSP90AA1/VEGFA/FURIN/ATP1B1/CHD3/FXYD7/AP2M1/ITGA4/SAP30/PLCG2/JAK1/RBBP7/AP2A2
REACTOME_CELLULAR_RESPONSE_TO_CHEMICAL_STRESS	REACTOME_CELLULAR_RESPONSE_TO_CHEMICAL_STRESS	50	0.352237	2.21299	0.000500141	0.00937362	0.00721766	1225	tags=54%, list=24%, signal=42%	COX6A1/SOD2/SOD1/UBB/SQSTM1/HMOX1/MAFG/MAP1LC3B/GCLM/TXNIP/TBL1X/GPX3/IDH1/SEM1/UBC/PRDX6/COX19/NOTCH1/PSMB1/COX7B/PSMB4/PRDX1/GSTP1/COX6B1/SESN1/PSME4/SESN2
REACTOME_SARS_COV_2_INFECTION	REACTOME_SARS_COV_2_INFECTION	76	0.293248	2.07067	0.000495264	0.00937362	0.00721766	1333	tags=55%, list=26%, signal=42%	RIPK2/HSP90AB1/SDC2/UBB/HSP90AA1/RPS5/TRAF6/RPS27/MGAT1/MAP1LC3B/FURIN/RPS16/RPS25/RPS14/FAU/RPS3A/RPS21/RPS15/UBC/RPS18/RPS13/HLA-C/NRP1/MGAT4B/RPS29/RANBP2/RPSA/RPS3/SMN2/ST3GAL1/ISCU/RPS9/RPS7/RPS15A/GSK3A/SNRPG/PARP8/SMN1/SNRPB/JAK1/IRAK2/RPS4Y1
REACTOME_SENSORY_PERCEPTION_OF_TASTE	REACTOME_SENSORY_PERCEPTION_OF_TASTE	11	-0.651298	-2.07562	0.000571878	0.010548	0.0081219	1812	tags=100%, list=35%, signal=65%	ITPR3/SCNN1D/SCN9A/SCN2A/GRM1/KCNJ2/TAS1R1/OTOP1/SCNN1B/GRM4
REACTOME_TRAFFICKING_OF_AMPA_RECEPTORS	REACTOME_TRAFFICKING_OF_AMPA_RECEPTORS	14	-0.597109	-2.06401	0.00069435	0.0126068	0.00970719	1094	tags=64%, list=21%, signal=51%	GRIA4/CACNG3/CACNG2/GRIA1/GRIA2/GRIA3/CACNG8/CAMK2A/CAMK2B
PID_MYC_ACTIV_PATHWAY	PID_MYC_ACTIV_PATHWAY	18	0.524903	2.34519	0.000808832	0.0138215	0.0106425	275	tags=44%, list=5%, signal=42%	HSPD1/PMAIP1/SHMT1/HSP90AA1/HSPA4/RUVBL2/TFRC/BMI1
REACTOME_OXIDATIVE_STRESS_INDUCED_SENESCENCE	REACTOME_OXIDATIVE_STRESS_INDUCED_SENESCENCE	16	0.527619	2.1836	0.000797521	0.0138215	0.0106425	1362	tags=75%, list=26%, signal=55%	KDM6B/CDKN2C/UBB/BMI1/JUN/CDKN2B/UBC/MAP2K3/MAPKAPK2/RBBP7/PHC1/EZH2
REACTOME_SIGNALING_BY_NUCLEAR_RECEPTORS	REACTOME_SIGNALING_BY_NUCLEAR_RECEPTORS	62	0.302255	2.01781	0.000799698	0.0138215	0.0106425	1336	tags=52%, list=26%, signal=39%	FKBP4/PTGES3/HSPB1/HSP90AB1/PPID/ARL4C/HSP90AA1/TGFA/HBEGF/JUND/RDH10/EGFR/CXCL12/CDKN1B/ELK1/JUN/TBL1X/PLTP/XPO1/PDK3/IGF1R/MYLIP/FKBP5/GNG5/RAD21/ALDH1A1/GNB2/PIK3CA/AGO2/GNG12/YY1/ALDH1A2
NABA_MATRISOME	NABA_MATRISOME	296	-0.225263	-1.64272	0.000805924	0.0138215	0.0106425	1906	tags=51%, list=37%, signal=34%	BRINP3/HPSE2/COL19A1/SEMA3E/CD109/C1QTNF7/S100Z/VCAN/KCP/ADAMTSL3/GREM1/S100A10/LAMB4/WNT5A/COL28A1/MMRN2/ASPN/ADAM12/ANXA10/SMOC2/ADAMTS3/SPOCK1/USH2A/VWCE/GPC6/F13A1/LAMA1/S100A8/TNXB/GPC3/RSPO2/TNC/EGFLAM/ANGPTL7/A2ML1/SLIT3/MATN2/THSD4/FGF7/HSPG2/PCSK6/SCUBE3/FGF11/LAMA3/ISM2/FBN3/SEMA4A/FREM1/LTBP1/BMP7/VWA5A/ZP3/RELN/IMPG2/ADAM19/VWA3A/NRG4/VWC2L/FBLN1/NRG1/PAPPA/ADAMTS12/PLOD2/FBLN5/OMD/IM…
WP_MAPK_SIGNALING_PATHWAY	WP_MAPK_SIGNALING_PATHWAY	86	0.267701	1.96285	0.000862423	0.0145237	0.0111832	466	tags=24%, list=9%, signal=23%	DUSP2/HSPA6/HSPB1/HSPA1L/MKNK2/FGFR1/NR4A1/CACNG5/HSPA8/DUSP10/NFKB2/HSPA1A/TRAF2/JUND/HSPA1B/DDIT3/EGFR/TRAF6/PRKACB/MAP3K8/DUSP16
REACTOME_NOD1_2_SIGNALING_PATHWAY	REACTOME_NOD1_2_SIGNALING_PATHWAY	12	0.607519	2.22307	0.000941594	0.0151963	0.0117011	778	tags=58%, list=15%, signal=50%	RIPK2/CASP1/UBB/BIRC3/TRAF6/TNFAIP3/UBC
REACTOME_DISEASES_OF_PROGRAMMED_CELL_DEATH	REACTOME_DISEASES_OF_PROGRAMMED_CELL_DEATH	11	0.622224	2.2198	0.000938723	0.0151963	0.0117011	1429	tags=91%, list=28%, signal=66%	SOD2/APP/TRAF2/BCL2L11/JUN/PRDX1/RBBP7/EZH2/CAPN1/CASP8
REACTOME_RNA_POLYMERASE_II_TRANSCRIPTION_TERMINATION	REACTOME_RNA_POLYMERASE_II_TRANSCRIPTION_TERMINATION	11	0.622201	2.21972	0.000938723	0.0151963	0.0117011	1502	tags=91%, list=29%, signal=65%	SLBP/U2AF1/SRSF7/SARNP/RBM8A/PAPOLA/SNRPG/SNRPB/THOC6/SYMPK
REACTOME_TRANSCRIPTIONAL_ACTIVITY_OF_SMAD2_SMAD3_SMAD4_HETEROTRIMER	REACTOME_TRANSCRIPTIONAL_ACTIVITY_OF_SMAD2_SMAD3_SMAD4_HETEROTRIMER	11	0.619941	2.21166	0.000966537	0.0153851	0.0118465	778	tags=73%, list=15%, signal=62%	SERPINE1/UBB/UBE2D3/FURIN/TGIF1/E2F4/CDKN2B/UBC
REACTOME_PROTEIN_PROTEIN_INTERACTIONS_AT_SYNAPSES	REACTOME_PROTEIN_PROTEIN_INTERACTIONS_AT_SYNAPSES	48	-0.38583	-1.97744	0.000987229	0.0155022	0.0119366	1924	tags=69%, list=37%, signal=44%	LRRTM4/STXBP1/GRIN2B/GRM5/NRXN1/SYT2/APBA2/PPFIA3/NLGN3/IL1RAPL1/LRRTM2/NLGN4Y/PTPRD/DLGAP1/SHANK1/SYT12/GRIA4/LRRC4B/GRM1/NRXN3/NLGN4X/NRXN2/GRIA1/LRRTM3/SHANK2/LIN7A/PTPRS/LRFN2/PPFIA4/PTPRF/SYT1/GRIA3/GRIN1
PID_FOXO_PATHWAY	PID_FOXO_PATHWAY	12	0.604618	2.21245	0.00101134	0.015669	0.0120651	1444	tags=83%, list=28%, signal=60%	SOD2/ZFAND5/BCL2L11/CDKN1B/CDK2/XPO1/CSNK1E/RAN/CTNNB1/RALB
WP_NETWORK_MAP_OF_SARSCOV2_SIGNALING_PATHWAY	WP_NETWORK_MAP_OF_SARSCOV2_SIGNALING_PATHWAY	68	-0.352796	-1.97502	0.00105971	0.015992	0.0123138	910	tags=37%, list=18%, signal=31%	CPN1/ITGA3/CCL3/IL1A/STAT1/TF/GTSE1/OAS2/LGALS3BP/LCK/LBP/PRKCQ/ITIH4/MX1/IFI27/IFI6/TNFSF10/FYN/IFI44L/IL1B/IFIT1/PTGS2/CCL2/TNF/EGR1
REACTOME_INNATE_IMMUNE_SYSTEM	REACTOME_INNATE_IMMUNE_SYSTEM	261	0.181678	1.65186	0.00105106	0.015992	0.0123138	1062	tags=34%, list=21%, signal=29%	CLEC4E/HSPA6/SNAP23/RIPK2/ADAM8/HSP90AB1/CASP1/HSPA8/IQGAP2/APP/TREM1/UBB/HSP90AA1/BIRC3/C5AR1/NFKB2/SDCBP/CD247/CGAS/LGMN/KLRD1/SUGT1/CTSH/CD55/PLAUR/HMOX1/CNN2/UBE2D3/HSPA1A/TRAF2/TRAPPC1/ATP6V1C1/LPCAT1/CFD/HSPA1B/CREG1/CD59/ASAH1/CTSZ/TRAF6/PRKACB/ATP6V0A1/LGALS3/MAP3K8/MALT1/NFKBIA/CPNE1/FCGR2A/ELK1/ATP6V1F/LEAP2/TXNIP/JUN/TNFAIP3/HEBP2/FTL/NLRP4/IDH1/FCER1G/HEXB/YPEL5/ATP6V1B2/BCL10/SRP14/N…
REACTOME_E3_UBIQUITIN_LIGASES_UBIQUITINATE_TARGET_PROTEINS	REACTOME_E3_UBIQUITIN_LIGASES_UBIQUITINATE_TARGET_PROTEINS	13	0.586217	2.22744	0.00112272	0.0163075	0.0125567	977	tags=69%, list=19%, signal=56%	WDR61/UBB/UBE2B/UBE2D3/RNF181/UBE2A/BCL10/UBC/PAF1
WP_SPLICING_FACTOR_NOVA_REGULATED_SYNAPTIC_PROTEINS	WP_SPLICING_FACTOR_NOVA_REGULATED_SYNAPTIC_PROTEINS	18	-0.540731	-2.05706	0.00109777	0.0163075	0.0125567	907	tags=56%, list=18%, signal=46%	CHL1/PLCB4/EFNA5/GRIK2/MAPK4/CDH2/GABBR2/RAP1GAP/KCNQ2/GRIN1
REACTOME_INTERLEUKIN_10_SIGNALING	REACTOME_INTERLEUKIN_10_SIGNALING	16	-0.554666	-2.01775	0.00111307	0.0163075	0.0125567	42	tags=31%, list=1%, signal=31%	CCL3L1/IL1B/PTGS2/CCL2/TNF
PID_SMAD2_3NUCLEAR_PATHWAY	PID_SMAD2_3NUCLEAR_PATHWAY	18	0.51508	2.30131	0.00115859	0.0166207	0.0127979	769	tags=56%, list=15%, signal=47%	HSPA8/RUNX3/SERPINE1/IL10/TGIF1/E2F4/JUN/CDKN2B/CDK2/KAT2A
KEGG_LYSOSOME	KEGG_LYSOSOME	25	0.441656	2.2187	0.00126881	0.0173454	0.0133559	1177	tags=68%, list=23%, signal=53%	AP4B1/LGMN/CTSH/ASAH1/CTSZ/ATP6V0A1/MCOLN1/SCARB2/NAPSA/HEXB/LAPTM4B/GLA/TCIRG1/CD63/ATP6V0B/TPP1/NEU1
WP_NONGENOMIC_ACTIONS_OF_125_DIHYDROXYVITAMIN_D3	WP_NONGENOMIC_ACTIONS_OF_125_DIHYDROXYVITAMIN_D3	26	-0.486497	-2.08057	0.0012297	0.0173454	0.0133559	942	tags=46%, list=18%, signal=38%	ETS1/PLCB4/STAT1/OAS2/PRKCQ/CAMK2A/CAMK2B/ISG15/IFI44L/RSAD2/CCL2/TNF
WP_APOPTOSIS_MODULATION_AND_SIGNALING	WP_APOPTOSIS_MODULATION_AND_SIGNALING	33	0.382531	2.05089	0.00126151	0.0173454	0.0133559	816	tags=45%, list=16%, signal=39%	BAG3/PMAIP1/CASP1/BIRC3/HSPA1A/TRAF6/BCL2L11/NFKBIA/BID/JUN/CASP7/BMF/NFKB1/TNFRSF1B/CASP3
WP_VEGFAVEGFR2_SIGNALING_PATHWAY	WP_VEGFAVEGFR2_SIGNALING_PATHWAY	117	0.234169	1.81807	0.0012657	0.0173454	0.0133559	516	tags=22%, list=10%, signal=20%	SOD2/P4HA2/IER5/DNAJA1/HSPB1/STIP1/RPL18A/NR4A1/HSP90AA1/ANXA1/NR4A3/PDE4DIP/SDCBP/VEGFA/HBEGF/INPP4B/KATNAL2/PLAUR/NR4A2/HSPA1A/PRKD2/GAB1/C15orf39/SIAH2/NFKBIA/HERPUD1
REACTOME_ESTROGEN_DEPENDENT_GENE_EXPRESSION	REACTOME_ESTROGEN_DEPENDENT_GENE_EXPRESSION	21	0.472957	2.22389	0.00134375	0.0177436	0.0136625	446	tags=33%, list=9%, signal=31%	FKBP4/PTGES3/HSP90AB1/HSP90AA1/TGFA/JUND/CXCL12
REACTOME_MYD88_INDEPENDENT_TLR4_CASCADE	REACTOME_MYD88_INDEPENDENT_TLR4_CASCADE	38	0.358956	2.06653	0.0013183	0.0177436	0.0136625	919	tags=45%, list=18%, signal=37%	RIPK2/APP/UBB/BIRC3/NFKB2/UBE2D3/TRAF2/TRAF6/MAP3K8/NFKBIA/ELK1/JUN/NFKB1/UBC/HMGB1/MAP2K3/RELA
REACTOME_ANTIVIRAL_MECHANISM_BY_IFN_STIMULATED_GENES	REACTOME_ANTIVIRAL_MECHANISM_BY_IFN_STIMULATED_GENES	24	-0.478791	-2.00656	0.00133659	0.0177436	0.0136625	863	tags=46%, list=17%, signal=38%	FLNB/STAT1/OAS2/MX2/OAS3/OASL/MX1/KPNA7/ISG15/USP18/IFIT1
REACTOME_SENESCENCE_ASSOCIATED_SECRETORY_PHENOTYPE_SASP	REACTOME_SENESCENCE_ASSOCIATED_SECRETORY_PHENOTYPE_SASP	15	0.525776	2.11509	0.00147405	0.0191318	0.0147315	923	tags=73%, list=18%, signal=60%	CDKN2C/UBB/ANAPC16/CDKN1B/JUN/CDKN2B/CDK2/NFKB1/UBC/RELA/CCNA2
REACTOME_SIGNALING_BY_NOTCH4	REACTOME_SIGNALING_BY_NOTCH4	15	0.52484	2.11133	0.00154767	0.0191318	0.0147315	1641	tags=80%, list=32%, signal=55%	MAMLD1/UBB/KAT2A/SEM1/UBC/NOTCH1/PSMB1/PSMB4/NOTCH2/CUL1/ADAM10/PSMC4
REACTOME_CELLULAR_SENESCENCE	REACTOME_CELLULAR_SENESCENCE	30	0.385149	2.02599	0.00152867	0.0191318	0.0147315	1377	tags=67%, list=27%, signal=49%	KDM6B/CDKN2C/UBB/BMI1/ANAPC16/CDKN1B/JUN/CDKN2B/CDK2/NFKB1/UBC/ACD/MAP2K3/RELA/CCNA2/MAPKAPK2/RBBP7/PHC1/EZH2/CABIN1
KEGG_DILATED_CARDIOMYOPATHY	KEGG_DILATED_CARDIOMYOPATHY	46	-0.392475	-1.98932	0.00153556	0.0191318	0.0147315	1509	tags=54%, list=29%, signal=39%	ITGA6/ITGA2/RYR2/CACNA2D3/ITGA8/CACNA2D1/ITGB4/ADCY5/ADCY3/CACNA1C/ITGAV/ADCY8/CACNG7/ITGA7/CACNG3/CACNG2/ITGA3/ITGA11/ADCY1/PLN/TTN/CACNG8/ITGB8/LAMA2/TNF
REACTOME_POTASSIUM_CHANNELS	REACTOME_POTASSIUM_CHANNELS	37	-0.409863	-1.96076	0.00151435	0.0191318	0.0147315	2109	tags=81%, list=41%, signal=48%	KCNMB2/ABCC9/KCNMB3/HCN1/KCNH8/KCNC1/KCNG3/KCNK10/KCNK2/KCNN3/KCNH5/KCNS3/KCNK13/KCNB1/KCNN1/GABBR1/KCNN4/KCNB2/ABCC8/GNG4/KCND2/KCNJ2/KCNK1/KCND3/KCNH1/GABBR2/KCNJ10/KCNJ16/KCNQ2/KCNMB1
WP_MONOAMINE_TRANSPORT	WP_MONOAMINE_TRANSPORT	10	-0.628395	-1.91233	0.00152623	0.0191318	0.0147315	1728	tags=90%, list=33%, signal=60%	IL1R1/TPH2/AMPH/CDC25C/NOS1/SLC6A4/SLC6A1/IL1B/TNF
REACTOME_SENSORY_PERCEPTION	REACTOME_SENSORY_PERCEPTION	70	-0.342633	-1.93185	0.00163228	0.0199654	0.0153733	1992	tags=60%, list=39%, signal=37%	ANO2/XIRP2/LRAT/SLC24A1/SCNN1A/SAG/CLIC5/PPEF1/MYO3A/ITPR3/SCNN1D/GPC6/GPC3/HSD17B6/PRKCA/HSPG2/SCN9A/TMC1/ADCY3/OTOGL/SCN2A/GRM1/MYO3B/BSN/KCNJ2/BCO1/TAS1R1/OTOP1/CNGB1/PRKCQ/REEP1/LRP2/ATP2B2/SCNN1B/SNAP25/OR3A2/KCNMB1/RBP2/CABP1/GRM4/OR52K1/OR52K2
WP_HIPPOMERLIN_SIGNALING_DYSREGULATION	WP_HIPPOMERLIN_SIGNALING_DYSREGULATION	50	-0.371829	-1.91934	0.00167401	0.0202624	0.015602	1794	tags=62%, list=35%, signal=41%	PAK5/CDH19/LIN28B/CDH18/ITGA6/ITGA2/PRKAR1B/CDH4/PAK3/ITGA8/CDH9/CDH10/ITGB4/ITGAL/CDH1/CDH20/ITGAV/TEAD4/CDH3/ITGA7/CCND1/ITGA3/PLCB4/ITGA11/FGFR2/CDH2/CDH22/NTRK2/FOXM1/PPP1R14A/ITGB8
KEGG_CALCIUM_SIGNALING_PATHWAY	KEGG_CALCIUM_SIGNALING_PATHWAY	64	-0.350191	-1.92416	0.00174967	0.02096	0.0161391	1797	tags=62%, list=35%, signal=41%	CHRM5/GRM5/PDE1A/ERBB4/PLCE1/RYR3/ADRA1B/TACR1/CHRNA7/ITPR3/PRKCA/RYR2/CACNA1E/GNA14/SPHK1/ADCY3/ATP2A1/CACNA1C/ADCY8/ADORA2B/GRM1/CHRM3/PLCB4/PDE1C/ATP2A3/MYLK/ADCY1/NOS1/CACNA1B/ERBB2/PLN/EDNRB/ATP2B2/CACNA1I/ERBB3/HTR2B/CAMK2A/CAMK2B/GRIN1/CYSLTR2
REACTOME_HIV_LIFE_CYCLE	REACTOME_HIV_LIFE_CYCLE	19	0.480054	2.18923	0.00181906	0.0211375	0.0162758	1449	tags=74%, list=28%, signal=53%	CXCR4/RANGAP1/UBB/TAF7/FURIN/CCNH/UBC/XPO1/RANBP2/RAN/POLR2G/GTF2E2/CHMP4B/NUP43
KEGG_MAPK_SIGNALING_PATHWAY	KEGG_MAPK_SIGNALING_PATHWAY	88	0.261309	1.93599	0.00181399	0.0211375	0.0162758	466	tags=24%, list=9%, signal=22%	DUSP2/HSPA6/HSPB1/HSPA1L/MKNK2/FGFR1/NR4A1/CACNG5/HSPA8/DUSP10/NFKB2/HSPA1A/TRAF2/JUND/HSPA1B/DDIT3/EGFR/TRAF6/PRKACB/MAP3K8/DUSP16
NABA_SECRETED_FACTORS	NABA_SECRETED_FACTORS	72	-0.325314	-1.85315	0.00179684	0.0211375	0.0162758	1531	tags=51%, list=30%, signal=37%	S100A8/ANGPTL7/FGF7/SCUBE3/FGF11/ISM2/BMP7/NRG4/VWC2L/NRG1/IL34/PDGFD/ANGPTL4/CCL3/GDF5/ISM1/CCBE1/IL1A/NRG3/MEGF11/CCL4L2/WNT3/FGF14/PTN/SCUBE1/S100A1/ANGPTL2/HHIP/S100B/VWC2/ANGPTL6/INSL6/TNFSF10/S100A9/IL1B/CCL2/TNF
WP_IL4_SIGNALING_PATHWAY	WP_IL4_SIGNALING_PATHWAY	21	0.462727	2.17578	0.00185405	0.0212396	0.0163545	1264	tags=62%, list=24%, signal=47%	DOK2/HRH1/NFIL3/IRS2/NFKBIA/SOCS3/ELK1/NFKB1/FES/RELA/STAT6/PIK3CA/JAK1
KEGG_HUNTINGTONS_DISEASE	KEGG_HUNTINGTONS_DISEASE	40	0.358704	2.08928	0.00186441	0.0212396	0.0163545	1097	tags=50%, list=21%, signal=40%	COX6A1/SOD2/UQCR11/SOD1/PPID/ATP5F1B/NDUFB4/ATP5F1E/AP2M1/ATP5F1D/CASP3/UQCRFS1/COX7B/CREB3L4/DCTN2/NDUFS2/ATP5PF/ATP5MC3/COX6B1/NDUFA1
WP_MYOMETRIAL_RELAXATION_AND_CONTRACTION_PATHWAYS	WP_MYOMETRIAL_RELAXATION_AND_CONTRACTION_PATHWAYS	56	-0.368378	-1.96802	0.00197779	0.0223125	0.0171806	1675	tags=54%, list=32%, signal=37%	RYR3/ITPR3/RGS7/RGS5/PKIA/PRKCA/PKIG/PRKAR1B/RYR2/ADCY5/ADCY3/GJA1/ADCY8/GNG4/RXFP1/RGS20/ATP2A3/ADCY1/NOS1/PRKCQ/RGS6/CALD1/ATF5/CAMK2A/RGS3/CAMK2B/ADM/IL1B/RGS16/RGS11
REACTOME_CARDIAC_CONDUCTION	REACTOME_CARDIAC_CONDUCTION	49	-0.372866	-1.91678	0.00206004	0.023017	0.017723	2007	tags=71%, list=39%, signal=44%	KCNK10/TRDN/SLC8A2/KCNK2/KCNK13/RYR3/ITPR3/RYR2/FGF11/SCN9A/KCNE4/ATP2A1/CACNA1C/CACNG7/SCN2A/KCND2/KCNJ2/KCNK1/DMPK/KCNK12/SCN1A/ATP2A3/FGF14/KCNIP4/KCND3/NOS1/PLN/KCNIP3/NPPA/ATP2B2/ATP1A2/CACNG8/KCNIP1/CAMK2A/CAMK2B
WP_APOPTOSISRELATED_NETWORK_DUE_TO_ALTERED_NOTCH3_IN_OVARIAN_CANCER	WP_APOPTOSISRELATED_NETWORK_DUE_TO_ALTERED_NOTCH3_IN_OVARIAN_CANCER	21	0.459467	2.16046	0.00208763	0.0231031	0.0177893	850	tags=62%, list=16%, signal=52%	HSPD1/HSPB1/RIPK2/APP/SQSTM1/JUND/SOCS3/CDKN1B/CASP7/NFKB1/NET1/YBX3/RNF7
PID_TELOMERASE_PATHWAY	PID_TELOMERASE_PATHWAY	17	0.501849	2.15428	0.00227712	0.024434	0.0188141	1266	tags=71%, list=24%, signal=53%	PTGES3/MXD1/HSP90AA1/EGFR/CDKN1B/JUN/NFKB1/ACD/SAP30/IRF1/DKC1/RBBP7
REACTOME_TRANSPORT_OF_MATURE_TRANSCRIPT_TO_CYTOPLASM	REACTOME_TRANSPORT_OF_MATURE_TRANSCRIPT_TO_CYTOPLASM	12	0.57857	2.11714	0.00231303	0.024434	0.0188141	2187	tags=100%, list=42%, signal=58%	NXF1/SLBP/U2AF1/SRSF7/SARNP/RBM8A/RANBP2/THOC6/NUP43/SYMPK/NUP93/CPSF3
PID_CD40_PATHWAY	PID_CD40_PATHWAY	12	0.578559	2.1171	0.00231303	0.024434	0.0188141	919	tags=67%, list=18%, signal=55%	BIRC3/TRAF2/TRAF6/NFKBIA/JUN/TNFAIP3/NFKB1/RELA
REACTOME_SIGNALING_BY_NOTCH1_PEST_DOMAIN_MUTANTS_IN_CANCER	REACTOME_SIGNALING_BY_NOTCH1_PEST_DOMAIN_MUTANTS_IN_CANCER	14	0.514716	2.03491	0.00229201	0.024434	0.0188141	884	tags=57%, list=17%, signal=48%	MAMLD1/UBB/DLL1/MIB1/TBL1X/KAT2A/UBC/NOTCH1
REACTOME_PHASE_0_RAPID_DEPOLARISATION	REACTOME_PHASE_0_RAPID_DEPOLARISATION	14	-0.55749	-1.92706	0.00226268	0.024434	0.0188141	1345	tags=71%, list=26%, signal=53%	FGF11/SCN9A/CACNA1C/CACNG7/SCN2A/SCN1A/FGF14/CACNG8/CAMK2A/CAMK2B
REACTOME_HATS_ACETYLATE_HISTONES	REACTOME_HATS_ACETYLATE_HISTONES	14	0.513863	2.03153	0.00234895	0.0245899	0.0189342	1308	tags=79%, list=25%, signal=59%	RUVBL2/MORF4L2/KAT2A/MSL3/MORF4L1/ING3/JADE2/ELP5/RBBP7/ENY2/ELP2
REACTOME_DOWNSTREAM_SIGNALING_EVENTS_OF_B_CELL_RECEPTOR_BCR	REACTOME_DOWNSTREAM_SIGNALING_EVENTS_OF_B_CELL_RECEPTOR_BCR	21	0.455216	2.14047	0.0023796	0.0246608	0.0189887	1238	tags=71%, list=24%, signal=55%	UBB/MALT1/NFKBIA/NFKBIE/BCL10/NFKB1/SEM1/UBC/REL/RASGRP3/PSMB1/RELA/PSMB4/PSME4/NFKBIB
NABA_PROTEOGLYCANS	NABA_PROTEOGLYCANS	14	-0.554353	-1.91622	0.00239816	0.0246608	0.0189887	1851	tags=86%, list=36%, signal=55%	VCAN/ASPN/SPOCK1/HSPG2/IMPG2/OMD/IMPG1/SPOCK3/PODNL1/OGN/NCAN/HAPLN2
REACTOME_IRE1ALPHA_ACTIVATES_CHAPERONES	REACTOME_IRE1ALPHA_ACTIVATES_CHAPERONES	11	0.580008	2.06919	0.00247369	0.0252142	0.0194149	2179	tags=100%, list=42%, signal=58%	TSPYL2/EDEM1/HDGF/WIPI1/CTDSP2/ACADVL/TPP1/GSK3A/FKBP14/PDIA5/DNAJB11
REACTOME_CIRCADIAN_CLOCK	REACTOME_CIRCADIAN_CLOCK	21	0.451997	2.12533	0.00249639	0.0252244	0.0194227	1034	tags=57%, list=20%, signal=46%	NAMPT/CREM/SERPINE1/PER1/UBB/NFIL3/PPP1CB/TBL1X/MEF2D/UBC/KLF15/CSNK1E
REACTOME_DDX58_IFIH1_MEDIATED_INDUCTION_OF_INTERFERON_ALPHA_BETA	REACTOME_DDX58_IFIH1_MEDIATED_INDUCTION_OF_INTERFERON_ALPHA_BETA	26	0.417595	2.11539	0.00257653	0.0258097	0.0198734	919	tags=54%, list=18%, signal=45%	HSP90AB1/APP/UBB/HSP90AA1/NFKB2/UBE2D3/TRAF2/TRAF6/NFKBIA/TNFAIP3/NFKB1/UBC/HMGB1/RELA
REACTOME_MITOCHONDRIAL_PROTEIN_IMPORT	REACTOME_MITOCHONDRIAL_PROTEIN_IMPORT	11	0.571807	2.03994	0.00283705	0.0281765	0.0216958	1311	tags=73%, list=25%, signal=54%	HSPD1/ATP5F1B/HSPA9/CHCHD10/COX19/CHCHD2/CYC1/COX17
REACTOME_TRANS_GOLGI_NETWORK_VESICLE_BUDDING	REACTOME_TRANS_GOLGI_NETWORK_VESICLE_BUDDING	18	0.48494	2.16665	0.00291443	0.0282146	0.0217252	986	tags=67%, list=19%, signal=54%	SNAP23/HSPA8/APP/AP4B1/TFRC/CTSZ/STX4/FTL/NECAP1/SNX9/TPD52/FTH1
REACTOME_NUCLEAR_EVENTS_MEDIATED_BY_NFE2L2	REACTOME_NUCLEAR_EVENTS_MEDIATED_BY_NFE2L2	21	0.446246	2.09829	0.00290515	0.0282146	0.0217252	1447	tags=71%, list=28%, signal=52%	UBB/SQSTM1/HMOX1/MAFG/GCLM/IDH1/SEM1/UBC/NOTCH1/PSMB1/PSMB4/PRDX1/GSR/CUL1/MYC
REACTOME_INFLAMMASOMES	REACTOME_INFLAMMASOMES	13	0.551489	2.09548	0.00293801	0.0282146	0.0217252	919	tags=69%, list=18%, signal=57%	HSP90AB1/CASP1/APP/NFKB2/SUGT1/HMOX1/TXNIP/NFKB1/RELA
KEGG_OLFACTORY_TRANSDUCTION	KEGG_OLFACTORY_TRANSDUCTION	15	-0.556119	-1.9763	0.00292103	0.0282146	0.0217252	379	tags=40%, list=7%, signal=37%	CNGB1/OR3A2/CAMK2A/CAMK2B/OR52K1/OR52K2
NABA_ECM_GLYCOPROTEINS	NABA_ECM_GLYCOPROTEINS	73	-0.324192	-1.85451	0.00301394	0.0287066	0.022104	1824	tags=59%, list=35%, signal=39%	KCP/LAMB4/MMRN2/SMOC2/USH2A/VWCE/LAMA1/TNXB/RSPO2/TNC/EGFLAM/SLIT3/MATN2/THSD4/LAMA3/FBN3/LTBP1/VWA5A/ZP3/RELN/VWA3A/FBLN1/FBLN5/SPARCL1/NID1/NTN1/SVEP1/ABI3BP/LAMC3/FRAS1/LAMB1/VWA3B/HMCN2/EDIL3/EYS/ELN/SMOC1/TSPEAR/VIT/IGFBP7/FGL1/TNR/LAMA2
PID_P75_NTR_PATHWAY	PID_P75_NTR_PATHWAY	18	0.479906	2.14415	0.00314962	0.029515	0.0227265	463	tags=44%, list=9%, signal=41%	RIPK2/APP/BIRC3/SQSTM1/TRAF6/PRKACB/BCL2L11/FURIN
WP_BRAINDERIVED_NEUROTROPHIC_FACTOR_BDNF_SIGNALING_PATHWAY	WP_BRAINDERIVED_NEUROTROPHIC_FACTOR_BDNF_SIGNALING_PATHWAY	48	-0.360586	-1.84806	0.00312438	0.029515	0.0227265	995	tags=35%, list=19%, signal=29%	ALPL/GRIA1/NCF1/LINGO1/STAT1/CDH2/TIAM1/NTRK2/NCAM1/PTPRF/GRIA2/GRIA3/FYN/CAMK2A/GRIN1/EGR2/EGR1
REACTOME_CYCLIN_D_ASSOCIATED_EVENTS_IN_G1	REACTOME_CYCLIN_D_ASSOCIATED_EVENTS_IN_G1	19	0.45807	2.08898	0.00318812	0.0296367	0.0228202	778	tags=53%, list=15%, signal=45%	CDKN2C/UBB/CKS1B/CDKN1B/CCNH/E2F4/CDKN1C/CDKN2B/CDK2/UBC
WP_MRNA_PROCESSING	WP_MRNA_PROCESSING	19	0.455074	2.07531	0.00330511	0.0304805	0.0234699	1245	tags=68%, list=24%, signal=52%	HNRNPU/NXF1/HNRNPA2B1/TRA2B/U2AF1/CLK1/SRSF7/CELF2/PAPOLA/SF3A1/LSM7/SNRPG/SNRPB
REACTOME_UB_SPECIFIC_PROCESSING_PROTEASES	REACTOME_UB_SPECIFIC_PROCESSING_PROTEASES	31	0.37733	1.98427	0.00344233	0.0311397	0.0239775	1227	tags=65%, list=24%, signal=50%	UBB/BIRC3/TRAF2/SNX3/RCE1/TRAF6/SIAH2/NFKBIA/POLB/ARRB2/USP21/KAT2A/SEM1/UBC/PSMB1/CCNA2/PSMB4/USP20/PSME4/WDR48
WP_OLIGODENDROCYTE_SPECIFICATION_AND_DIFFERENTIATION_LEADING_TO_MYELIN_COMPONENTS_FOR_CNS	WP_OLIGODENDROCYTE_SPECIFICATION_AND_DIFFERENTIATION_LEADING_TO_MYELIN_COMPONENTS_FOR_CNS	15	-0.548881	-1.95058	0.00345699	0.0311397	0.0239775	1584	tags=73%, list=31%, signal=51%	CNP/SOX6/SOX10/OMG/GLI2/MAG/MOG/PLP1/SOX8/IL1B/TNF
REACTOME_ACTIVATION_OF_NMDA_RECEPTORS_AND_POSTSYNAPTIC_EVENTS	REACTOME_ACTIVATION_OF_NMDA_RECEPTORS_AND_POSTSYNAPTIC_EVENTS	34	-0.407208	-1.89783	0.00340643	0.0311397	0.0239775	1814	tags=68%, list=35%, signal=44%	GRIN2B/ERBB4/CAMK1/GRIN3A/PRKAR1B/PPM1E/TUBA8/NRG1/GRIA4/ADCY8/KIF17/GRIA1/TUBB6/ACTN2/LIN7A/TUBB4A/ADCY1/NRGN/GRIA2/GRIA3/CAMK2A/CAMK2B/GRIN1
KEGG_RNA_DEGRADATION	KEGG_RNA_DEGRADATION	11	0.563053	2.00871	0.00351118	0.0313846	0.024166	241	tags=36%, list=5%, signal=35%	HSPD1/WDR61/HSPA9/PAPOLG
REACTOME_NGF_STIMULATED_TRANSCRIPTION	REACTOME_NGF_STIMULATED_TRANSCRIPTION	12	-0.57993	-1.88949	0.00353893	0.0313911	0.0241711	96	tags=33%, list=2%, signal=33%	ID2/EGR2/EGR1/EGR3
PID_ARF6_TRAFFICKING_PATHWAY	PID_ARF6_TRAFFICKING_PATHWAY	19	-0.490123	-1.89883	0.00363884	0.0320328	0.0246652	1509	tags=63%, list=29%, signal=45%	ITGA6/ITGA2/ITGA8/CDH1/ITGAV/ITGA7/ASAP2/ITGA3/ITGA11/CPE/ACAP1/EDNRB
REACTOME_TAK1_DEPENDENT_IKK_AND_NF_KAPPA_B_ACTIVATION	REACTOME_TAK1_DEPENDENT_IKK_AND_NF_KAPPA_B_ACTIVATION	19	0.450459	2.05427	0.00371458	0.0324537	0.0249893	919	tags=58%, list=18%, signal=48%	RIPK2/APP/UBB/NFKB2/TRAF2/TRAF6/NFKBIA/NFKB1/UBC/HMGB1/RELA
REACTOME_TRANSCRIPTIONAL_REGULATION_BY_TP53	REACTOME_TRANSCRIPTIONAL_REGULATION_BY_TP53	77	0.258038	1.81961	0.0037739	0.0327259	0.0251989	1418	tags=53%, list=27%, signal=39%	COX6A1/PMAIP1/SESN3/CASP1/UBB/PRDM1/BANP/TAF7/ING2/PIP4P1/BID/CDKN1B/CCNH/E2F4/JUN/CHD3/PRKAB1/RRAGD/CDK2/UBC/CNOT3/RPA2/HIPK1/MLH1/COX19/BNIP3L/COX7B/CCNA2/DYRK2/PRDX1/COX6B1/SESN1/SESN2/AGO2/RBBP7/RMI1/GSR/POLR2G/PRR5/TP63/PPP1R13L
WP_TYPE_I_COLLAGEN_SYNTHESIS_IN_THE_CONTEXT_OF_OSTEOGENESIS_IMPERFECTA	WP_TYPE_I_COLLAGEN_SYNTHESIS_IN_THE_CONTEXT_OF_OSTEOGENESIS_IMPERFECTA	10	0.581004	1.99573	0.00415134	0.0355866	0.0274016	673	tags=50%, list=13%, signal=44%	SERPINH1/P4HA2/P4HA1/FZD1/PLOD1
REACTOME_METABOLISM_OF_AMINO_ACIDS_AND_DERIVATIVES	REACTOME_METABOLISM_OF_AMINO_ACIDS_AND_DERIVATIVES	111	0.2284	1.75399	0.00416504	0.0355866	0.0274016	1235	tags=50%, list=24%, signal=39%	RPL18A/HIBCH/SHMT1/GATM/ARG2/SLC6A11/RPS5/RPL18/PCBD1/AZIN1/RPS27/RPS16/RPS25/RPL13/RPL8/RPL19/RPL24/RPL7A/RPS14/RPLP1/BCKDK/FAU/RPL27/RPS3A/RPS21/RPS15/RPL6/SEM1/RPL9/RPL10A/RPS18/RPS13/RPL23A/SERINC5/RPL29/SMS/PSMB1/RPS29/SLC7A5/RPSA/RPS3/PSMB4/RPL12/RPLP2/SLC36A4/RPL32/AFMID/RPS9/RPL3/ACAD8/RPS7/RPS15A/PSME4/RPL35A/RPL37A
WP_NUCLEOTIDEBINDING_OLIGOMERIZATION_DOMAIN_NOD_PATHWAY	WP_NUCLEOTIDEBINDING_OLIGOMERIZATION_DOMAIN_NOD_PATHWAY	21	0.435022	2.04551	0.00419587	0.0355883	0.0274029	685	tags=48%, list=13%, signal=41%	NDUFA13/RIPK2/CASP1/CASP5/HSP90AA1/PRDM1/SUGT1/NFKBIA/NLRP4/CASP7
REACTOME_NEUTROPHIL_DEGRANULATION	REACTOME_NEUTROPHIL_DEGRANULATION	125	0.211037	1.64753	0.00425852	0.035858	0.0276106	1177	tags=43%, list=23%, signal=34%	HSPA6/SNAP23/ADAM8/HSP90AB1/HSPA8/IQGAP2/HSP90AA1/C5AR1/SDCBP/CTSH/CD55/PLAUR/CNN2/HSPA1A/TRAPPC1/LPCAT1/CFD/HSPA1B/CREG1/CD59/ASAH1/CTSZ/ATP6V0A1/LGALS3/CPNE1/FCGR2A/HEBP2/FTL/IDH1/FCER1G/HEXB/YPEL5/SRP14/NFKB1/PRDX6/TNFRSF1B/GLA/HMGB1/HLA-C/PSMB1/VAT1/NAPRT/TCIRG1/CCT2/FTH1/CD63/CCT8/C1orf35/GSTP1/CST3/VAPA/ARPC5/LILRB2/NEU1
REACTOME_LAMININ_INTERACTIONS	REACTOME_LAMININ_INTERACTIONS	20	-0.481341	-1.87988	0.00458867	0.0383599	0.029537	1563	tags=70%, list=30%, signal=49%	LAMA1/ITGA6/ITGA2/HSPG2/LAMA3/ITGB4/ITGAV/ITGA7/NID1/ITGA3/LAMC3/LAMB1/COL4A5/LAMA2
REACTOME_SIGNALING_BY_GPCR	REACTOME_SIGNALING_BY_GPCR	176	-0.240999	-1.6393	0.00464145	0.038524	0.0296634	1840	tags=48%, list=36%, signal=32%	FFAR4/GPR183/CNR2/RGSL1/CHRM5/DGKB/GRM5/PDE1A/WNT5A/ADRA1B/TACR1/GABBR1/ITPR3/RGS7/NPFFR1/GRM8/GRM7/DRD3/RGS5/PRKCA/TRPC6/PRKAR1B/PLPPR1/OPRD1/GNA14/ADGRE1/ADGRE5/PYY/ARHGEF4/ADCY5/CCR5/ADCY3/GPR18/C3/PDE10A/RGS22/ARHGEF38/ADCY8/ADORA2B/SCTR/GRM1/RASGRP1/GNG4/CHRM3/RXFP1/RGS20/CCL3/PLCB4/PDE1C/GRM3/ARHGEF17/GPR39/P2RY11/P2RY6/CCL4L2/KNG1/WNT3/TAS1R1/ADCY1/NGEF/TIAM1/GPR37/CX3CR1/CCR3/GABBR2/KALRN…
REACTOME_CHROMATIN_MODIFYING_ENZYMES	REACTOME_CHROMATIN_MODIFYING_ENZYMES	34	0.350939	1.90743	0.00492037	0.0405494	0.0312229	2067	tags=79%, list=40%, signal=48%	KDM6B/RUVBL2/NFKB2/MORF4L2/CHD3/TBL1X/JMJD6/NFKB1/KAT2A/MSL3/RELA/SAP30/MORF4L1/ING3/JADE2/ELP5/RBBP7/ENY2/ELP2/EZH2/KDM5D/SMARCB1/ASH2L/PRMT7/RIOX2/KDM1B/JAK2
REACTOME_KEAP1_NFE2L2_PATHWAY	REACTOME_KEAP1_NFE2L2_PATHWAY	28	0.386506	2.00623	0.00522403	0.0421738	0.0324737	1447	tags=68%, list=28%, signal=49%	UBB/SQSTM1/HMOX1/MAFG/MAP1LC3B/GCLM/IDH1/SEM1/UBC/NOTCH1/PSMB1/PSMB4/PRDX1/SESN1/PSME4/SESN2/GSR/CUL1/MYC
REACTOME_PROTEIN_LOCALIZATION	REACTOME_PROTEIN_LOCALIZATION	37	0.350097	1.97506	0.0052032	0.0421738	0.0324737	950	tags=41%, list=18%, signal=33%	HSPD1/APP/ATP5F1B/UBB/HSPA9/PRNP/HMOX1/UBE2D3/EMD/IDH1/CHCHD10/UBC/PHYH/COX19/CHCHD2
REACTOME_VESICLE_MEDIATED_TRANSPORT	REACTOME_VESICLE_MEDIATED_TRANSPORT	147	0.200559	1.65337	0.00522635	0.0421738	0.0324737	988	tags=36%, list=19%, signal=30%	HSPH1/SNAP23/RAB7B/HSPA8/APP/RAB3IP/UBB/HSP90AA1/TGFA/ARF5/STX16/HBEGF/AP4B1/TFRC/CD55/DENND2A/TRAPPC1/CD59/COPA/EGFR/CTSZ/MAP1LC3B/TBC1D7/STX4/EXOC8/LDLR/SCARB2/PRKAB1/TRIP10/FTL/ITSN1/RAB9A/ARFIP2/ARRB2/AP2M1/RHOQ/NECAP2/UBC/ULK1/ARFGAP3/NECAP1/MAN1A1/SNX9/CD163/TPD52/KIF2A/RAB21/STXBP3/DVL2/GDI1/UBQLN1/FTH1/DCTN2
REACTOME_RIPK1_MEDIATED_REGULATED_NECROSIS	REACTOME_RIPK1_MEDIATED_REGULATED_NECROSIS	10	0.570286	1.95892	0.00532977	0.0427117	0.0328879	333	tags=50%, list=6%, signal=47%	UBB/HSP90AA1/BIRC3/SDCBP/TRAF2
REACTOME_TP53_REGULATES_METABOLIC_GENES	REACTOME_TP53_REGULATES_METABOLIC_GENES	17	0.47201	2.02619	0.00559378	0.0445204	0.0342805	1398	tags=76%, list=27%, signal=56%	COX6A1/SESN3/PRKAB1/RRAGD/COX19/COX7B/PRDX1/COX6B1/SESN1/SESN2/AGO2/GSR/TP63
REACTOME_INTERACTION_BETWEEN_L1_AND_ANKYRINS	REACTOME_INTERACTION_BETWEEN_L1_AND_ANKYRINS	14	-0.526849	-1.82115	0.00574696	0.0454283	0.0349797	1302	tags=64%, list=25%, signal=48%	SCN9A/SCN2A/NRCAM/SCN1A/SPTB/SPTBN4/SPTBN2/NFASC/KCNQ2
REACTOME_DEUBIQUITINATION	REACTOME_DEUBIQUITINATION	48	0.307418	1.88935	0.00583846	0.0456722	0.0351675	1227	tags=54%, list=24%, signal=42%	RIPK2/UBB/BIRC3/TRAF2/SNX3/JOSD1/RCE1/YOD1/TRAF6/SIAH2/NFKBIA/POLB/TNFAIP3/ARRB2/USP21/KAT2A/SEM1/UBC/PSMB1/CCNA2/MBD6/PSMB4/USP20/PSME4/RAD23A/WDR48
REACTOME_CARBOXYTERMINAL_POST_TRANSLATIONAL_MODIFICATIONS_OF_TUBULIN	REACTOME_CARBOXYTERMINAL_POST_TRANSLATIONAL_MODIFICATIONS_OF_TUBULIN	14	-0.525846	-1.81768	0.00585642	0.0456722	0.0351675	1384	tags=64%, list=27%, signal=47%	TTLL1/TUBA8/AGBL1/AGBL2/TUBB6/AGBL4/TUBB4A/TTLL6/TTLL7
WP_PHOTODYNAMIC_THERAPYINDUCED_NFKB_SURVIVAL_SIGNALING	WP_PHOTODYNAMIC_THERAPYINDUCED_NFKB_SURVIVAL_SIGNALING	14	-0.524952	-1.81459	0.00596588	0.0462157	0.035586	36	tags=29%, list=1%, signal=28%	IL1B/PTGS2/BCL2A1/TNF
WP_TRANSLATION_FACTORS	WP_TRANSLATION_FACTORS	10	0.564207	1.93804	0.00608285	0.0465117	0.0358139	2260	tags=100%, list=44%, signal=56%	EIF5/EIF1/EIF4A2/EIF5A/ETF1/EIF2B5/EIF5B/EIF2B3/EIF2AK2/EIF3C
WP_HEAD_AND_NECK_SQUAMOUS_CELL_CARCINOMA	WP_HEAD_AND_NECK_SQUAMOUS_CELL_CARCINOMA	24	0.384567	1.87638	0.0060896	0.0465117	0.0358139	1457	tags=75%, list=28%, signal=54%	FGFR1/NFKB2/VEGFA/EGFR/GAB1/NFKB1/NOTCH1/REL/RELA/IGF1R/NOTCH2/SESN1/PIK3CA/SESN2/CTNNB1/TP63/CASP8/PIK3CB
REACTOME_SIGNALING_BY_INTERLEUKINS	REACTOME_SIGNALING_BY_INTERLEUKINS	141	0.200131	1.63439	0.00612417	0.0465117	0.0358139	919	tags=34%, list=18%, signal=29%	SOD2/TCP1/RIPK2/SOD1/IRF4/CASP1/HSPA8/CSF1/APP/UBB/HSP90AA1/ANXA1/MSN/HSPA9/NFKB2/VEGFA/STAT4/SQSTM1/CEBPD/HMOX1/CNN2/TRAF2/IL10/OSM/TRAF6/HNRNPA2B1/MAP3K8/IRS2/LCP1/NFKBIA/SOCS3/STX4/ELK1/JUN/PDCD4/HNRNPF/LAMA5/CTF1/NFKB1/SEM1/UBC/TNFRSF1B/CASP3/HMGB1/MAP2K3/PSMB1/IL16/RELA
REACTOME_CYTOKINE_SIGNALING_IN_IMMUNE_SYSTEM	REACTOME_CYTOKINE_SIGNALING_IN_IMMUNE_SYSTEM	207	-0.229356	-1.59282	0.00631034	0.0476144	0.0366629	501	tags=18%, list=10%, signal=17%	OAS2/LCK/PSMA8/MX2/LBP/OAS3/PIM1/NCAM1/LIFR/OASL/S100B/ANXA2/MX1/PTPRZ1/IFI27/TRIM5/IFI6/RORA/KPNA7/SNAP25/FYN/CAMK2A/OPRM1/CAMK2B/PTPN5/ISG15/IFIT2/USP18/IL21R/CCL3L1/IL1B/IFIT3/RSAD2/IFIT1/PTGS2/CCL2/TNF/EGR1
REACTOME_CYCLIN_A_CDK2_ASSOCIATED_EVENTS_AT_S_PHASE_ENTRY	REACTOME_CYCLIN_A_CDK2_ASSOCIATED_EVENTS_AT_S_PHASE_ENTRY	22	0.4057	1.9524	0.00641229	0.0480683	0.0370125	2716	tags=95%, list=53%, signal=46%	UBB/CKS1B/CDKN1B/CCNH/E2F4/CABLES1/CDK2/SEM1/UBC/PSMB1/CCNA2/PSMB4/CUL1/MYC/CCNE2/PSMC4/PSMB9/MNAT1/CDK7/TFDP1/PSMB8
REACTOME_RNA_POLYMERASE_II_TRANSCRIPTION	REACTOME_RNA_POLYMERASE_II_TRANSCRIPTION	295	0.156342	1.45714	0.00645323	0.0480683	0.0370125	929	tags=26%, list=18%, signal=23%	COX6A1/HSPD1/SOD2/MAMLD1/THRB/PMAIP1/WDR61/GRIN2A/SESN3/CASP1/NR4A1/ZNF331/RUNX3/SERPINE1/UBB/TGFA/NR4A3/PRDM1/VEGFA/CCNG2/BMI1/BANP/NR4A2/UBE2D3/SLBP/TAF7/DDIT3/DLL1/EGFR/BCL2L11/LGALS3/ANAPC16/ING2/FURIN/TGIF1/SOCS3/PIP4P1/U2AF1/ZNF706/BID/CDKN1B/CCNH/SRSF7/E2F4/MECP2/TXNIP/JUN/CHD3/PRKAB1/RRAGD/DEK/TBL1X/UXT/CDKN2B/CDK2/NFKB1/KAT2A/SEM1/TRIM28/UBC/ITGA5/SARNP/CNOT3/RPA2/HIPK1/MLH1/ELL2/COX19/N…
WP_FERROPTOSIS	WP_FERROPTOSIS	19	0.430159	1.96169	0.00652529	0.0482955	0.0371874	818	tags=53%, list=16%, signal=44%	HSPB1/ACSL1/PRNP/TFRC/HMOX1/MAP1LC3B/PCBP1/GCLM/FTL/SAT2
REACTOME_DOWNREGULATION_OF_TGF_BETA_RECEPTOR_SIGNALING	REACTOME_DOWNREGULATION_OF_TGF_BETA_RECEPTOR_SIGNALING	10	0.559738	1.92269	0.0067288	0.0491911	0.037877	1236	tags=80%, list=24%, signal=61%	UBB/PPP1R15A/PPP1CB/UBC/XPO1/ZFYVE9/STRAP/PPP1CC
WP_IL1_AND_MEGAKARYOCYTES_IN_OBESITY	WP_IL1_AND_MEGAKARYOCYTES_IN_OBESITY	10	-0.576589	-1.75468	0.00673096	0.0491911	0.037877	397	tags=40%, list=8%, signal=37%	CCR3/S100A9/IL1B/CCL2
REACTOME_REGULATED_NECROSIS	REACTOME_REGULATED_NECROSIS	21	0.417015	1.96084	0.00701785	0.0498994	0.0384224	1445	tags=76%, list=28%, signal=55%	CASP1/UBB/CASP5/HSP90AA1/BIRC3/SDCBP/TRAF2/UBC/CASP3/HMGB1/CASP4/CFLAR/IRF1/TP63/CASP8/CHMP4B
REACTOME_RRNA_MODIFICATION_IN_THE_NUCLEUS_AND_CYTOSOL	REACTOME_RRNA_MODIFICATION_IN_THE_NUCLEUS_AND_CYTOSOL	19	0.427962	1.95167	0.006878	0.0498994	0.0384224	2606	tags=95%, list=50%, signal=47%	NOP58/NOP10/RPS14/TRMT112/NOP56/RPS9/RPS7/DKC1/WDR46/DCAF13/PNO1/NAT10/HEATR1/PDCD11/GAR1/WDR3/RRP9/RCL1
REACTOME_TOLL_LIKE_RECEPTOR_9_TLR9_CASCADE	REACTOME_TOLL_LIKE_RECEPTOR_9_TLR9_CASCADE	36	0.339902	1.89359	0.00707642	0.0498994	0.0384224	1896	tags=75%, list=37%, signal=48%	RIPK2/APP/UBB/NFKB2/TRAF2/TRAF6/MAP3K8/NFKBIA/ELK1/JUN/NFKB1/UBC/HMGB1/MAP2K3/RELA/PELI2/MAPKAPK2/NFKBIB/IRAK2/CUL1/CASP8/MEF2A/PPP2R5D/MYD88/MAPK7/IRF7/ALPK1
REACTOME_SCF_SKP2_MEDIATED_DEGRADATION_OF_P27_P21	REACTOME_SCF_SKP2_MEDIATED_DEGRADATION_OF_P27_P21	15	0.459145	1.84705	0.00708555	0.0498994	0.0384224	1641	tags=80%, list=32%, signal=55%	UBB/CKS1B/CDKN1B/CDK2/SEM1/UBC/PSMB1/CCNA2/PSMB4/CUL1/CCNE2/PSMC4
REACTOME_HIV_INFECTION	REACTOME_HIV_INFECTION	35	0.324518	1.81059	0.00697675	0.0498994	0.0384224	1449	tags=63%, list=28%, signal=46%	CXCR4/RANGAP1/UBB/CD247/TAF7/FURIN/CCNH/AP2M1/SEM1/UBC/XPO1/PSMB1/RANBP2/PSMB4/RAN/ELMO1/PSME4/AP2A2/POLR2G/GTF2E2/CHMP4B/NUP43
WP_FIBRIN_COMPLEMENT_RECEPTOR_3_SIGNALING_PATHWAY	WP_FIBRIN_COMPLEMENT_RECEPTOR_3_SIGNALING_PATHWAY	14	-0.519176	-1.79462	0.00695105	0.0498994	0.0384224	405	tags=29%, list=8%, signal=26%	LBP/PLAT/CCL2/TNF
WP_MODULATORS_OF_TCR_SIGNALING_AND_T_CELL_ACTIVATION	WP_MODULATORS_OF_TCR_SIGNALING_AND_T_CELL_ACTIVATION	23	0.402311	1.9657	0.00717407	0.0502185	0.0386681	919	tags=61%, list=18%, signal=50%	CD247/GNA13/TRAF6/MAP3K8/MALT1/NFKBIA/CDKN1B/TNFAIP3/MEF2D/BCL10/NFKB1/RNF7/REL/RELA
REACTOME_FOXO_MEDIATED_TRANSCRIPTION	REACTOME_FOXO_MEDIATED_TRANSCRIPTION	13	0.520796	1.97886	0.00728094	0.0506614	0.0390091	1064	tags=62%, list=21%, signal=49%	SOD2/CCNG2/DDIT3/BCL2L11/CDKN1B/TXNIP/BTG1/NFYA
KEGG_CELL_ADHESION_MOLECULES_CAMS	KEGG_CELL_ADHESION_MOLECULES_CAMS	52	-0.331919	-1.73472	0.00738335	0.0510682	0.0393224	2064	tags=65%, list=40%, signal=40%	NLGN1/CLDN20/CNTNAP2/CD22/VCAN/CLDN7/NRXN1/CD80/ITGA6/NLGN3/OCLN/CDH4/ITGA8/ITGAL/CDH1/ITGAV/CNTN2/CLDN18/CDH3/NRXN3/CLDN10/NLGN4X/CLDN14/NRXN2/CNTN1/NRCAM/MAG/NCAM2/CDH2/NCAM1/NFASC/PTPRF/ITGB8/SIGLEC1
REACTOME_AUF1_HNRNP_D0_BINDS_AND_DESTABILIZES_MRNA	REACTOME_AUF1_HNRNP_D0_BINDS_AND_DESTABILIZES_MRNA	13	0.515135	1.95735	0.00808355	0.0555804	0.0427967	1005	tags=62%, list=19%, signal=50%	HSPB1/HSPA8/UBB/HSPA1A/SEM1/UBC/PSMB1/PSMB4
REACTOME_MAPK6_MAPK4_SIGNALING	REACTOME_MAPK6_MAPK4_SIGNALING	24	0.375113	1.83025	0.00818075	0.0559178	0.0430566	1240	tags=58%, list=24%, signal=45%	DNAJB1/HSPB1/UBB/PRKACB/CDC42EP3/JUN/SEM1/UBC/XPO1/PSMB1/PSMB4/CCND3/PSME4/AGO2
REACTOME_NUCLEAR_EVENTS_KINASE_AND_TRANSCRIPTION_FACTOR_ACTIVATION	REACTOME_NUCLEAR_EVENTS_KINASE_AND_TRANSCRIPTION_FACTOR_ACTIVATION	17	-0.504435	-1.86926	0.00841965	0.0572142	0.0440548	96	tags=24%, list=2%, signal=23%	ID2/EGR2/EGR1/EGR3
KEGG_B_CELL_RECEPTOR_SIGNALING_PATHWAY	KEGG_B_CELL_RECEPTOR_SIGNALING_PATHWAY	20	0.435691	2.04611	0.008738	0.0590323	0.0454547	1469	tags=75%, list=28%, signal=54%	MALT1/NFKBIA/NFKBIE/JUN/BCL10/NFKB1/RASGRP3/RELA/NFAT5/PLCG2/PIK3CA/NFKBIB/PIK3AP1/PIK3CB/VAV1
REACTOME_SUMOYLATION	REACTOME_SUMOYLATION	25	0.382358	1.92081	0.00891121	0.0598545	0.0460878	960	tags=52%, list=19%, signal=43%	THRB/RANGAP1/NOP58/NFKB2/BMI1/NR4A2/ING2/NFKBIA/TOP1/CHD3/TRIM28/RELA/RANBP2
WP_NOCGMPPKG_MEDIATED_NEUROPROTECTION	WP_NOCGMPPKG_MEDIATED_NEUROPROTECTION	22	-0.450213	-1.81596	0.00907626	0.0606127	0.0466716	476	tags=36%, list=9%, signal=33%	NOS1/CNGB1/NPPA/CAMK2A/CAMK2B/IL1B/GRIN1/TNF
REACTOME_PURINERGIC_SIGNALING_IN_LEISHMANIASIS_INFECTION	REACTOME_PURINERGIC_SIGNALING_IN_LEISHMANIASIS_INFECTION	15	0.446131	1.7947	0.00922903	0.0610696	0.0470234	919	tags=60%, list=18%, signal=49%	HSP90AB1/CASP1/APP/NFKB2/SUGT1/HMOX1/TXNIP/NFKB1/RELA
PID_INTEGRIN_CS_PATHWAY	PID_INTEGRIN_CS_PATHWAY	14	-0.511391	-1.76771	0.00924978	0.0610696	0.0470234	1509	tags=71%, list=29%, signal=51%	ITGA6/ITGA2/ITGA8/ITGB4/ITGAL/ITGAV/ITGA7/ITGA3/ITGA11/ITGB8
REACTOME_CARGO_TRAFFICKING_TO_THE_PERICILIARY_MEMBRANE	REACTOME_CARGO_TRAFFICKING_TO_THE_PERICILIARY_MEMBRANE	13	0.505202	1.91961	0.00934479	0.0613483	0.047238	574	tags=46%, list=11%, signal=41%	TCP1/CCT4/RAB3IP/CCT5/CCT3/EXOC8
REACTOME_TRAF6_MEDIATED_NF_KB_ACTIVATION	REACTOME_TRAF6_MEDIATED_NF_KB_ACTIVATION	12	0.519176	1.8998	0.00945699	0.0617361	0.0475366	919	tags=67%, list=18%, signal=55%	APP/NFKB2/TRAF2/TRAF6/NFKBIA/NFKB1/HMGB1/RELA
WP_RANKLRANK_SIGNALING_PATHWAY	WP_RANKLRANK_SIGNALING_PATHWAY	12	0.518912	1.89883	0.0096835	0.0625124	0.0481344	919	tags=67%, list=18%, signal=55%	NFKB2/SQSTM1/TRAF2/TRAF6/NFKBIA/JUN/NFKB1/RELA
WP_ANTIVIRAL_AND_ANTIINFLAMMATORY_EFFECTS_OF_NRF2_ON_SARSCOV2_PATHWAY	WP_ANTIVIRAL_AND_ANTIINFLAMMATORY_EFFECTS_OF_NRF2_ON_SARSCOV2_PATHWAY	11	-0.556952	-1.77495	0.00966343	0.0625124	0.0481344	36	tags=27%, list=1%, signal=27%	IL1B/CCL2/TNF
WP_APOPTOSIS	WP_APOPTOSIS	37	0.331678	1.87115	0.00979169	0.0628616	0.0484032	1447	tags=65%, list=28%, signal=47%	PMAIP1/IRF4/CASP1/BIRC3/TRAF2/BCL2L11/NFKBIA/NFKBIE/BID/JUN/CASP7/NFKB1/TNFRSF1B/CASP3/BNIP3L/RELA/IGF1R/CASP4/CFLAR/IRF1/NFKBIB/TP63/CASP8/MYC
WP_GLYCOLYSIS_AND_GLUCONEOGENESIS	WP_GLYCOLYSIS_AND_GLUCONEOGENESIS	16	-0.488488	-1.77701	0.00999966	0.063844	0.0491597	1245	tags=56%, list=24%, signal=43%	PC/PFKP/ENO2/HK2/LDHC/HK3/SLC2A1/PGAM2/SLC2A3
REACTOME_MITOCHONDRIAL_BIOGENESIS	REACTOME_MITOCHONDRIAL_BIOGENESIS	18	0.437176	1.95324	0.010235	0.0649892	0.0500415	1049	tags=56%, list=20%, signal=44%	SOD2/ATP5F1B/HSPA9/PRKAB1/TBL1X/MEF2D/ATP5F1E/ATP5F1D/ATP5PF/ATP5MC3
WP_TNFALPHA_SIGNALING_PATHWAY	WP_TNFALPHA_SIGNALING_PATHWAY	30	0.327312	1.72175	0.0104203	0.0658064	0.0506708	902	tags=53%, list=17%, signal=44%	HSP90AA1/BIRC3/NFKB2/TRAF2/MAP3K8/NFKBIA/NFKBIE/BID/JUN/TNFAIP3/CASP7/NFKB1/TNFRSF1B/CASP3/REL/MAP2K3
BIOCARTA_TOLL_PATHWAY	BIOCARTA_TOLL_PATHWAY	11	0.502444	1.79248	0.0107831	0.0677295	0.0521515	919	tags=64%, list=18%, signal=52%	TRAF6/NFKBIA/ELK1/JUN/NFKB1/MAP2K3/RELA
REACTOME_MEMBRANE_TRAFFICKING	REACTOME_MEMBRANE_TRAFFICKING	136	0.192147	1.55648	0.0110475	0.0690173	0.0531431	988	tags=37%, list=19%, signal=31%	SNAP23/RAB7B/HSPA8/APP/RAB3IP/UBB/TGFA/ARF5/STX16/HBEGF/AP4B1/TFRC/CD55/DENND2A/TRAPPC1/CD59/COPA/EGFR/CTSZ/MAP1LC3B/TBC1D7/STX4/EXOC8/LDLR/SCARB2/PRKAB1/TRIP10/FTL/ITSN1/RAB9A/ARFIP2/ARRB2/AP2M1/RHOQ/NECAP2/UBC/ULK1/ARFGAP3/NECAP1/MAN1A1/SNX9/TPD52/KIF2A/RAB21/STXBP3/DVL2/GDI1/UBQLN1/FTH1/DCTN2
REACTOME_G_ALPHA_I_SIGNALLING_EVENTS	REACTOME_G_ALPHA_I_SIGNALLING_EVENTS	84	-0.286442	-1.69308	0.0112639	0.0699931	0.0538945	1928	tags=55%, list=37%, signal=35%	PLCB1/GNAI1/GPR183/CNR2/RGSL1/PDE1A/GABBR1/ITPR3/RGS7/GRM8/GRM7/DRD3/RGS5/PRKCA/PRKAR1B/OPRD1/GNA14/PYY/ADCY5/CCR5/ADCY3/GPR18/C3/RGS22/ADCY8/GNG4/RGS20/PLCB4/PDE1C/GRM3/CCL4L2/KNG1/TAS1R1/ADCY1/GPR37/CX3CR1/CCR3/GABBR2/RGS6/CAMK2A/RGS3/OPRM1/CAMK2B/GRM4/RGS16/RGS11
PID_HDAC_CLASSI_PATHWAY	PID_HDAC_CLASSI_PATHWAY	17	0.443165	1.90237	0.011363	0.0702333	0.0540794	1328	tags=82%, list=26%, signal=61%	MXD1/RANGAP1/SIRT6/NFKBIA/CHD3/NFKB1/XPO1/RELA/RANBP2/SAP30/RAN/RBBP7/YY1/TFCP2
KEGG_HYPERTROPHIC_CARDIOMYOPATHY_HCM	KEGG_HYPERTROPHIC_CARDIOMYOPATHY_HCM	40	-0.364455	-1.7815	0.0121276	0.0745625	0.0574129	1509	tags=50%, list=29%, signal=36%	ITGA6/ITGA2/RYR2/CACNA2D3/ITGA8/CACNA2D1/ITGB4/CACNA1C/ITGAV/CACNG7/ITGA7/CACNG3/CACNG2/ITGA3/ITGA11/TTN/CACNG8/ITGB8/LAMA2/TNF
WP_FOLATE_METABOLISM	WP_FOLATE_METABOLISM	19	0.404461	1.8445	0.0124061	0.0757889	0.0583572	218	tags=37%, list=4%, signal=35%	SOD2/FOLR2/SOD1/SERPINE1/SHMT1/CSF1/NFKB2
REACTOME_TRANSCRIPTIONAL_REGULATION_BY_MECP2	REACTOME_TRANSCRIPTIONAL_REGULATION_BY_MECP2	18	-0.474812	-1.80629	0.0124855	0.0757889	0.0583572	463	tags=39%, list=9%, signal=36%	GAD2/GRIA2/CAMK2A/OPRM1/CAMK2B/MOBP/SLC2A3
REACTOME_UNBLOCKING_OF_NMDA_RECEPTORS_GLUTAMATE_BINDING_AND_ACTIVATION	REACTOME_UNBLOCKING_OF_NMDA_RECEPTORS_GLUTAMATE_BINDING_AND_ACTIVATION	12	-0.533119	-1.73698	0.0125228	0.0757889	0.0583572	1094	tags=67%, list=21%, signal=53%	GRIA4/GRIA1/ACTN2/GRIA2/GRIA3/CAMK2A/CAMK2B/GRIN1
REACTOME_NOTCH1_INTRACELLULAR_DOMAIN_REGULATES_TRANSCRIPTION	REACTOME_NOTCH1_INTRACELLULAR_DOMAIN_REGULATES_TRANSCRIPTION	10	0.530445	1.82207	0.0126585	0.0762136	0.0586843	884	tags=60%, list=17%, signal=50%	MAMLD1/UBB/TBL1X/KAT2A/UBC/NOTCH1
WP_HIPPOCAMPAL_SYNAPTOGENESIS_AND_NEUROGENESIS	WP_HIPPOCAMPAL_SYNAPTOGENESIS_AND_NEUROGENESIS	12	-0.531576	-1.73195	0.0127444	0.0763351	0.0587778	2199	tags=92%, list=43%, signal=53%	CAMK4/PPARGC1A/NRXN1/SYT2/PRKCA/SYT12/NRXN3/NRXN2/NCAM1/CAMK2A/CAMK2B
PID_TCPTP_PATHWAY	PID_TCPTP_PATHWAY	16	0.422075	1.7468	0.0132575	0.0783537	0.0603321	2160	tags=88%, list=42%, signal=51%	CSF1/VEGFA/EGFR/GAB1/STAT6/HGF/PDGFB/PIK3CA/JAK1/PIK3CB/GRB2/EIF2AK2/JAK3/SRC
REACTOME_ASSOCIATION_OF_TRIC_CCT_WITH_TARGET_PROTEINS_DURING_BIOSYNTHESIS	REACTOME_ASSOCIATION_OF_TRIC_CCT_WITH_TARGET_PROTEINS_DURING_BIOSYNTHESIS	15	0.429611	1.72824	0.0132837	0.0783537	0.0603321	1051	tags=53%, list=20%, signal=43%	TCP1/CCT4/CCT5/CCT3/CCT6A/NOP56/CCT2/CCT8
WP_EXERCISEINDUCED_CIRCADIAN_REGULATION	WP_EXERCISEINDUCED_CIRCADIAN_REGULATION	15	0.426776	1.71683	0.0132837	0.0783537	0.0603321	1221	tags=73%, list=24%, signal=56%	DNAJA1/HSPA8/PER1/AZIN1/HERPUD1/EIF4G2/BTG1/GSTM3/GSTP1/VAPA/CBX3
REACTOME_INTEGRIN_CELL_SURFACE_INTERACTIONS	REACTOME_INTEGRIN_CELL_SURFACE_INTERACTIONS	30	-0.374937	-1.68105	0.0135537	0.0795424	0.0612474	2732	tags=87%, list=53%, signal=41%	SPP1/FBN1/ITGAD/FN1/COL4A3/COL10A1/COL4A1/VWF/COL23A1/ITGA2B/TNC/ITGA6/ITGA2/HSPG2/ITGA8/ITGAL/CDH1/ITGAV/ITGA7/ITGA3/COL13A1/ITGA11/COL4A5/COL5A3/COL16A1/ITGB8
BIOCARTA_DEATH_PATHWAY	BIOCARTA_DEATH_PATHWAY	12	0.501468	1.835	0.0137719	0.0804168	0.0619207	1171	tags=75%, list=23%, signal=58%	BIRC3/TRAF2/NFKBIA/BID/CASP7/NFKB1/CASP3/RELA/CFLAR
REACTOME_AUTOPHAGY	REACTOME_AUTOPHAGY	26	0.371854	1.88368	0.013989	0.0812759	0.0625822	786	tags=46%, list=15%, signal=39%	HSP90AB1/HSPA8/UBB/HSP90AA1/SQSTM1/MAP1LC3B/ATG101/PRKAB1/RRAGD/WIPI1/UBC/ULK1
REACTOME_INTERLEUKIN_17_SIGNALING	REACTOME_INTERLEUKIN_17_SIGNALING	21	0.385556	1.81292	0.014105	0.0815424	0.0627874	1728	tags=71%, list=33%, signal=48%	RIPK2/UBB/TRAF6/MAP3K8/ELK1/JUN/NFKB1/UBC/MAP2K3/MAPKAPK2/IRAK2/CUL1/MEF2A/PPP2R5D/MAPK7
PID_NFKAPPAB_CANONICAL_PATHWAY	PID_NFKAPPAB_CANONICAL_PATHWAY	14	0.439827	1.73884	0.0144481	0.0831122	0.0639961	919	tags=71%, list=18%, signal=59%	RIPK2/UBE2D3/TRAF6/MALT1/NFKBIA/TNFAIP3/BCL10/NFKB1/XPO1/RELA
WP_NUCLEAR_RECEPTORS_METAPATHWAY	WP_NUCLEAR_RECEPTORS_METAPATHWAY	116	0.202797	1.56751	0.0145421	0.083241	0.0640953	741	tags=32%, list=14%, signal=28%	DNAJB1/PTGES3/HSP90AB1/SLC2A10/HSP90AA1/TGFA/BIRC3/MAFF/TSC22D3/NFKB2/SLC6A11/HBEGF/SQSTM1/HMOX1/SLC19A2/HSPA1A/JUND/SMARCA1/SEC14L1/EGFR/MAFG/IRS2/SLC10A1/CDC42EP3/GCLM/CDKN1B/CYP1B1/JUN/PRRG4/TNFAIP3/FTL/CDKN1C/GPX3/MGST3/ARL5B/SPRY1/PLTP
WP_LUNG_FIBROSIS	WP_LUNG_FIBROSIS	21	-0.432658	-1.72164	0.0148955	0.0848462	0.0653313	458	tags=29%, list=9%, signal=26%	ELN/CCR3/IL1B/CYSLTR2/CCL2/TNF
REACTOME_TRANSCRIPTIONAL_REGULATION_BY_THE_AP_2_TFAP2_FAMILY_OF_TRANSCRIPTION_FACTORS	REACTOME_TRANSCRIPTIONAL_REGULATION_BY_THE_AP_2_TFAP2_FAMILY_OF_TRANSCRIPTION_FACTORS	11	0.484798	1.72953	0.0150915	0.0855431	0.065868	676	tags=45%, list=13%, signal=40%	HSPD1/TGFA/VEGFA/EGFR/DEK
WP_CCL18_SIGNALING_PATHWAY	WP_CCL18_SIGNALING_PATHWAY	11	-0.540695	-1.72314	0.0152049	0.0857677	0.0660409	1252	tags=64%, list=24%, signal=48%	VIM/CDH1/TEAD4/STAT1/CDH2/SLC2A1/AK4
REACTOME_IRON_UPTAKE_AND_TRANSPORT	REACTOME_IRON_UPTAKE_AND_TRANSPORT	29	0.341685	1.8038	0.0157857	0.0870073	0.0669953	1037	tags=52%, list=20%, signal=42%	UBB/TFRC/HMOX1/ATP6V1C1/ATP6V0A1/SLC46A1/MCOLN1/ATP6V1F/FTL/ATP6V1B2/UBC/ATP6V1G1/TCIRG1/FTH1/ATP6V0B
REACTOME_PLASMA_LIPOPROTEIN_CLEARANCE	REACTOME_PLASMA_LIPOPROTEIN_CLEARANCE	10	0.521656	1.79188	0.0156879	0.0870073	0.0669953	1820	tags=90%, list=35%, signal=58%	UBB/LDLR/AP2M1/UBC/MYLIP/AP2A2/APOBR/NCEH1/LIPC
REACTOME_FORMATION_OF_TUBULIN_FOLDING_INTERMEDIATES_BY_CCT_TRIC	REACTOME_FORMATION_OF_TUBULIN_FOLDING_INTERMEDIATES_BY_CCT_TRIC	11	0.481949	1.71937	0.0157723	0.0870073	0.0669953	464	tags=45%, list=9%, signal=41%	TCP1/CCT4/CCT5/CCT3/CCT6A
REACTOME_GABA_B_RECEPTOR_ACTIVATION	REACTOME_GABA_B_RECEPTOR_ACTIVATION	16	-0.471102	-1.71376	0.0157991	0.0870073	0.0669953	1270	tags=69%, list=25%, signal=52%	GNAI1/GABBR1/ADCY5/ADCY3/ADCY8/GNG4/KCNJ2/ADCY1/GABBR2/KCNJ10/KCNJ16
REACTOME_VOLTAGE_GATED_POTASSIUM_CHANNELS	REACTOME_VOLTAGE_GATED_POTASSIUM_CHANNELS	13	-0.506541	-1.70062	0.015754	0.0870073	0.0669953	2109	tags=85%, list=41%, signal=50%	KCNH8/KCNC1/KCNG3/KCNH5/KCNS3/KCNB1/KCNB2/KCND2/KCND3/KCNH1/KCNQ2
WP_MEASLES_VIRUS_INFECTION	WP_MEASLES_VIRUS_INFECTION	47	0.284932	1.72788	0.0163431	0.0895786	0.0689752	816	tags=36%, list=16%, signal=31%	HSPA6/HSPA1L/HSPA8/MSN/NFKB2/HSPA1A/HSPA1B/TRAF6/NFKBIA/BID/CDKN1B/JUN/TNFAIP3/RAB9A/CDK2/NFKB1/CASP3
REACTOME_AMYLOID_FIBER_FORMATION	REACTOME_AMYLOID_FIBER_FORMATION	13	0.471742	1.79247	0.0164774	0.0896599	0.0690379	463	tags=46%, list=9%, signal=42%	APP/TGFBI/UBB/SNCA/SIAH2/FURIN
KEGG_TASTE_TRANSDUCTION	KEGG_TASTE_TRANSDUCTION	12	-0.521459	-1.69899	0.0165122	0.0896599	0.0690379	1812	tags=83%, list=35%, signal=54%	SCNN1A/PDE1A/KCNB1/ITPR3/ADCY8/ASIC2/TAS1R1/CACNA1B/SCNN1B/GRM4
REACTOME_OVARIAN_TUMOR_DOMAIN_PROTEASES	REACTOME_OVARIAN_TUMOR_DOMAIN_PROTEASES	10	0.518573	1.78129	0.0167698	0.0897075	0.0690745	778	tags=60%, list=15%, signal=51%	RIPK2/UBB/YOD1/TRAF6/TNFAIP3/UBC
KEGG_NOD_LIKE_RECEPTOR_SIGNALING_PATHWAY	KEGG_NOD_LIKE_RECEPTOR_SIGNALING_PATHWAY	21	0.377779	1.77635	0.0167126	0.0897075	0.0690745	635	tags=48%, list=12%, signal=42%	RIPK2/HSP90AB1/CASP1/CASP5/HSP90AA1/BIRC3/SUGT1/TRAF6/NFKBIA/TNFAIP3
REACTOME_TCR_SIGNALING	REACTOME_TCR_SIGNALING	36	0.310015	1.72709	0.0168811	0.0897075	0.0690745	1213	tags=53%, list=23%, signal=41%	HLA-DQA2/RIPK2/UBB/CD247/HLA-DQB2/TRAF6/MALT1/NFKBIA/BCL10/NFKB1/SEM1/UBC/PSMB1/RELA/ENAH/PSMB4/PLCG2/PSME4/PIK3CA
REACTOME_RNA_POLYMERASE_II_PRE_TRANSCRIPTION_EVENTS	REACTOME_RNA_POLYMERASE_II_PRE_TRANSCRIPTION_EVENTS	11	0.480046	1.71258	0.016907	0.0897075	0.0690745	2695	tags=100%, list=52%, signal=48%	WDR61/TAF7/CCNH/AFF4/PAF1/POLR2G/GTF2E2/MNAT1/CDK7/ERCC2/MLLT3
WP_SUDDEN_INFANT_DEATH_SYNDROME_SIDS_SUSCEPTIBILITY_PATHWAYS	WP_SUDDEN_INFANT_DEATH_SYNDROME_SIDS_SUSCEPTIBILITY_PATHWAYS	49	-0.323196	-1.66144	0.0167257	0.0897075	0.0690745	391	tags=27%, list=8%, signal=25%	NTRK2/SLC6A4/TPPP/AQP4/PLP1/ECE1/FOXM1/RORA/SNAP25/IL1B/GRIN1/TNF/EGR1
REACTOME_RNA_POLYMERASE_II_TRANSCRIBES_SNRNA_GENES	REACTOME_RNA_POLYMERASE_II_TRANSCRIBES_SNRNA_GENES	10	0.517916	1.77903	0.0172025	0.0908607	0.0699625	2499	tags=100%, list=48%, signal=52%	ELL2/SNAPC1/POLR2G/GTF2E2/INTS13/PHAX/NABP2/POU2F2/CDK7/INTS12
REACTOME_NEGATIVE_REGULATION_OF_MAPK_PATHWAY	REACTOME_NEGATIVE_REGULATION_OF_MAPK_PATHWAY	11	0.477225	1.70251	0.0173609	0.0912821	0.070287	466	tags=36%, list=9%, signal=33%	DUSP2/DUSP10/UBB/DUSP16
WP_GLUCOCORTICOID_RECEPTOR_PATHWAY	WP_GLUCOCORTICOID_RECEPTOR_PATHWAY	31	0.327498	1.72222	0.0178367	0.0933612	0.0718879	881	tags=52%, list=17%, signal=43%	PTGES3/HSP90AA1/BIRC3/TSC22D3/NFKB2/SLC19A2/SEC14L1/CDC42EP3/JUN/PRRG4/TNFAIP3/CDKN1C/ARL5B/SPRY1/THBD/B3GNT5
REACTOME_AMINO_ACIDS_REGULATE_MTORC1	REACTOME_AMINO_ACIDS_REGULATE_MTORC1	16	0.412837	1.70856	0.0181225	0.0940107	0.072388	3044	tags=100%, list=59%, signal=41%	ATP6V1C1/NPRL2/ATP6V1F/RRAGD/ATP6V1B2/ATP6V1G1/TCIRG1/ATP6V0B/SESN1/SESN2/ATP6V1E2/ATP6V1D/ATP6V0E2/ATP6V0D2/WDR24/ATP6V1C2
REACTOME_DAG_AND_IP3_SIGNALING	REACTOME_DAG_AND_IP3_SIGNALING	15	-0.472779	-1.68014	0.0180785	0.0940107	0.072388	1778	tags=73%, list=34%, signal=48%	PDE1A/ITPR3/PRKCA/PRKAR1B/ADCY5/ADCY3/ADCY8/PDE1C/ADCY1/CAMK2A/CAMK2B
REACTOME_G_PROTEIN_MEDIATED_EVENTS	REACTOME_G_PROTEIN_MEDIATED_EVENTS	20	-0.443448	-1.73189	0.0185364	0.0953066	0.0733858	1928	tags=75%, list=37%, signal=47%	PLCB1/GNAI1/PDE1A/ITPR3/PRKCA/PRKAR1B/GNA14/ADCY5/ADCY3/ADCY8/PLCB4/PDE1C/ADCY1/CAMK2A/CAMK2B
REACTOME_REGULATION_OF_RUNX3_EXPRESSION_AND_ACTIVITY	REACTOME_REGULATION_OF_RUNX3_EXPRESSION_AND_ACTIVITY	11	0.475978	1.69806	0.0184956	0.0953066	0.0733858	2716	tags=100%, list=53%, signal=48%	RUNX3/UBB/SEM1/UBC/PSMB1/PSMB4/PSMC4/PSMB9/SRC/SMURF1/PSMB8
WP_OVERVIEW_OF_PROINFLAMMATORY_AND_PROFIBROTIC_MEDIATORS	WP_OVERVIEW_OF_PROINFLAMMATORY_AND_PROFIBROTIC_MEDIATORS	19	-0.441506	-1.71047	0.018837	0.0960027	0.0739218	845	tags=42%, list=16%, signal=35%	CCL3/CXCL17/IL1A/CCL4L2/CCL3L1/IL1B/CCL2/TNF
REACTOME_GPCR_LIGAND_BINDING	REACTOME_GPCR_LIGAND_BINDING	93	-0.261559	-1.58349	0.0187953	0.0960027	0.0739218	1840	tags=53%, list=36%, signal=35%	FFAR4/GPR183/CNR2/CHRM5/GRM5/WNT5A/ADRA1B/TACR1/GABBR1/NPFFR1/GRM8/GRM7/DRD3/PLPPR1/OPRD1/ADGRE1/ADGRE5/PYY/CCR5/GPR18/C3/ADORA2B/SCTR/GRM1/GNG4/CHRM3/RXFP1/CCL3/GRM3/GPR39/P2RY11/P2RY6/KNG1/WNT3/TAS1R1/GPR37/CX3CR1/CCR3/GABBR2/EDNRB/ECE1/HTR2B/OPRM1/ACKR4/ADM/GRM4/CCL3L1/CYSLTR2/CCL2
REACTOME_CHEMOKINE_RECEPTORS_BIND_CHEMOKINES	REACTOME_CHEMOKINE_RECEPTORS_BIND_CHEMOKINES	11	-0.530596	-1.69095	0.0192003	0.0970648	0.0747397	432	tags=55%, list=8%, signal=50%	CCL3/CX3CR1/CCR3/ACKR4/CCL3L1/CCL2
REACTOME_RESOLUTION_OF_D_LOOP_STRUCTURES	REACTOME_RESOLUTION_OF_D_LOOP_STRUCTURES	10	-0.535932	-1.63095	0.0192125	0.0970648	0.0747397	963	tags=80%, list=19%, signal=65%	GEN1/BRCA1/RMI2/BLM/EXO1/XRCC3/XRCC2/BRIP1
REACTOME_UNFOLDED_PROTEIN_RESPONSE_UPR	REACTOME_UNFOLDED_PROTEIN_RESPONSE_UPR	20	0.405047	1.90219	0.0196558	0.0981209	0.0755528	1270	tags=75%, list=25%, signal=57%	TSPYL2/DDIT3/EDEM1/HERPUD1/HDGF/WIPI1/CREBRF/CTDSP2/CREB3L4/NFYA/ACADVL/TPP1/GSK3A/CALR/CEBPG
REACTOME_REGULATION_OF_MRNA_STABILITY_BY_PROTEINS_THAT_BIND_AU_RICH_ELEMENTS	REACTOME_REGULATION_OF_MRNA_STABILITY_BY_PROTEINS_THAT_BIND_AU_RICH_ELEMENTS	17	0.421931	1.81122	0.0196966	0.0981209	0.0755528	1210	tags=65%, list=23%, signal=50%	HSPB1/HSPA8/UBB/HSPA1A/SEM1/UBC/XPO1/PSMB1/PSMB4/MAPKAPK2/PSME4
KEGG_ARRHYTHMOGENIC_RIGHT_VENTRICULAR_CARDIOMYOPATHY_ARVC	KEGG_ARRHYTHMOGENIC_RIGHT_VENTRICULAR_CARDIOMYOPATHY_ARVC	43	-0.337463	-1.6836	0.0198437	0.0981209	0.0755528	1619	tags=53%, list=31%, signal=37%	CTNNA3/CTNNA2/ITGA6/ITGA2/RYR2/CACNA2D3/ITGA8/CACNA2D1/ITGB4/CACNA1C/GJA1/ITGAV/CACNG7/ITGA7/CACNG3/CACNG2/ITGA3/ITGA11/ACTN2/CDH2/CACNG8/ITGB8/LAMA2
WP_ARRHYTHMOGENIC_RIGHT_VENTRICULAR_CARDIOMYOPATHY	WP_ARRHYTHMOGENIC_RIGHT_VENTRICULAR_CARDIOMYOPATHY	43	-0.337463	-1.6836	0.0198437	0.0981209	0.0755528	1619	tags=53%, list=31%, signal=37%	CTNNA3/CTNNA2/ITGA6/ITGA2/RYR2/CACNA2D3/ITGA8/CACNA2D1/ITGB4/CACNA1C/GJA1/ITGAV/CACNG7/ITGA7/CACNG3/CACNG2/ITGA3/ITGA11/ACTN2/CDH2/CACNG8/ITGB8/LAMA2
REACTOME_TRANSCRIPTIONAL_REGULATION_BY_RUNX3	REACTOME_TRANSCRIPTIONAL_REGULATION_BY_RUNX3	24	0.343632	1.67665	0.0197562	0.0981209	0.0755528	1005	tags=46%, list=19%, signal=37%	MAMLD1/RUNX3/UBB/BCL2L11/KAT2A/SEM1/UBC/NOTCH1/ITGA4/PSMB1/PSMB4
WP_PROTEASOME_DEGRADATION	WP_PROTEASOME_DEGRADATION	14	0.420171	1.66113	0.019996	0.098455	0.0758101	1005	tags=57%, list=19%, signal=46%	UBB/UBE2B/UBE2D3/UBA1/UBC/HLA-C/PSMB1/PSMB4
KEGG_EPITHELIAL_CELL_SIGNALING_IN_HELICOBACTER_PYLORI_INFECTION	KEGG_EPITHELIAL_CELL_SIGNALING_IN_HELICOBACTER_PYLORI_INFECTION	26	0.35637	1.80525	0.0201491	0.0987611	0.0760458	2391	tags=88%, list=46%, signal=48%	HBEGF/ATP6V1C1/EGFR/ATP6V0A1/NFKBIA/ATP6V1F/JUN/ATP6V1B2/NFKB1/CASP3/ATP6V1G1/RELA/TCIRG1/ATP6V0B/PLCG2/ATP6V1E2/ADAM10/PAK1/ATP6V1D/ATP6V0E2/SRC/MAPK10/ATP6V0D2
REACTOME_MOLECULES_ASSOCIATED_WITH_ELASTIC_FIBRES	REACTOME_MOLECULES_ASSOCIATED_WITH_ELASTIC_FIBRES	16	-0.455958	-1.65867	0.020313	0.0987611	0.0760458	1343	tags=62%, list=26%, signal=46%	ITGA8/FBN3/LTBP1/BMP7/ITGAV/FBLN1/FBLN5/GDF5/ELN/ITGB8
REACTOME_C_TYPE_LECTIN_RECEPTORS_CLRS	REACTOME_C_TYPE_LECTIN_RECEPTORS_CLRS	33	0.308871	1.65597	0.0203132	0.0987611	0.0760458	1005	tags=45%, list=19%, signal=37%	CLEC4E/UBB/NFKB2/TRAF6/PRKACB/MALT1/NFKBIA/FCER1G/BCL10/NFKB1/SEM1/UBC/PSMB1/RELA/PSMB4
REACTOME_FCERI_MEDIATED_NF_KB_ACTIVATION	REACTOME_FCERI_MEDIATED_NF_KB_ACTIVATION	21	0.366238	1.72208	0.0209796	0.101214	0.0779344	1005	tags=57%, list=19%, signal=46%	UBB/TRAF6/MALT1/NFKBIA/FCER1G/BCL10/NFKB1/SEM1/UBC/PSMB1/RELA/PSMB4
BIOCARTA_IL2RB_PATHWAY	BIOCARTA_IL2RB_PATHWAY	11	0.46668	1.66489	0.0209919	0.101214	0.0779344	2764	tags=100%, list=53%, signal=47%	SOCS3/CFLAR/PIK3CA/JAK1/MYC/FAS/GRB2/BAD/IKZF3/JAK3/FOS
REACTOME_CA_DEPENDENT_EVENTS	REACTOME_CA_DEPENDENT_EVENTS	13	-0.494279	-1.65946	0.0212623	0.102094	0.0786122	1778	tags=77%, list=34%, signal=51%	PDE1A/PRKCA/PRKAR1B/ADCY5/ADCY3/ADCY8/PDE1C/ADCY1/CAMK2A/CAMK2B
REACTOME_TP53_REGULATES_TRANSCRIPTION_OF_CELL_DEATH_GENES	REACTOME_TP53_REGULATES_TRANSCRIPTION_OF_CELL_DEATH_GENES	11	0.463888	1.65493	0.0221265	0.105024	0.0808682	2166	tags=91%, list=42%, signal=53%	PMAIP1/CASP1/BID/BNIP3L/TP63/FAS/NDRG1/PPP1R13B/BCL6/BCL2L14
KEGG_PATHOGENIC_ESCHERICHIA_COLI_INFECTION	KEGG_PATHOGENIC_ESCHERICHIA_COLI_INFECTION	13	-0.492539	-1.65361	0.0221436	0.105024	0.0808682	1809	tags=69%, list=35%, signal=45%	CD14/PRKCA/OCLN/CDH1/TUBA8/TUBB6/TUBB4A/CTTN/FYN
WP_PATHOGENIC_ESCHERICHIA_COLI_INFECTION	WP_PATHOGENIC_ESCHERICHIA_COLI_INFECTION	13	-0.492539	-1.65361	0.0221436	0.105024	0.0808682	1809	tags=69%, list=35%, signal=45%	CD14/PRKCA/OCLN/CDH1/TUBA8/TUBB6/TUBB4A/CTTN/FYN
WP_SYNAPTIC_VESICLE_PATHWAY	WP_SYNAPTIC_VESICLE_PATHWAY	17	-0.455943	-1.68956	0.0223138	0.105401	0.0811586	1938	tags=71%, list=37%, signal=44%	SYN2/STXBP1/UNC13C/SLC38A1/SYN3/UNC13A/CPLX1/CACNA1B/SLC6A4/SYT1/ATP1A2/SNAP25
PID_AMB2_NEUTROPHILS_PATHWAY	PID_AMB2_NEUTROPHILS_PATHWAY	11	-0.52135	-1.66149	0.0225298	0.105991	0.0816125	481	tags=36%, list=9%, signal=33%	LCK/FYN/PLAT/TNF
REACTOME_NCAM_SIGNALING_FOR_NEURITE_OUT_GROWTH	REACTOME_NCAM_SIGNALING_FOR_NEURITE_OUT_GROWTH	24	-0.397016	-1.66385	0.0230815	0.108148	0.0832736	704	tags=42%, list=14%, signal=36%	COL4A5/SPTB/COL5A3/GFRA1/SPTBN4/NCAN/NCAM1/SPTBN2/CACNA1I/FYN
WP_SARSCOV2_INNATE_IMMUNITY_EVASION_AND_CELLSPECIFIC_IMMUNE_RESPONSE	WP_SARSCOV2_INNATE_IMMUNITY_EVASION_AND_CELLSPECIFIC_IMMUNE_RESPONSE	19	-0.433073	-1.6778	0.0247296	0.115405	0.0888614	845	tags=37%, list=16%, signal=31%	CCL3/CXCL17/STAT1/MX1/IFIT2/CCL2/TNF
REACTOME_COOPERATION_OF_PREFOLDIN_AND_TRIC_CCT_IN_ACTIN_AND_TUBULIN_FOLDING	REACTOME_COOPERATION_OF_PREFOLDIN_AND_TRIC_CCT_IN_ACTIN_AND_TUBULIN_FOLDING	12	0.472395	1.72861	0.0249348	0.115435	0.0888846	1051	tags=67%, list=20%, signal=53%	TCP1/CCT4/CCT5/CCT3/CCT6A/PFDN6/CCT2/CCT8
SIG_IL4RECEPTOR_IN_B_LYPHOCYTES	SIG_IL4RECEPTOR_IN_B_LYPHOCYTES	11	0.458349	1.63517	0.0248587	0.115435	0.0888846	2807	tags=100%, list=54%, signal=46%	IRS2/STAT6/GSK3A/PIK3CA/JAK1/PPP1R13B/GRB2/BAD/JAK3/PIK3CD/IL4R
REACTOME_ION_TRANSPORT_BY_P_TYPE_ATPASES	REACTOME_ION_TRANSPORT_BY_P_TYPE_ATPASES	18	-0.449407	-1.70965	0.0255306	0.117725	0.0906476	624	tags=44%, list=12%, signal=39%	ATP2A3/ATP8A2/PLN/ATP10A/ATP2B2/ATP1A2/CAMK2A/CAMK2B
PID_REG_GR_PATHWAY	PID_REG_GR_PATHWAY	16	0.396962	1.64287	0.0256682	0.117891	0.0907757	1018	tags=56%, list=20%, signal=45%	FKBP4/NR4A1/HSP90AA1/PRKACB/VIPR1/JUN/NFKB1/RELA/FKBP5
WP_PHOTODYNAMIC_THERAPYINDUCED_HIF1_SURVIVAL_SIGNALING	WP_PHOTODYNAMIC_THERAPYINDUCED_HIF1_SURVIVAL_SIGNALING	17	-0.449253	-1.66477	0.02578	0.117938	0.0908121	146	tags=29%, list=3%, signal=29%	BNIP3/SLC2A1/SLC2A3/PTGS2/BCL2A1
REACTOME_POST_TRANSLATIONAL_PROTEIN_MODIFICATION	REACTOME_POST_TRANSLATIONAL_PROTEIN_MODIFICATION	324	0.14431	1.36173	0.026084	0.118861	0.0915228	778	tags=23%, list=15%, signal=21%	KLHL25/THRB/FBXL14/FOLR2/RIPK2/WDR61/RAB7B/ANKRD9/ENGASE/HSPA8/SDC2/CSF1/APP/RANGAP1/UBB/NUCB1/TGFA/BIRC3/GALNTL6/ADAMTS17/UBE2B/NOP58/ARF5/NFKB2/RAB20/BMI1/SQSTM1/CD55/PLAUR/NR4A2/UBE2D3/TRAF2/TRAPPC1/SNX3/JOSD1/RCE1/CD59/YOD1/METTL21A/LAMB2/COPA/CTSZ/TRAF6/RNF181/MGAT1/ING2/SIAH2/FURIN/EDEM1/ZBTB16/UBE2A/NFKBIA/SOCS3/LGALS1/RAB23/OTULIN/POLB/UBXN1/TOP1/CHD3/KLHL21/TNFAIP3/RENBP/CPM/RAB9A/RNF5/A…
WP_VITAMIN_B12_METABOLISM	WP_VITAMIN_B12_METABOLISM	15	-0.457182	-1.62471	0.026327	0.1195	0.0920147	241	tags=33%, list=5%, signal=32%	LRP2/PLAT/IL1B/CCL2/TNF
WP_IL6_SIGNALING_PATHWAY	WP_IL6_SIGNALING_PATHWAY	11	0.450758	1.60809	0.0266832	0.120645	0.0928966	2067	tags=91%, list=40%, signal=55%	PRDM1/GAB1/SOCS3/IRF1/JAK1/VAV1/BCL2L1/GRB2/BAD/JAK2
REACTOME_ASSEMBLY_AND_CELL_SURFACE_PRESENTATION_OF_NMDA_RECEPTORS	REACTOME_ASSEMBLY_AND_CELL_SURFACE_PRESENTATION_OF_NMDA_RECEPTORS	14	-0.474777	-1.64115	0.0271951	0.12201	0.0939477	1496	tags=71%, list=29%, signal=51%	GRIN3A/TUBA8/KIF17/TUBB6/ACTN2/LIN7A/TUBB4A/CAMK2A/CAMK2B/GRIN1
WP_OXIDATIVE_STRESS_RESPONSE	WP_OXIDATIVE_STRESS_RESPONSE	11	0.448546	1.6002	0.0271393	0.12201	0.0939477	767	tags=45%, list=15%, signal=39%	SOD2/SOD1/HMOX1/GPX3/NFKB1
REACTOME_SIGNALING_BY_ERYTHROPOIETIN	REACTOME_SIGNALING_BY_ERYTHROPOIETIN	10	0.488197	1.67694	0.0280515	0.125369	0.0965335	2067	tags=90%, list=40%, signal=54%	GAB1/IRS2/EPOR/PLCG2/PIK3CA/PIK3CB/VAV1/GRB2/JAK2
REACTOME_GABA_RECEPTOR_ACTIVATION	REACTOME_GABA_RECEPTOR_ACTIVATION	24	-0.391102	-1.63907	0.0281635	0.125387	0.0965477	1270	tags=50%, list=25%, signal=38%	ADCY5/ADCY3/ADCY8/GNG4/GABRA3/KCNJ2/GABRB1/GABRG3/ADCY1/GABBR2/KCNJ10/KCNJ16
PID_IL23_PATHWAY	PID_IL23_PATHWAY	14	-0.474168	-1.63904	0.0285217	0.126248	0.0972107	36	tags=36%, list=1%, signal=36%	ITGA3/STAT1/IL1B/CCL2/TNF
PID_HIV_NEF_PATHWAY	PID_HIV_NEF_PATHWAY	14	0.406052	1.60531	0.0285742	0.126248	0.0972107	919	tags=64%, list=18%, signal=53%	BIRC3/CD247/TRAF2/NFKBIA/BID/CASP7/NFKB1/CASP3/RELA
REACTOME_RAB_GEFS_EXCHANGE_GTP_FOR_GDP_ON_RABS	REACTOME_RAB_GEFS_EXCHANGE_GTP_FOR_GDP_ON_RABS	16	0.390525	1.61622	0.0290905	0.128042	0.0985922	1091	tags=56%, list=21%, signal=45%	RAB7B/RAB3IP/DENND2A/TRAPPC1/RAB9A/ULK1/RAB21/GDI1/DENND5B
REACTOME_RAB_REGULATION_OF_TRAFFICKING	REACTOME_RAB_REGULATION_OF_TRAFFICKING	21	0.351023	1.65054	0.0297787	0.130577	0.100544	1091	tags=52%, list=21%, signal=42%	RAB7B/RAB3IP/DENND2A/TRAPPC1/MAP1LC3B/TBC1D7/RAB9A/ULK1/RAB21/GDI1/DENND5B
REACTOME_SIGNALING_BY_EGFR	REACTOME_SIGNALING_BY_EGFR	19	0.356957	1.62786	0.030634	0.133822	0.103043	778	tags=42%, list=15%, signal=36%	UBB/TGFA/HBEGF/LRIG1/EGFR/GAB1/SPRY1/UBC
WP_EBOLA_VIRUS_INFECTION_IN_HOST	WP_EBOLA_VIRUS_INFECTION_IN_HOST	36	0.291469	1.62377	0.0312574	0.135397	0.104255	953	tags=44%, list=18%, signal=37%	HLA-DQA2/ACTN1/NFKB2/MERTK/HLA-DQB2/EGFR/SOCS3/TOP1/RAB9A/NFKB1/ITGA5/ITGA4/HLA-C/REL/RELA/IGF1R
REACTOME_INTERLEUKIN_1_SIGNALING	REACTOME_INTERLEUKIN_1_SIGNALING	36	0.291364	1.62318	0.0312574	0.135397	0.104255	1429	tags=61%, list=28%, signal=45%	RIPK2/APP/UBB/NFKB2/SQSTM1/TRAF2/TRAF6/MAP3K8/NFKBIA/NFKB1/SEM1/UBC/HMGB1/PSMB1/RELA/PSMB4/PELI2/PSME4/NFKBIB/IRAK2/CUL1/CASP8
REACTOME_S_PHASE	REACTOME_S_PHASE	35	0.268629	1.49877	0.031344	0.135397	0.104255	2240	tags=77%, list=43%, signal=44%	UBB/CKS1B/ANAPC16/CDKN1B/CCNH/E2F4/CABLES1/CDK2/SEM1/UBC/RPA2/PSMB1/CCNA2/PSMB4/RAD21/PSME4/PDS5B/CUL1/MYC/CCNE2/PSMC4/POLD2/RFC5/GINS1/ORC1/PSMB9/MNAT1
WP_INTERLEUKIN1_IL1_STRUCTURAL_PATHWAY	WP_INTERLEUKIN1_IL1_STRUCTURAL_PATHWAY	20	0.37922	1.78091	0.0324929	0.13984	0.107676	1447	tags=65%, list=28%, signal=47%	MKNK2/TRAF6/MAP3K8/NFKBIA/ELK1/NFKB1/MAP2K3/RELA/TANK/MAPKAPK2/NFKBIB/IRAK2/MYC
BIOCARTA_HIVNEF_PATHWAY	BIOCARTA_HIVNEF_PATHWAY	14	0.39897	1.57731	0.0332203	0.142443	0.109681	919	tags=64%, list=18%, signal=53%	BIRC3/TRAF2/NFKBIA/BID/CASP7/NFKB1/TNFRSF1B/CASP3/RELA
REACTOME_SIGNALING_BY_NOTCH1	REACTOME_SIGNALING_BY_NOTCH1	19	0.353578	1.61245	0.0334836	0.143044	0.110144	884	tags=47%, list=17%, signal=39%	MAMLD1/UBB/DLL1/MIB1/TBL1X/ARRB2/KAT2A/UBC/NOTCH1
REACTOME_CELL_CELL_COMMUNICATION	REACTOME_CELL_CELL_COMMUNICATION	46	-0.318991	-1.61686	0.0341696	0.14544	0.111988	1520	tags=48%, list=29%, signal=34%	CDH18/ITGA6/CDH4/MAGI2/LAMA3/CDH9/CDH10/NPHS1/ITGB4/CDH1/PARVA/CLDN18/FBLIM1/CDH3/CLDN10/CLDN14/SDK2/ACTN2/CDH2/PARD6G/KIRREL3/FYN
WP_DISRUPTION_OF_POSTSYNAPTIC_SIGNALING_BY_CNV	WP_DISRUPTION_OF_POSTSYNAPTIC_SIGNALING_BY_CNV	21	-0.400614	-1.59413	0.0343087	0.145499	0.112034	1814	tags=67%, list=35%, signal=43%	GRIN2B/NRXN1/NLGN3/RYR2/DLGAP1/SHANK1/RPH3A/GRM1/NRXN3/NLGN4X/NRXN2/CAMK2A/CAMK2B/GRIN1
PID_CASPASE_PATHWAY	PID_CASPASE_PATHWAY	14	0.396937	1.56927	0.0346142	0.146261	0.11262	816	tags=57%, list=16%, signal=48%	CASP1/APP/BIRC3/TRAF2/BID/TOP1/CASP7/CASP3
REACTOME_ACTIVATION_OF_KAINATE_RECEPTORS_UPON_GLUTAMATE_BINDING	REACTOME_ACTIVATION_OF_KAINATE_RECEPTORS_UPON_GLUTAMATE_BINDING	12	-0.488586	-1.59188	0.0349694	0.146695	0.112955	977	tags=50%, list=19%, signal=41%	GNG4/GRIK4/GRIK3/NCALD/GRIK2/GRIK1
REACTOME_SIGNALING_BY_NOTCH2	REACTOME_SIGNALING_BY_NOTCH2	11	0.437628	1.56125	0.0348932	0.146695	0.112955	778	tags=45%, list=15%, signal=39%	MAMLD1/UBB/DLL1/MIB1/UBC
WP_SELENIUM_MICRONUTRIENT_NETWORK	WP_SELENIUM_MICRONUTRIENT_NETWORK	26	-0.3761	-1.60844	0.0351124	0.146765	0.113008	45	tags=19%, list=1%, signal=19%	PLAT/IL1B/PTGS2/CCL2/TNF
KEGG_ALZHEIMERS_DISEASE	KEGG_ALZHEIMERS_DISEASE	49	0.251538	1.57454	0.0353469	0.147216	0.113356	1097	tags=43%, list=21%, signal=34%	COX6A1/UQCR11/BACE2/GRIN2A/APP/ATP5F1B/SNCA/BID/NDUFB4/CASP7/ATP5F1E/CALM2/ATP5F1D/CASP3/UQCRFS1/COX7B/NDUFS2/ATP5PF/ATP5MC3/COX6B1/NDUFA1
PID_SYNDECAN_4_PATHWAY	PID_SYNDECAN_4_PATHWAY	15	0.380867	1.53215	0.0358385	0.14873	0.114521	790	tags=47%, list=15%, signal=40%	FGFR1/CXCR4/ACTN1/SDCBP/CXCL12/NUDT16L1/ITGA5
REACTOME_LONG_TERM_POTENTIATION	REACTOME_LONG_TERM_POTENTIATION	14	-0.460844	-1.59299	0.0364811	0.150621	0.115978	1113	tags=57%, list=22%, signal=45%	NRG1/GRIA1/ACTN2/NRGN/GRIA2/CAMK2A/CAMK2B/GRIN1
KEGG_NEUROACTIVE_LIGAND_RECEPTOR_INTERACTION	KEGG_NEUROACTIVE_LIGAND_RECEPTOR_INTERACTION	79	-0.253856	-1.48028	0.0365535	0.150621	0.115978	1833	tags=56%, list=35%, signal=37%	CNR2/GRIN2B/CHRM5/GRM5/CHRNB4/ADRA1B/TACR1/GABBR1/CHRNA7/NPFFR1/GRM8/GRM7/DRD3/GRIN3A/OPRD1/GHR/GRIA4/ADORA2B/GRID1/SCTR/GRM1/CHRM3/GABRA3/GRIA1/RXFP1/GRIK4/GABRB1/GRM3/GRIK3/P2RY11/GABRG3/P2RY6/GRIK2/GRIK1/GPR156/GABBR2/EDNRB/GRIA2/GRIA3/HTR2B/OPRM1/GRM4/GRIN1/CYSLTR2
REACTOME_PTEN_REGULATION	REACTOME_PTEN_REGULATION	22	0.338397	1.6285	0.0375229	0.153527	0.118215	1362	tags=73%, list=26%, signal=54%	UBB/BMI1/JUN/CHD3/RRAGD/SEM1/MAF1/UBC/PSMB1/ATN1/PSMB4/PSME4/AGO2/RBBP7/PHC1/EZH2
REACTOME_SIGNALING_BY_NTRKS	REACTOME_SIGNALING_BY_NTRKS	38	-0.325404	-1.56222	0.0375	0.153527	0.118215	553	tags=21%, list=11%, signal=19%	PTPRS/TIAM1/NTRK2/FYN/ID2/EGR2/EGR1/EGR3
REACTOME_NOREPINEPHRINE_NEUROTRANSMITTER_RELEASE_CYCLE	REACTOME_NOREPINEPHRINE_NEUROTRANSMITTER_RELEASE_CYCLE	11	-0.507336	-1.61683	0.0385757	0.156731	0.120682	519	tags=45%, list=10%, signal=41%	CPLX1/SLC22A1/PPFIA4/SYT1/SNAP25
WP_RAS_AND_BRADYKININ_PATHWAYS_IN_COVID19	WP_RAS_AND_BRADYKININ_PATHWAYS_IN_COVID19	12	-0.487125	-1.58712	0.0385185	0.156731	0.120682	910	tags=50%, list=18%, signal=41%	CPN1/IL1A/KNG1/NOS1/IL1B/TNF
REACTOME_DECTIN_1_MEDIATED_NONCANONICAL_NF_KB_SIGNALING	REACTOME_DECTIN_1_MEDIATED_NONCANONICAL_NF_KB_SIGNALING	13	0.417056	1.58468	0.0396019	0.16034	0.123461	1641	tags=77%, list=32%, signal=53%	UBB/NFKB2/SEM1/UBC/PSMB1/RELA/PSMB4/PSME4/CUL1/PSMC4
KEGG_ECM_RECEPTOR_INTERACTION	KEGG_ECM_RECEPTOR_INTERACTION	42	-0.334759	-1.65225	0.0402452	0.162378	0.125031	1563	tags=52%, list=30%, signal=37%	LAMA1/TNXB/TNC/ITGA6/ITGA2/HSPG2/ITGA8/LAMA3/ITGB4/RELN/ITGAV/ITGA7/ITGA3/LAMC3/ITGA11/LAMB1/COL5A3/GP6/TNR/SV2B/ITGB8/LAMA2
PID_ENDOTHELIN_PATHWAY	PID_ENDOTHELIN_PATHWAY	22	-0.385845	-1.55633	0.040404	0.162455	0.12509	1497	tags=64%, list=29%, signal=45%	PLCB1/GNAI1/PRKCA/TRPC6/GNA14/ADCY5/ADCY3/BCAR1/ADCY8/ADCY1/GNAO1/PRKCQ/EDNRB/CYSLTR2
REACTOME_KINESINS	REACTOME_KINESINS	22	-0.40247	-1.62338	0.0410034	0.163732	0.126073	2229	tags=73%, list=43%, signal=42%	KIF6/CENPE/RACGAP1/KIF15/KIF9/KIF2C/KIF26B/KIF3B/TUBA8/KIF4A/TUBB6/TUBB4A/KIF21A/KIF11/KIF5A/KIF1A
WP_DEVELOPMENT_OF_URETERIC_COLLECTION_SYSTEM	WP_DEVELOPMENT_OF_URETERIC_COLLECTION_SYSTEM	25	-0.380689	-1.60885	0.0409027	0.163732	0.126073	1549	tags=60%, list=30%, signal=42%	GREB1L/GLI3/GPC3/ETV4/ITGA8/FREM1/BMP7/CELSR1/RARB/CCND1/ROBO2/FRAS1/FGFR2/GLI2/GFRA1
WP_GPCRS_CLASS_A_RHODOPSINLIKE	WP_GPCRS_CLASS_A_RHODOPSINLIKE	42	-0.309572	-1.52794	0.0416089	0.165581	0.127497	723	tags=57%, list=14%, signal=50%	CNR2/CHRM5/ADRA1B/NPFFR1/DRD3/OPRD1/CCR5/GPR18/ADORA2B/CHRM3/GPR39/P2RY11/P2RY6/RGL4/GPR173/GPR37/CX3CR1/CCR3/EDNRB/HTR2B/OR3A2/OPRM1/ACKR4/CYSLTR2
REACTOME_L1CAM_INTERACTIONS	REACTOME_L1CAM_INTERACTIONS	46	-0.311877	-1.5808	0.0420389	0.166721	0.128374	1563	tags=52%, list=30%, signal=37%	LAMA1/ITGA2/SH3GL2/SCN9A/TUBA8/ITGAV/CNTN2/CNTN6/SCN2A/KIF4A/CHL1/TUBB6/CNTN1/LAMB1/NRCAM/SCN1A/TUBB4A/SPTB/SPTBN4/NCAN/NCAM1/SPTBN2/NFASC/KCNQ2
REACTOME_INTEGRATION_OF_ENERGY_METABOLISM	REACTOME_INTEGRATION_OF_ENERGY_METABOLISM	39	-0.322087	-1.5645	0.0424077	0.16705	0.128628	2036	tags=59%, list=39%, signal=36%	CD36/PLCB1/GNAI1/STXBP1/KCNS3/KCNB1/ITPR3/PFKFB1/PRKCA/PRKAR1B/CACNA1E/GNA14/ADCY5/ADCY3/CACNA1C/ABCC8/ADCY8/GNG4/CHRM3/ADCY1/SNAP25/SLC2A1/CYSLTR2
REACTOME_GAP_JUNCTION_TRAFFICKING_AND_REGULATION	REACTOME_GAP_JUNCTION_TRAFFICKING_AND_REGULATION	10	-0.514035	-1.56431	0.0425532	0.16705	0.128628	1229	tags=60%, list=24%, signal=46%	TUBA8/GJA1/TUBB6/GJC1/TUBB4A/GJB7
KEGG_ENDOCYTOSIS	KEGG_ENDOCYTOSIS	46	0.24989	1.51434	0.0425514	0.16705	0.128628	795	tags=33%, list=15%, signal=28%	HSPA6/HSPA1L/HSPA8/CXCR4/TFRC/HSPA1A/HSPA1B/EGFR/TRAF6/IQSEC1/LDLR/ARAP1/ARRB2/AP2M1/ARFGAP3
WP_HEPATOCYTE_GROWTH_FACTOR_RECEPTOR_SIGNALING	WP_HEPATOCYTE_GROWTH_FACTOR_RECEPTOR_SIGNALING	10	0.466589	1.60272	0.0437079	0.171005	0.131674	2764	tags=100%, list=53%, signal=47%	GAB1/ELK1/JUN/HGF/PIK3CA/PXN/PAK1/GRB2/SRC/FOS
REACTOME_TOLL_LIKE_RECEPTOR_CASCADES	REACTOME_TOLL_LIKE_RECEPTOR_CASCADES	50	0.247356	1.55406	0.0440511	0.17177	0.132262	919	tags=36%, list=18%, signal=30%	RIPK2/APP/UBB/BIRC3/NFKB2/LGMN/UBE2D3/TRAF2/TRAF6/MAP3K8/NFKBIA/ELK1/JUN/NFKB1/UBC/HMGB1/MAP2K3/RELA
REACTOME_ORGANELLE_BIOGENESIS_AND_MAINTENANCE	REACTOME_ORGANELLE_BIOGENESIS_AND_MAINTENANCE	70	0.218395	1.51979	0.0445706	0.173214	0.133374	1051	tags=36%, list=20%, signal=29%	SOD2/TCP1/CCT4/ATP5F1B/RAB3IP/HSP90AA1/CCT5/HSPA9/CCT3/EXOC8/HAUS2/TCTN1/PRKAB1/TBL1X/MEF2D/ATP5F1E/OFD1/ATP5F1D/HAUS8/CCT2/DCTN2/CSNK1E/ATP5PF/ATP5MC3/CCT8
KEGG_CHEMOKINE_SIGNALING_PATHWAY	KEGG_CHEMOKINE_SIGNALING_PATHWAY	49	-0.292477	-1.50353	0.0452675	0.175336	0.135008	1270	tags=37%, list=25%, signal=28%	ADCY5/CCR5/ADCY3/BCAR1/ADCY8/GNG4/CCL3/PLCB4/NCF1/STAT1/CCL4L2/ADCY1/TIAM1/CX3CR1/ITK/CCR3/CCL3L1/CCL2
REACTOME_INTERCONVERSION_OF_NUCLEOTIDE_DI_AND_TRIPHOSPHATES	REACTOME_INTERCONVERSION_OF_NUCLEOTIDE_DI_AND_TRIPHOSPHATES	10	-0.506272	-1.54069	0.0455927	0.176009	0.135526	1210	tags=50%, list=23%, signal=38%	AK7/AK8/AK5/TYMS/AK4
REACTOME_CYTOCHROME_P450_ARRANGED_BY_SUBSTRATE_TYPE	REACTOME_CYTOCHROME_P450_ARRANGED_BY_SUBSTRATE_TYPE	17	-0.413236	-1.53131	0.0461095	0.176654	0.136023	159	tags=29%, list=3%, signal=29%	ARNT2/CYP26A1/CYP46A1/CYP8B1/CYP26C1
REACTOME_HOST_INTERACTIONS_OF_HIV_FACTORS	REACTOME_HOST_INTERACTIONS_OF_HIV_FACTORS	24	0.313072	1.52754	0.046368	0.176654	0.136023	1275	tags=58%, list=25%, signal=44%	RANGAP1/UBB/CD247/AP2M1/SEM1/UBC/XPO1/PSMB1/RANBP2/PSMB4/RAN/ELMO1/PSME4/AP2A2
REACTOME_INTRINSIC_PATHWAY_FOR_APOPTOSIS	REACTOME_INTRINSIC_PATHWAY_FOR_APOPTOSIS	14	0.379671	1.50101	0.0462295	0.176654	0.136023	1974	tags=79%, list=38%, signal=49%	PMAIP1/BCL2L11/BID/CASP7/BMF/CASP3/TP63/CASP8/BCL2L1/PPP1R13B/BAD
PID_GLYPICAN_1PATHWAY	PID_GLYPICAN_1PATHWAY	15	0.366761	1.47541	0.0459405	0.176654	0.136023	282	tags=33%, list=5%, signal=32%	FGFR1/APP/PRNP/VEGFA/SLIT2
WP_2Q37_COPY_NUMBER_VARIATION_SYNDROME	WP_2Q37_COPY_NUMBER_VARIATION_SYNDROME	28	0.30928	1.60538	0.0475555	0.178833	0.137701	699	tags=46%, list=14%, signal=40%	ARL4C/CXCR4/ARF5/DGKD/EGFR/CXCL12/MAP1LC3B/NFKBIA/HES6/RAMP1/JUN/RRAGD/CENPA
REACTOME_RHOG_GTPASE_CYCLE	REACTOME_RHOG_GTPASE_CYCLE	22	0.333186	1.60343	0.0472061	0.178833	0.137701	795	tags=32%, list=15%, signal=27%	HSPE1/IQGAP2/TFRC/EMD/ITSN1/ARHGAP5/ARFGAP3
REACTOME_SYNAPTIC_ADHESION_LIKE_MOLECULES	REACTOME_SYNAPTIC_ADHESION_LIKE_MOLECULES	11	-0.497095	-1.58419	0.0474777	0.178833	0.137701	1364	tags=73%, list=26%, signal=54%	PTPRD/GRIA4/GRIA1/PTPRS/LRFN2/PTPRF/GRIA3/GRIN1
KEGG_UBIQUITIN_MEDIATED_PROTEOLYSIS	KEGG_UBIQUITIN_MEDIATED_PROTEOLYSIS	21	0.334905	1.57475	0.0474073	0.178833	0.137701	850	tags=43%, list=16%, signal=36%	BIRC3/UBE2B/UBE2D3/TRAF6/UBE2A/SOCS3/HERC4/UBA1/RNF7
KEGG_CARDIAC_MUSCLE_CONTRACTION	KEGG_CARDIAC_MUSCLE_CONTRACTION	26	0.320152	1.62178	0.0477195	0.178871	0.13773	120	tags=15%, list=2%, signal=15%	COX6A1/UQCR11/ATP1B3/CACNG5
REACTOME_GLOBAL_GENOME_NUCLEOTIDE_EXCISION_REPAIR_GG_NER	REACTOME_GLOBAL_GENOME_NUCLEOTIDE_EXCISION_REPAIR_GG_NER	14	0.376382	1.48801	0.0490264	0.183179	0.141047	2585	tags=93%, list=50%, signal=47%	UBB/CCNH/UBC/RPA2/RAD23A/YY1/TFPT/POLD2/RFC5/INO80D/MNAT1/CDK7/ERCC2
REACTOME_NEUROTRANSMITTER_RELEASE_CYCLE	REACTOME_NEUROTRANSMITTER_RELEASE_CYCLE	24	-0.380368	-1.59408	0.0492958	0.183595	0.141368	1000	tags=46%, list=19%, signal=37%	SYN3/SLC1A1/GLS2/LIN7A/CPLX1/GAD2/SLC22A1/PPFIA4/SLC6A1/SYT1/SNAP25

## Sheet: Astrocyte GSEA
ID	Description	setSize	enrichmentScore	NES	pvalue	p.adjust	qvalue	rank	leading_edge	core_enrichment
REACTOME_INFLUENZA_INFECTION	REACTOME_INFLUENZA_INFECTION	64	0.78596	4.28089	1e-10	2.55294e-09	1.60681e-09	846	tags=98%, list=21%, signal=79%	RPL18A/HSP90AA1/POLR2L/RPS5/RPS16/HSPA1A/RPLP1/RPL18/POLR2J/RPS19/RPL36/RPS13/RPS28/RPS25/RPL24/RPL13/FAU/RPS18/RPS7/RPL36AL/RPS2/RPS15/RPL29/RPL32/RPS14/RPL14/RPL19/RPL10A/RPS20/RPS27A/RPL30/RPS3/RPL7A/RPS6/RPL41/RPL8/RPL34/RPLP0/RPL35A/RPL4/RPS4X/RPL7/RPS23/RPSA/RPL38/RPS27/RPL3/CALR/RPL27/RPL6/RPS11/UBA52/RPS9/RPL13A/RPL28/RPL27A/XPO1/POLR2H/RPS8/RPL10/RPL35/RPS12/RPL37A
REACTOME_RESPONSE_OF_EIF2AK4_GCN2_TO_AMINO_ACID_DEFICIENCY	REACTOME_RESPONSE_OF_EIF2AK4_GCN2_TO_AMINO_ACID_DEFICIENCY	62	0.785256	4.2741	1e-10	2.55294e-09	1.60681e-09	846	tags=98%, list=21%, signal=79%	RPL18A/ATF3/ASNS/CEBPG/RPS5/RPS16/RPLP1/RPL18/DDIT3/RPS19/RPL36/RPS13/RPS28/RPS25/RPL24/RPL13/FAU/RPS18/RPS7/RPL36AL/RPS2/RPS15/RPL29/RPL32/RPS14/RPL14/RPL19/RPL10A/RPS20/RPS27A/RPL30/RPS3/RPL7A/RPS6/RPL41/RPL8/RPL34/RPLP0/RPL35A/RPL4/RPS4X/RPL7/RPS23/RPSA/RPL38/RPS27/RPL3/RPL27/RPL6/RPS11/UBA52/RPS9/RPL13A/RPL28/RPL27A/EIF2S2/RPS8/RPL10/RPL35/RPS12/RPL37A
WP_CYTOPLASMIC_RIBOSOMAL_PROTEINS	WP_CYTOPLASMIC_RIBOSOMAL_PROTEINS	57	0.789262	4.24297	1e-10	2.55294e-09	1.60681e-09	846	tags=96%, list=21%, signal=77%	RPL18A/RPS5/RPS16/RPLP1/RPL18/RPS19/RPL36/RPS13/RPS28/RPS25/RPL24/RPL13/FAU/RPS18/RPS7/RPS2/RPS15/RPL29/RPL32/RPS14/RPL14/RPL19/RPL10A/RPS20/RPS27A/RPL30/RPS3/RPL7A/RPS6/RPL41/RPL8/RPL34/RPLP0/RPL35A/RPL4/RPS4X/RPL7/RPS23/RPSA/RPL38/RPS27/RPL3/RPL27/RPL6/RPS11/UBA52/RPS9/RPL13A/RPL28/RPL27A/RPS8/RPL10/RPL35/RPS12/RPL37A
REACTOME_EUKARYOTIC_TRANSLATION_ELONGATION	REACTOME_EUKARYOTIC_TRANSLATION_ELONGATION	59	0.78332	4.22931	1e-10	2.55294e-09	1.60681e-09	846	tags=98%, list=21%, signal=79%	RPL18A/EEF1B2/RPS5/RPS16/RPLP1/RPL18/RPS19/RPL36/RPS13/RPS28/RPS25/RPL24/RPL13/FAU/RPS18/RPS7/RPL36AL/RPS2/RPS15/RPL29/RPL32/RPS14/RPL14/RPL19/RPL10A/RPS20/RPS27A/RPL30/RPS3/RPL7A/RPS6/RPL41/RPL8/RPL34/RPLP0/RPL35A/RPL4/RPS4X/RPL7/RPS23/RPSA/RPL38/RPS27/RPL3/RPL27/RPL6/RPS11/UBA52/RPS9/RPL13A/RPL28/RPL27A/EEF1A1/RPS8/RPL10/RPL35/RPS12/RPL37A
REACTOME_CELLULAR_RESPONSE_TO_STARVATION	REACTOME_CELLULAR_RESPONSE_TO_STARVATION	71	0.749157	4.21305	1e-10	2.55294e-09	1.60681e-09	865	tags=92%, list=21%, signal=73%	SESN2/RPL18A/ATF3/ASNS/CEBPG/RPS5/RPS16/RPLP1/RPL18/DDIT3/RPS19/RPL36/RPS13/RPS28/RPS25/RPL24/RPL13/FAU/LAMTOR5/RPS18/RPS7/RPL36AL/RPS2/RPS15/RPL29/RPL32/RPS14/RPL14/RPL19/RPL10A/RPS20/RPS27A/RPL30/RPS3/RPL7A/RPS6/RPL41/RPL8/RPL34/RPLP0/RPL35A/RPL4/RPS4X/RPL7/RPS23/RPSA/RPL38/RPS27/RPL3/RPL27/ATP6V0B/RPL6/RPS11/UBA52/RPS9/RPL13A/RPL28/RPL27A/EIF2S2/RPS8/RPL10/RPL35/RPS12/RPL37A/BMT2
KEGG_RIBOSOME	KEGG_RIBOSOME	57	0.782152	4.20475	1e-10	2.55294e-09	1.60681e-09	846	tags=98%, list=21%, signal=79%	RPL18A/RPS5/RPS16/RPLP1/RPL18/RPS19/RPL36/RPS13/RPS28/RPS25/RPL24/RSL24D1/RPL13/FAU/RPS18/RPS7/RPL36AL/RPS2/RPS15/RPL29/RPL32/RPL14/RPL19/RPL10A/RPS20/RPS27A/RPL30/RPS3/RPL7A/RPS6/RPL41/RPL8/RPL34/RPLP0/RPL35A/RPL4/RPS4X/RPL7/RPS23/RPSA/RPL38/RPS27/RPL3/RPL27/RPL6/RPS11/UBA52/RPS9/RPL13A/RPL28/RPL27A/RPS8/RPL10/RPL35/RPS12/RPL37A
REACTOME_SRP_DEPENDENT_COTRANSLATIONAL_PROTEIN_TARGETING_TO_MEMBRANE	REACTOME_SRP_DEPENDENT_COTRANSLATIONAL_PROTEIN_TARGETING_TO_MEMBRANE	63	0.763119	4.17592	1e-10	2.55294e-09	1.60681e-09	846	tags=94%, list=21%, signal=75%	RPL18A/RPS5/RPS16/RPLP1/RPL18/RPS19/RPL36/RPS13/SSR4/RPS28/RPS25/RPL24/RPL13/FAU/RPS18/RPS7/RPL36AL/RPS2/RPS15/RPL29/RPL32/RPS14/RPL14/RPL19/RPL10A/RPS20/RPS27A/RPL30/RPS3/RPL7A/RPS6/RPL41/RPL8/RPL34/RPLP0/RPL35A/RPL4/RPS4X/RPL7/RPS23/RPSA/RPL38/RPS27/RPL3/RPL27/RPL6/RPS11/UBA52/RPS9/RPL13A/RPL28/RPL27A/SEC61B/RPS8/SRP14/RPL10/RPL35/RPS12/RPL37A
REACTOME_SELENOAMINO_ACID_METABOLISM	REACTOME_SELENOAMINO_ACID_METABOLISM	61	0.773443	4.17266	1e-10	2.55294e-09	1.60681e-09	846	tags=97%, list=21%, signal=78%	RPL18A/RPS5/RPS16/RPLP1/CBS/RPL18/RPS19/RPL36/RPS13/RPS28/RPS25/RPL24/RPL13/FAU/SEPHS2/RPS18/RPS7/RPL36AL/RPS2/RPS15/RPL29/RPL32/RPS14/RPL14/RPL19/RPL10A/RPS20/RPS27A/RPL30/RPS3/RPL7A/RPS6/RPL41/RPL8/RPL34/RPLP0/RPL35A/RPL4/RPS4X/RPL7/RPS23/RPSA/RPL38/RPS27/RPL3/RPL27/RPL6/RPS11/UBA52/RPS9/RPL13A/RPL28/RPL27A/RPS8/RPL10/RPL35/RPS12/TXNRD1/RPL37A
REACTOME_CELLULAR_RESPONSES_TO_STIMULI	REACTOME_CELLULAR_RESPONSES_TO_STIMULI	204	0.613096	4.16802	1e-10	2.55294e-09	1.60681e-09	703	tags=62%, list=17%, signal=54%	HSPA6/SERPINH1/CHAC1/HSPH1/PPP1R15A/PTGES3/SESN2/HSPA4L/DNAJA4/DNAJB1/UBB/STIP1/BAG3/RPL18A/FKBP4/DNAJA1/GPX8/HSPB1/DNAJB6/HMOX1/CDKN2C/NQO1/ATF3/MRPL18/CRYAB/SOD1/HSP90AA1/ASNS/CEBPG/HSPA1L/HSP90AB1/ST13/LY96/RPS5/HSPA4/RPS16/DEDD2/HSPA1A/PSMC3/RPLP1/COX5B/MT3/RPL18/HSPA8/HSPA9/DDIT3/MAFG/RPS19/RPL36/RPS13/RPS28/RPS25/RPS19BP1/GSTP1/RPL24/RPL13/FAU/LAMTOR5/NDUFA4/RPS18/BAG2/RPS7/RPL36AL/RPS2/UBC…
REACTOME_EUKARYOTIC_TRANSLATION_INITIATION	REACTOME_EUKARYOTIC_TRANSLATION_INITIATION	63	0.758507	4.15068	1e-10	2.55294e-09	1.60681e-09	846	tags=95%, list=21%, signal=77%	RPL18A/RPS5/RPS16/EIF4EBP1/RPLP1/RPL18/RPS19/RPL36/RPS13/RPS28/RPS25/RPL24/RPL13/FAU/RPS18/RPS7/RPL36AL/RPS2/RPS15/RPL29/RPL32/RPS14/RPL14/RPL19/RPL10A/RPS20/RPS27A/RPL30/RPS3/RPL7A/RPS6/RPL41/RPL8/RPL34/RPLP0/RPL35A/RPL4/RPS4X/RPL7/RPS23/RPSA/RPL38/RPS27/RPL3/RPL27/RPL6/RPS11/UBA52/RPS9/RPL13A/RPL28/RPL27A/EIF5/EIF2S2/RPS8/RPL10/EIF4A2/RPL35/RPS12/RPL37A
REACTOME_NONSENSE_MEDIATED_DECAY_NMD	REACTOME_NONSENSE_MEDIATED_DECAY_NMD	61	0.748133	4.03611	1e-10	2.55294e-09	1.60681e-09	846	tags=92%, list=21%, signal=74%	RPL18A/RPS5/RPS16/RPLP1/RPL18/RPS19/RPL36/RPS13/RPS28/RPS25/RPL24/RPL13/FAU/RPS18/RPS7/RPL36AL/RPS2/RPS15/RPL29/RPL32/RPS14/RPL14/RPL19/RPL10A/RPS20/RPS27A/RPL30/RPS3/RPL7A/RPS6/RPL41/RPL8/RPL34/RPLP0/RPL35A/RPL4/RPS4X/RPL7/RPS23/RPSA/RPL38/RPS27/RPL3/RPL27/RPL6/RPS11/UBA52/RPS9/RPL13A/RPL28/RPL27A/RPS8/RPL10/RPL35/RPS12/RPL37A
REACTOME_TRANSLATION	REACTOME_TRANSLATION	94	0.660982	4.01119	1e-10	2.55294e-09	1.60681e-09	846	tags=77%, list=21%, signal=62%	RPL18A/MRPL18/EEF1B2/RPS5/RPS16/EIF4EBP1/RPLP1/RPL18/RPS19/RPL36/RPS13/SSR4/RPS28/RPS25/RPL24/RPL13/GADD45GIP1/FAU/TRMT112/MRPL54/MRPS6/RPS18/RPS7/RPL36AL/RPS2/RPS15/RPL29/RPL32/RPS14/RPL14/RPL19/RPL10A/RPS20/RPS27A/RPL30/RPS3/RPL7A/RPS6/RPL41/RPL8/RPL34/RPLP0/RPL35A/RPL4/RPS4X/RPL7/RPS23/RPSA/RPL38/RPS27/RPL3/RPL27/MRPL41/MRPS34/RPL6/RPS11/UBA52/RPS9/RPL13A/RPL28/RPL27A/EEF1A1/EIF5/SEC61B/EIF2S2…
REACTOME_REGULATION_OF_EXPRESSION_OF_SLITS_AND_ROBOS	REACTOME_REGULATION_OF_EXPRESSION_OF_SLITS_AND_ROBOS	73	0.706075	4.00014	1e-10	2.55294e-09	1.60681e-09	846	tags=86%, list=21%, signal=70%	UBB/RPL18A/RPS5/RPS16/PSMC3/RPLP1/RPL18/RPS19/RPL36/RPS13/RPS28/RPS25/RPL24/RPL13/FAU/RPS18/RPS7/RPL36AL/RPS2/UBC/PSME2/RPS15/RPL29/RPL32/RPS14/RPL14/RPL19/PSMA1/RPL10A/RPS20/RPS27A/RPL30/RPS3/RPL7A/RPS6/RPL41/RPL8/RPL34/RPLP0/RPL35A/RPL4/RPS4X/RPL7/RPS23/RPSA/RPL38/RPS27/RPL3/RPL27/PSMB1/RPL6/RPS11/UBA52/RPS9/RPL13A/RPL28/RPL27A/RPS8/SEM1/RPL10/RPL35/RPS12/RPL37A
REACTOME_RRNA_PROCESSING	REACTOME_RRNA_PROCESSING	75	0.687738	3.87548	1e-10	2.55294e-09	1.60681e-09	846	tags=80%, list=21%, signal=64%	RPL18A/RPS5/RPS16/RPLP1/RPL18/RPS19/RPL36/RPS13/RPS28/RPS25/RPL24/RPL13/FAU/TRMT112/RPS18/RPS7/RPL36AL/RPS2/RPS15/RPL29/NOP58/RPL32/RPS14/RPL14/RPL19/RPL10A/RPS20/RPS27A/RPL30/RPS3/RPL7A/RPS6/RPL41/RPL8/RPL34/RPLP0/RPL35A/RPL4/RPS4X/RPL7/RPS23/RPSA/RPL38/RPS27/RPL3/RPL27/RPL6/RPS11/UBA52/NOP56/RPS9/RPL13A/RPL28/RPL27A/RPS8/RRP7A/RPL10/RPL35/RPS12/RPL37A
REACTOME_SIGNALING_BY_ROBO_RECEPTORS	REACTOME_SIGNALING_BY_ROBO_RECEPTORS	85	0.647997	3.80674	1e-10	2.55294e-09	1.60681e-09	846	tags=81%, list=21%, signal=66%	UBB/RPL18A/CAP2/CXCR4/RPS5/RPS16/PSMC3/RPLP1/RPL18/RPS19/RPL36/RPS13/RPS28/RPS25/RPL24/RPL13/FAU/RPS18/CXCL12/RPS7/RPL36AL/RPS2/UBC/PSME2/RPS15/RPL29/RPL32/RPS14/RPL14/RPL19/PSMA1/RPL10A/RPS20/RPS27A/RPL30/RPS3/RPL7A/RPS6/RPL41/RPL8/RPL34/RPLP0/RPL35A/RPL4/RPS4X/RPL7/RPS23/RPSA/RPL38/RPS27/RPL3/RPL27/RAC1/PSMB1/RPL6/RPS11/UBA52/RPS9/RPL13A/RPL28/RPL27A/SRGAP2/RPS8/SOS1/SEM1/RPL10/RPL35/RPS12/RPL3…
REACTOME_CELLULAR_RESPONSE_TO_HEAT_STRESS	REACTOME_CELLULAR_RESPONSE_TO_HEAT_STRESS	37	0.788541	3.72862	1e-10	2.55294e-09	1.60681e-09	437	tags=70%, list=11%, signal=63%	HSPA6/SERPINH1/HSPH1/PTGES3/HSPA4L/DNAJB1/UBB/BAG3/FKBP4/HSPB1/DNAJB6/MRPL18/CRYAB/HSP90AA1/HSPA1L/HSP90AB1/ST13/HSPA4/DEDD2/HSPA1A/HSPA8/HSPA9/RPS19BP1/BAG2/HSPA1B/HIKESHI
REACTOME_REGULATION_OF_HSF1_MEDIATED_HEAT_SHOCK_RESPONSE	REACTOME_REGULATION_OF_HSF1_MEDIATED_HEAT_SHOCK_RESPONSE	27	0.836513	3.63929	1e-10	2.55294e-09	1.60681e-09	437	tags=81%, list=11%, signal=73%	HSPA6/SERPINH1/HSPH1/HSPA4L/DNAJB1/UBB/BAG3/FKBP4/HSPB1/DNAJB6/MRPL18/HSPA1L/ST13/HSPA4/DEDD2/HSPA1A/HSPA8/HSPA9/RPS19BP1/BAG2/HSPA1B/HIKESHI
REACTOME_INFECTIOUS_DISEASE	REACTOME_INFECTIOUS_DISEASE	212	0.529918	3.59216	1e-10	2.55294e-09	1.60681e-09	856	tags=63%, list=21%, signal=52%	MRC1/PTGES3/UBB/RPL18A/FKBP4/ITGA4/ADCY7/MC1R/HMOX1/CASP1/SFN/BANF1/FCGR2A/HSP90AA1/RANGAP1/HSP90AB1/CXCR4/CD163/POLR2L/RPS5/RPS16/NFKB2/HSPA1A/PSMC3/RPLP1/RPL18/POLR2J/RPS19/PLCG2/RPL36/RPS13/CHMP2A/RPS28/RPS25/RPL24/GNAS/RPL13/FAU/RPS18/FCGR3A/RPS7/RPL36AL/RPS2/UBC/PSME2/SUGT1/RPS15/CYSLTR1/RPL29/RPL32/PRKCSH/RPS14/DOCK2/RPL14/RPL19/PSMA1/RPL10A/RPS20/RPS27A/RPL30/TAF7/LYN/RPS3/RPL7A/RPS6/RPL41…
REACTOME_METABOLISM_OF_RNA	REACTOME_METABOLISM_OF_RNA	148	0.540876	3.50337	1e-10	2.55294e-09	1.60681e-09	894	tags=64%, list=22%, signal=51%	UBB/RPL18A/HSPB1/PUS3/BUD31/POLR2L/RPS5/LSM10/RPS16/BCAS2/HSPA1A/PSMC3/RPLP1/RPL18/HSPA8/POLR2J/RPS19/RPL36/RPS13/RPS28/CSTF2T/RPS25/RPL24/RPL13/FAU/TRMT112/RPS18/RPS7/RPL36AL/RPS2/UBC/PSME2/RPS15/RPL29/NOP58/LSM7/RPL32/RPS14/RPL14/RPL19/PSMA1/RPL10A/RPS20/RPS27A/SF3A1/RPL30/RPS3/RPL7A/RPS6/RPL41/RPL8/RPL34/WDR61/RPLP0/RPL35A/RPL4/RPS4X/RPL7/RPS23/SLBP/RPSA/RPL38/RPS27/XPOT/RPL3/RPL27/PSMB1/RPL6/…
REACTOME_HSF1_DEPENDENT_TRANSACTIVATION	REACTOME_HSF1_DEPENDENT_TRANSACTIVATION	24	0.833693	3.50177	1e-10	2.55294e-09	1.60681e-09	261	tags=71%, list=6%, signal=67%	HSPA6/SERPINH1/HSPH1/PTGES3/DNAJB1/UBB/FKBP4/HSPB1/DNAJB6/MRPL18/CRYAB/HSP90AA1/HSPA1L/HSP90AB1/DEDD2/HSPA1A/HSPA8
REACTOME_SARS_COV_2_HOST_INTERACTIONS	REACTOME_SARS_COV_2_HOST_INTERACTIONS	45	0.677987	3.42341	1e-10	2.55294e-09	1.60681e-09	841	tags=78%, list=21%, signal=62%	UBB/SFN/HSP90AA1/HSP90AB1/RPS5/RPS16/RPS19/RPS13/RPS28/RPS25/FAU/RPS18/RPS7/RPS2/UBC/RPS15/RPS14/RPS20/RPS27A/RPS3/RPS6/HLA-A/RPS4X/RPS23/RPSA/RPS27/TLR1/RPS11/UBA52/RPS9/TLR2/RPS8/IL17RA/G3BP1/RPS12
REACTOME_ATTENUATION_PHASE	REACTOME_ATTENUATION_PHASE	19	0.879727	3.41539	1e-10	2.55294e-09	1.60681e-09	261	tags=84%, list=6%, signal=79%	HSPA6/SERPINH1/HSPH1/PTGES3/DNAJB1/UBB/FKBP4/HSPB1/DNAJB6/MRPL18/HSP90AA1/HSPA1L/HSP90AB1/DEDD2/HSPA1A/HSPA8
REACTOME_HSF1_ACTIVATION	REACTOME_HSF1_ACTIVATION	20	0.846769	3.35514	1e-10	2.55294e-09	1.60681e-09	225	tags=75%, list=6%, signal=71%	HSPA6/SERPINH1/HSPH1/PTGES3/DNAJB1/UBB/FKBP4/HSPB1/DNAJB6/MRPL18/HSP90AA1/HSPA1L/HSP90AB1/DEDD2/HSPA1A
REACTOME_SARS_COV_INFECTIONS	REACTOME_SARS_COV_INFECTIONS	81	0.574196	3.33699	1e-10	2.55294e-09	1.60681e-09	856	tags=67%, list=21%, signal=54%	PTGES3/UBB/FKBP4/ITGA4/SFN/HSP90AA1/HSP90AB1/RPS5/RPS16/RPS19/PLCG2/RPS13/CHMP2A/RPS28/RPS25/FAU/RPS18/RPS7/RPS2/UBC/RPS15/CYSLTR1/PRKCSH/RPS14/RPS20/RPS27A/RPS3/RPS6/HLA-A/BLNK/RPS4X/RPS23/RPSA/SYK/RPS27/TLR1/MGAT1/SH3KBP1/RPS11/UBA52/RPS9/FXYD1/TLR2/RPS8/IFNGR1/CHMP2B/SOS1/VAV1/IL17RA/GATAD2A/G3BP1/RPS12/BRD4/AP2A2
REACTOME_INNATE_IMMUNE_SYSTEM	REACTOME_INNATE_IMMUNE_SYSTEM	189	0.493426	3.31085	1e-10	2.55294e-09	1.60681e-09	900	tags=61%, list=22%, signal=50%	HSPA6/CNN2/SOCS1/UBB/RAC2/FTL/CGAS/HMOX1/CASP1/FCGR2A/HSP90AA1/CTSZ/CFD/TLR5/TNFRSF1B/HSP90AB1/HMGB1/LY96/POLR2L/S100A11/NFKB2/IQGAP2/HSPA1A/PSMC3/CTSS/FABP5/HSPA8/B4GALT1/LY86/PLCG2/GSTP1/CLEC7A/CST3/PTPRC/TREM2/APAF1/FCGR3A/LAT2/SNAP23/UBC/PSME2/SUGT1/HSPA1B/TRAF2/NFATC2/FTH1/PRKCSH/CASP4/FCER1G/DOCK2/PSMA1/RPS27A/KLRD1/LYN/POLR3H/SDCBP/HLA-A/BRK1/C3AR1/C1QC/BAIAP2/SYK/S100A1/CCT2/IRAK3/PELI1/T…
REACTOME_ACTIVATION_OF_THE_MRNA_UPON_BINDING_OF_THE_CAP_BINDING_COMPLEX_AND_EIFS_AND_SUBSEQUENT_BINDING_TO_43S	REACTOME_ACTIVATION_OF_THE_MRNA_UPON_BINDING_OF_THE_CAP_BINDING_COMPLEX_AND_EIFS_AND_SUBSEQUENT_BINDING_TO_43S	29	0.748916	3.25132	1e-10	2.55294e-09	1.60681e-09	882	tags=97%, list=22%, signal=76%	RPS5/RPS16/EIF4EBP1/RPS19/RPS13/RPS28/RPS25/FAU/RPS18/RPS7/RPS2/RPS15/RPS14/RPS20/RPS27A/RPS3/RPS6/RPS4X/RPS23/RPSA/RPS27/RPS11/RPS9/EIF2S2/RPS8/EIF4A2/RPS12/PABPC1
REACTOME_SARS_COV_2_MODULATES_HOST_TRANSLATION_MACHINERY	REACTOME_SARS_COV_2_MODULATES_HOST_TRANSLATION_MACHINERY	25	0.765245	3.22836	1e-10	2.55294e-09	1.60681e-09	724	tags=92%, list=18%, signal=76%	RPS5/RPS16/RPS19/RPS13/RPS28/RPS25/FAU/RPS18/RPS7/RPS2/RPS15/RPS14/RPS20/RPS27A/RPS3/RPS6/RPS4X/RPS23/RPSA/RPS27/RPS11/RPS9/RPS8
REACTOME_METABOLISM_OF_AMINO_ACIDS_AND_DERIVATIVES	REACTOME_METABOLISM_OF_AMINO_ACIDS_AND_DERIVATIVES	116	0.51818	3.19241	1e-10	2.55294e-09	1.60681e-09	846	tags=66%, list=21%, signal=53%	RPL18A/PCBD1/NQO1/ASNS/RPS5/RPS16/PYCR1/PSMC3/RPLP1/CBS/RPL18/SLC7A5/RPS19/RPL36/RPS13/RPS28/RPS25/RPL24/RPL13/FAU/SEPHS2/RPS18/RPS7/RPL36AL/RPS2/PSME2/RPS15/RPL29/RPL32/SDSL/RPS14/RPL14/RPL19/PSMA1/RPL10A/RPS20/RPS27A/RPL30/RPS3/RPL7A/RPS6/PHGDH/RPL41/SLC3A2/RPL8/RPL34/RPLP0/RPL35A/RPL4/RPS4X/RPL7/RPS23/RPSA/RPL38/RPS27/RPL3/RPL27/HIBCH/PSMB1/RPL6/RPS11/UBA52/RPS9/RPL13A/RPL28/RPL27A/SHMT1/RPS8/…
REACTOME_NEUTROPHIL_DEGRANULATION	REACTOME_NEUTROPHIL_DEGRANULATION	87	0.52824	3.09958	1e-10	2.55294e-09	1.60681e-09	869	tags=61%, list=21%, signal=49%	HSPA6/CNN2/FTL/FCGR2A/HSP90AA1/CTSZ/CFD/TNFRSF1B/HSP90AB1/HMGB1/S100A11/IQGAP2/HSPA1A/PSMC3/CTSS/FABP5/HSPA8/B4GALT1/GSTP1/CST3/PTPRC/APAF1/SNAP23/HSPA1B/FTH1/FCER1G/DOCK2/SDCBP/HLA-A/C3AR1/CCT2/RAC1/DYNLL1/PSMB1/ALOX5/TUBB4B/EEF1A1/CTSB/CD63/PPIA/SLC11A1/NCKAP1L/TLR2/TYROBP/BST2/CTSH/SRP14/CD53/TRPM2/RAB31/ATP6V0A1/AP2A2/ITGAX
WP_VEGFAVEGFR2_SIGNALING_PATHWAY	WP_VEGFAVEGFR2_SIGNALING_PATHWAY	99	0.490685	2.99873	1e-10	2.55294e-09	1.60681e-09	903	tags=57%, list=22%, signal=45%	CHAC1/IER5/STIP1/MMP2/RPL18A/DNAJA1/HSPB1/NR4A3/PGF/HSP90AA1/HMGB1/NRP2/HSPA1A/ANXA1/CCT7/SSR4/SH3BGRL3/PLOD3/ARRB2/TMSB10/NFATC2/HERPUD1/RPL10A/ICAM1/SDCBP/RPS6/RPL7/BCAR1/CALR/RPL27/TMSB4X/MYH9/P4HA2/RAC1/PRKCB/RPS11/PRKD2/CSRP2/ADAMTS1/RPL13A/NR4A1/EIF4G2/STAM/GAPDH/PLA2G4A/RACK1/RAPGEF1/ADAM9/NDRG1/BRD4/TPP1/PABPC1/SMARCA2/PGK1/CTNNB1/CAPZB
REACTOME_SARS_COV_2_INFECTION	REACTOME_SARS_COV_2_INFECTION	62	0.546586	2.97503	1e-10	2.55294e-09	1.60681e-09	841	tags=63%, list=21%, signal=51%	UBB/SFN/HSP90AA1/HSP90AB1/RPS5/RPS16/RPS19/RPS13/CHMP2A/RPS28/RPS25/FAU/RPS18/RPS7/RPS2/UBC/RPS15/PRKCSH/RPS14/RPS20/RPS27A/RPS3/RPS6/HLA-A/RPS4X/RPS23/RPSA/RPS27/TLR1/MGAT1/RPS11/UBA52/RPS9/TLR2/RPS8/CHMP2B/IL17RA/G3BP1/RPS12
REACTOME_NERVOUS_SYSTEM_DEVELOPMENT	REACTOME_NERVOUS_SYSTEM_DEVELOPMENT	169	0.410016	2.70083	1e-10	2.55294e-09	1.60681e-09	858	tags=56%, list=21%, signal=46%	CD24/UBB/MMP2/RPL18A/CAP2/HSP90AA1/HSP90AB1/ADGRG6/CXCR4/EPHA7/NRP2/RPS5/RGMB/RPS16/PSMC3/RPLP1/RPL18/HSPA8/RPS19/RPL36/RPS13/RPS28/RPS25/RPL24/RPL13/PTPRC/FAU/TREM2/PIP5K1C/RPS18/CXCL12/RPS7/RPL36AL/RPS2/UBC/PSME2/RPS15/RPL29/RPL32/RPS14/RPL14/RPL19/PSMA1/RPL10A/RPS20/RPS27A/RPL30/LYN/RPS3/RPL7A/SDCBP/RPS6/RPL41/RPL8/RPL34/RPLP0/RPL35A/RPL4/RPS4X/RPL7/RPS23/MSN/RPSA/RPL38/RPS27/RPL3/RPL27/MYH9/R…
REACTOME_ADAPTIVE_IMMUNE_SYSTEM	REACTOME_ADAPTIVE_IMMUNE_SYSTEM	147	0.397887	2.5713	1e-10	2.55294e-09	1.60681e-09	953	tags=56%, list=24%, signal=44%	MRC1/SOCS1/UBB/FCGR2B/ITGA4/SIGLEC8/CLEC2B/NFKBIE/FBXL14/HMGB1/LY96/OSBPL1A/RNF144B/PSMC3/CTSS/BTBD6/PLCG2/UBE2B/PTPRC/TREM2/FCGR3A/SNAP23/UBC/PSME2/HLA-DPA1/NFATC2/PSMA1/CD86/CD74/ICAM1/RPS27A/KLRD1/LYN/HLA-A/CDC26/BLNK/SYK/S100A1/REL/TLR1/CALR/NEDD4L/PIK3AP1/RAC1/DYNLL1/PRKCB/PSMB1/SH3KBP1/UBA52/INPP5D/SH3GL2/CARD11/TUBB4B/HLA-DPB1/CTSB/SEC61B/PPIA/TLR2/TYROBP/LGMN/SOS1/SH3RF1/CTSH/SEM1/KLHL21/…
REACTOME_DEVELOPMENTAL_BIOLOGY	REACTOME_DEVELOPMENTAL_BIOLOGY	215	0.346836	2.38879	1e-10	2.55294e-09	1.60681e-09	935	tags=53%, list=23%, signal=43%	CD24/UBB/MMP2/RPL18A/CAP2/HSP90AA1/HSP90AB1/ADGRG6/CXCR4/EPHA7/CEBPA/POLR2L/NRP2/RPS5/RGMB/RPS16/PSMC3/RPLP1/RPL18/HSPA8/POLR2J/RPS19/RPL36/RPS13/RPS28/RPS25/RPL24/RPL13/PTPRC/FAU/TREM2/PIP5K1C/RPS18/CXCL12/RPS7/RPL36AL/RPS2/UBC/PSME2/RPS15/RPL29/RPL32/RPS14/KRT10/RPL14/RPL19/PSMA1/CDKN1A/RPL10A/RPS20/RPS27A/RPL30/LYN/RPS3/RPL7A/SDCBP/RPS6/RPL41/RPL8/RPL34/RPLP0/RPL35A/RPL4/RPS4X/RPL7/RPS23/MSN/R…
KEGG_PARKINSONS_DISEASE	KEGG_PARKINSONS_DISEASE	24	0.743866	3.12447	3.36318e-10	8.34068e-09	5.24959e-09	674	tags=79%, list=17%, signal=66%	UBB/UQCRQ/PPID/UQCR11/COX5B/NDUFA8/ATP5F1B/COX7A2/NDUFA4/APAF1/NDUFB4/NDUFB7/ATP5F1E/COX7C/NDUFA6/VDAC2/UQCR10/ATP5PD/VDAC1
REACTOME_SIGNALING_BY_THE_B_CELL_RECEPTOR_BCR	REACTOME_SIGNALING_BY_THE_B_CELL_RECEPTOR_BCR	29	0.699495	3.03676	6.22964e-10	1.50203e-08	9.45375e-09	883	tags=86%, list=22%, signal=68%	UBB/NFKBIE/PSMC3/PLCG2/UBC/PSME2/NFATC2/PSMA1/RPS27A/LYN/BLNK/SYK/REL/PIK3AP1/PRKCB/PSMB1/SH3KBP1/UBA52/CARD11/PPIA/SOS1/SEM1/VAV1/CALM1/NFATC3
REACTOME_SIGNALING_BY_INTERLEUKINS	REACTOME_SIGNALING_BY_INTERLEUKINS	101	0.43394	2.65714	8.81432e-10	2.06779e-08	1.30146e-08	832	tags=56%, list=21%, signal=46%	CNN2/SOCS1/IL16/UBB/MMP2/TCP1/LCP1/HMOX1/CASP1/SOD1/HSP90AA1/IL17RB/TNFRSF1B/HMGB1/NFKB2/IL10RA/PSMC3/ANXA1/HSPA8/HSPA9/UBC/PSME2/SQSTM1/TRAF2/PSMA1/CDKN1A/CD86/ICAM1/RPS27A/LYN/RPLP0/BLNK/EBI3/MSN/IL18/SYK/IRAK3/PELI1/DUSP3/S100B/PSMB1/UBA52/INPP5D/IL6ST/CSF2RA/ALOX5/HSP90B1/HGF/PPIA/HCK/SOS1/SEM1/VAV1/IL17RA/RAPGEF1/APP/MCL1
KEGG_ANTIGEN_PROCESSING_AND_PRESENTATION	KEGG_ANTIGEN_PROCESSING_AND_PRESENTATION	19	0.776127	3.01318	9.99292e-10	2.28259e-08	1.43666e-08	743	tags=95%, list=18%, signal=78%	HSPA6/HSP90AA1/HSPA1L/HSP90AB1/HSPA4/HSPA1A/CTSS/HSPA8/PSME2/HSPA1B/HLA-DPA1/CD74/KLRD1/HLA-A/CALR/HLA-DPB1/CTSB/LGMN
REACTOME_ANTIGEN_PROCESSING_CROSS_PRESENTATION	REACTOME_ANTIGEN_PROCESSING_CROSS_PRESENTATION	23	0.73097	3.03347	1.07573e-09	2.39419e-08	1.50689e-08	753	tags=87%, list=19%, signal=71%	MRC1/UBB/HMGB1/LY96/PSMC3/CTSS/SNAP23/UBC/PSME2/PSMA1/RPS27A/HLA-A/S100A1/TLR1/CALR/PSMB1/UBA52/SEC61B/TLR2/SEM1
REACTOME_KEAP1_NFE2L2_PATHWAY	REACTOME_KEAP1_NFE2L2_PATHWAY	20	0.749598	2.97013	3.23463e-09	7.01915e-08	4.41782e-08	622	tags=80%, list=15%, signal=68%	SESN2/UBB/HMOX1/NQO1/PSMC3/MAFG/UBC/PSME2/SQSTM1/SLC7A11/PSMA1/CDKN2A/RPS27A/PRDX1/PSMB1/UBA52
REACTOME_CYTOKINE_SIGNALING_IN_IMMUNE_SYSTEM	REACTOME_CYTOKINE_SIGNALING_IN_IMMUNE_SYSTEM	150	0.359263	2.33688	3.64878e-09	7.72473e-08	4.86192e-08	815	tags=51%, list=20%, signal=42%	CNN2/SOCS1/IL16/UBB/MMP2/PRLR/TCP1/LCP1/HMOX1/CASP1/SOD1/HSP90AA1/IL17RB/TNFRSF1B/HMGB1/BCL2L11/IRF5/NFKB2/IL10RA/TRIM26/PSMC3/ANXA1/HSPA8/HSPA9/UBC/PSME2/SQSTM1/TRAF2/HLA-DPA1/PSMA1/CDKN1A/CD86/ICAM1/RPS27A/LYN/HLA-A/RPLP0/BLNK/EBI3/MSN/IL18/SYK/IRAK3/PELI1/DUSP3/S100B/TRIM14/PSMB1/UBA52/IFITM3/INPP5D/IL6ST/CSF2RA/ALOX5/CAMK2D/SP100/HLA-DPB1/HSP90B1/CDKN1B/HGF/SH2B3/PPIA/HCK/EIF4G2/IFNGR1/BST2/S…
WP_ELECTRON_TRANSPORT_CHAIN_OXPHOS_SYSTEM_IN_MITOCHONDRIA	WP_ELECTRON_TRANSPORT_CHAIN_OXPHOS_SYSTEM_IN_MITOCHONDRIA	17	0.779223	2.96662	8.11031e-09	1.67613e-07	1.05495e-07	574	tags=82%, list=14%, signal=71%	UQCRQ/UQCR11/COX5B/NDUFA8/ATP5F1B/COX7A2/NDUFA4/NDUFB4/NDUFB7/ATP5F1E/COX7C/NDUFA6/UQCR10/ATP5PD
REACTOME_ESR_MEDIATED_SIGNALING	REACTOME_ESR_MEDIATED_SIGNALING	28	0.672969	2.92729	1.36416e-08	2.75369e-07	1.73316e-07	732	tags=64%, list=18%, signal=53%	PTGES3/MMP2/FKBP4/HSPB1/HSP90AA1/PPID/HSP90AB1/POLR2L/EGF/POLR2J/CXCL12/GNB2/USF2/XPO1/CDKN1B/POLR2H/TLE3/TGFA
REACTOME_NUCLEAR_EVENTS_MEDIATED_BY_NFE2L2	REACTOME_NUCLEAR_EVENTS_MEDIATED_BY_NFE2L2	19	0.740062	2.87317	2.37336e-08	4.68199e-07	2.94683e-07	844	tags=89%, list=21%, signal=71%	UBB/HMOX1/NQO1/PSMC3/MAFG/UBC/PSME2/SQSTM1/SLC7A11/PSMA1/CDKN2A/RPS27A/PRDX1/PSMB1/UBA52/SEM1/TXNRD1
WP_NONALCOHOLIC_FATTY_LIVER_DISEASE	WP_NONALCOHOLIC_FATTY_LIVER_DISEASE	27	0.669224	2.91149	2.68752e-08	5.18392e-07	3.26274e-07	625	tags=70%, list=15%, signal=60%	UQCRQ/CEBPA/BCL2L11/UQCR11/COX5B/NDUFB11/NDUFA8/DDIT3/COX7A2/NDUFA4/NDUFB4/TRAF2/NDUFB7/COX7C/BID/NDUFA6/UQCR10/RAC1/XBP1
REACTOME_TOLL_LIKE_RECEPTOR_CASCADES	REACTOME_TOLL_LIKE_RECEPTOR_CASCADES	35	0.62159	2.95306	3.36955e-08	6.35819e-07	4.00182e-07	815	tags=74%, list=20%, signal=60%	SOCS1/UBB/TLR5/HMGB1/LY96/NFKB2/CTSS/LY86/PLCG2/UBC/TRAF2/RPS27A/S100A1/IRAK3/PELI1/TLR1/DUSP3/S100B/UBA52/CNPY3/HSP90B1/CTSB/TLR2/LGMN/UBE2D3/APP
WP_TYROBP_CAUSAL_NETWORK_IN_MICROGLIA	WP_TYROBP_CAUSAL_NETWORK_IN_MICROGLIA	20	0.718826	2.8482	3.74852e-08	6.92281e-07	4.35719e-07	979	tags=90%, list=24%, signal=69%	RUNX3/TNFRSF1B/PLEK/IL10RA/SAMSN1/SLC1A5/HCLS1/CD84/RBM47/C1QC/CD37/IL18/SH2B3/NCKAP1L/TYROBP/ITGAX/APBB1IP/LYL1
REACTOME_DOWNSTREAM_SIGNALING_EVENTS_OF_B_CELL_RECEPTOR_BCR	REACTOME_DOWNSTREAM_SIGNALING_EVENTS_OF_B_CELL_RECEPTOR_BCR	19	0.734137	2.85016	3.95556e-08	7.15297e-07	4.50205e-07	883	tags=89%, list=22%, signal=70%	UBB/NFKBIE/PSMC3/UBC/PSME2/NFATC2/PSMA1/RPS27A/REL/PRKCB/PSMB1/UBA52/CARD11/PPIA/SEM1/CALM1/NFATC3
REACTOME_CLEC7A_DECTIN_1_SIGNALING	REACTOME_CLEC7A_DECTIN_1_SIGNALING	18	0.758251	2.91182	5.45885e-08	9.66996e-07	6.08623e-07	883	tags=94%, list=22%, signal=74%	UBB/NFKB2/PSMC3/PLCG2/CLEC7A/UBC/PSME2/NFATC2/PSMA1/RPS27A/SYK/PSMB1/UBA52/CARD11/SEM1/CALM1/NFATC3
WP_B_CELL_RECEPTOR_SIGNALING_PATHWAY	WP_B_CELL_RECEPTOR_SIGNALING_PATHWAY	25	0.677874	2.85977	7.92707e-08	1.37614e-06	8.66137e-07	911	tags=84%, list=23%, signal=65%	RAC2/PLCG2/PTPRC/PIP5K1C/LAT2/HCLS1/NFATC2/LYN/BLNK/SYK/REL/PIK3AP1/RAC1/PRKCB/INPP5D/CARD11/SOS1/VAV1/RAPGEF1/NFATC3/MEF2D
WP_BURN_WOUND_HEALING	WP_BURN_WOUND_HEALING	29	0.642785	2.79057	8.78618e-08	1.49537e-06	9.41182e-07	458	tags=52%, list=11%, signal=46%	SERPINH1/CXCL14/CNN2/MIAT/MMP2/TLR5/HMGB1/CXCR4/LY96/S100A11/EGF/TPT1/CXCL12/LGALS1/ICAM1
REACTOME_INTERLEUKIN_1_SIGNALING	REACTOME_INTERLEUKIN_1_SIGNALING	21	0.703252	2.81494	1.1153e-07	1.85077e-06	1.16487e-06	815	tags=81%, list=20%, signal=65%	UBB/HMGB1/NFKB2/PSMC3/UBC/PSME2/SQSTM1/TRAF2/PSMA1/RPS27A/IRAK3/PELI1/S100B/PSMB1/UBA52/SEM1/APP
REACTOME_PROGRAMMED_CELL_DEATH	REACTOME_PROGRAMMED_CELL_DEATH	52	0.516726	2.70386	1.13008e-07	1.85077e-06	1.16487e-06	907	tags=65%, list=22%, signal=51%	UBB/CASP5/BMF/CASP1/SFN/HSP90AA1/HMGB1/LY96/BCL2L11/PSMC3/CHMP2A/APAF1/UBC/PSME2/TRAF2/CASP4/PSMA1/CDKN2A/RPS27A/SDCBP/IL18/BID/PELI1/DYNLL1/PSMB1/UBA52/CHMP2B/SEM1/FLOT2/OGT/MAPT/VIM/CTNNB1/CFLAR
REACTOME_REGULATED_NECROSIS	REACTOME_REGULATED_NECROSIS	21	0.702166	2.81059	1.20597e-07	1.93848e-06	1.22007e-06	778	tags=81%, list=19%, signal=66%	UBB/CASP5/CASP1/HSP90AA1/HMGB1/CHMP2A/UBC/TRAF2/CASP4/RPS27A/SDCBP/IL18/PELI1/UBA52/CHMP2B/FLOT2/OGT
REACTOME_CELLULAR_RESPONSE_TO_CHEMICAL_STRESS	REACTOME_CELLULAR_RESPONSE_TO_CHEMICAL_STRESS	34	0.586809	2.72541	3.47849e-07	5.48969e-06	3.45519e-06	622	tags=65%, list=15%, signal=55%	SESN2/UBB/GPX8/HMOX1/NQO1/SOD1/PSMC3/COX5B/MAFG/GSTP1/NDUFA4/UBC/PSME2/SQSTM1/SLC7A11/PSMA1/CDKN2A/RPS27A/COX7C/PRDX1/PSMB1/UBA52
REACTOME_HIV_INFECTION	REACTOME_HIV_INFECTION	40	0.560823	2.69915	3.65812e-07	5.67009e-06	3.56873e-06	753	tags=65%, list=19%, signal=53%	UBB/BANF1/RANGAP1/CXCR4/POLR2L/PSMC3/POLR2J/CHMP2A/UBC/PSME2/DOCK2/PSMA1/RPS27A/TAF7/HLA-A/NEDD4L/RAC1/ELMO1/PSMB1/UBA52/XPO1/POLR2H/PPIA/HCK/CHMP2B/SEM1
REACTOME_FC_EPSILON_RECEPTOR_FCERI_SIGNALING	REACTOME_FC_EPSILON_RECEPTOR_FCERI_SIGNALING	28	0.630788	2.74381	4.22787e-07	6.43824e-06	4.0522e-06	883	tags=75%, list=22%, signal=59%	UBB/PSMC3/PLCG2/LAT2/UBC/PSME2/NFATC2/FCER1G/PSMA1/RPS27A/LYN/SYK/RAC1/PSMB1/UBA52/CARD11/SOS1/SEM1/VAV1/CALM1/NFATC3
KEGG_B_CELL_RECEPTOR_SIGNALING_PATHWAY	KEGG_B_CELL_RECEPTOR_SIGNALING_PATHWAY	23	0.656197	2.72317	4.56881e-07	6.83745e-06	4.30347e-06	883	tags=78%, list=22%, signal=62%	FCGR2B/RAC2/NFKBIE/PIK3R5/PLCG2/NFATC2/LYN/BLNK/SYK/PIK3AP1/RAC1/PRKCB/INPP5D/CARD11/SOS1/VAV1/NFAT5/NFATC3
REACTOME_CLASS_I_MHC_MEDIATED_ANTIGEN_PROCESSING_PRESENTATION	REACTOME_CLASS_I_MHC_MEDIATED_ANTIGEN_PROCESSING_PRESENTATION	66	0.444352	2.4613	6.49576e-07	9.55647e-06	6.0148e-06	793	tags=48%, list=20%, signal=40%	MRC1/SOCS1/UBB/FBXL14/HMGB1/LY96/RNF144B/PSMC3/CTSS/BTBD6/UBE2B/SNAP23/UBC/PSME2/PSMA1/RPS27A/HLA-A/CDC26/S100A1/TLR1/CALR/NEDD4L/PSMB1/UBA52/SEC61B/TLR2/SH3RF1/SEM1/KLHL21/UBE2D3/HERC4/UBA1
KEGG_OXIDATIVE_PHOSPHORYLATION	KEGG_OXIDATIVE_PHOSPHORYLATION	23	0.646331	2.68222	8.88412e-07	1.28524e-05	8.08922e-06	611	tags=65%, list=15%, signal=56%	UQCRQ/UQCR11/COX5B/NDUFA8/ATP5F1B/COX7A2/NDUFA4/NDUFB4/NDUFB7/ATP5F1E/COX7C/NDUFA6/UQCR10/ATP5PD/ATP6V0B
REACTOME_HSP90_CHAPERONE_CYCLE_FOR_STEROID_HORMONE_RECEPTORS_SHR_IN_THE_PRESENCE_OF_LIGAND	REACTOME_HSP90_CHAPERONE_CYCLE_FOR_STEROID_HORMONE_RECEPTORS_SHR_IN_THE_PRESENCE_OF_LIGAND	22	0.672103	2.74267	1.02331e-06	1.45612e-05	9.16475e-06	392	tags=55%, list=10%, signal=50%	PTGES3/DNAJA4/DNAJB1/STIP1/FKBP4/DNAJA1/HSP90AA1/HSPA1L/HSP90AB1/HSPA1A/HSPA8/HSPA1B
REACTOME_POTENTIAL_THERAPEUTICS_FOR_SARS	REACTOME_POTENTIAL_THERAPEUTICS_FOR_SARS	21	0.673165	2.6945	1.06748e-06	1.49447e-05	9.40614e-06	856	tags=81%, list=21%, signal=64%	PTGES3/FKBP4/ITGA4/HSP90AA1/HSP90AB1/PLCG2/CYSLTR1/BLNK/SYK/SH3KBP1/FXYD1/IFNGR1/SOS1/VAV1/GATAD2A/BRD4/AP2A2
REACTOME_INTERLEUKIN_1_FAMILY_SIGNALING	REACTOME_INTERLEUKIN_1_FAMILY_SIGNALING	31	0.598653	2.68914	1.08577e-06	1.49595e-05	9.41543e-06	815	tags=65%, list=20%, signal=52%	UBB/CASP1/HMGB1/NFKB2/PSMC3/UBC/PSME2/SQSTM1/TRAF2/PSMA1/RPS27A/IL18/IRAK3/PELI1/S100B/PSMB1/UBA52/ALOX5/SEM1/APP
REACTOME_REGULATION_OF_MRNA_STABILITY_BY_PROTEINS_THAT_BIND_AU_RICH_ELEMENTS	REACTOME_REGULATION_OF_MRNA_STABILITY_BY_PROTEINS_THAT_BIND_AU_RICH_ELEMENTS	18	0.706699	2.71385	1.81998e-06	2.46835e-05	1.55357e-05	882	tags=83%, list=22%, signal=65%	UBB/HSPB1/HSPA1A/PSMC3/HSPA8/UBC/PSME2/PSMA1/RPS27A/PSMB1/UBA52/XPO1/SEM1/ANP32A/PABPC1
REACTOME_REGULATION_OF_RUNX3_EXPRESSION_AND_ACTIVITY	REACTOME_REGULATION_OF_RUNX3_EXPRESSION_AND_ACTIVITY	12	0.780154	2.63851	2.55419e-06	3.41083e-05	2.14676e-05	753	tags=92%, list=19%, signal=75%	UBB/RUNX3/PSMC3/UBC/PSME2/PSMA1/CDKN2A/RPS27A/PSMB1/UBA52/SEM1
REACTOME_AUF1_HNRNP_D0_BINDS_AND_DESTABILIZES_MRNA	REACTOME_AUF1_HNRNP_D0_BINDS_AND_DESTABILIZES_MRNA	14	0.753188	2.70651	2.74826e-06	3.56043e-05	2.24092e-05	882	tags=93%, list=22%, signal=73%	UBB/HSPB1/HSPA1A/PSMC3/HSPA8/UBC/PSME2/PSMA1/RPS27A/PSMB1/UBA52/SEM1/PABPC1
REACTOME_RESPIRATORY_ELECTRON_TRANSPORT_ATP_SYNTHESIS_BY_CHEMIOSMOTIC_COUPLING_AND_HEAT_PRODUCTION_BY_UNCOUPLING_PROTEINS	REACTOME_RESPIRATORY_ELECTRON_TRANSPORT_ATP_SYNTHESIS_BY_CHEMIOSMOTIC_COUPLING_AND_HEAT_PRODUCTION_BY_UNCOUPLING_PROTEINS	20	0.650996	2.57944	2.73736e-06	3.56043e-05	2.24092e-05	574	tags=70%, list=14%, signal=60%	UQCRQ/UQCR11/COX5B/NDUFB11/NDUFA8/ATP5F1B/NDUFA4/NDUFB4/NDUFB7/ATP5F1E/COX7C/NDUFA6/UQCR10/ATP5PD
REACTOME_DECTIN_1_MEDIATED_NONCANONICAL_NF_KB_SIGNALING	REACTOME_DECTIN_1_MEDIATED_NONCANONICAL_NF_KB_SIGNALING	11	0.775149	2.543	3.07139e-06	3.92054e-05	2.46757e-05	753	tags=91%, list=19%, signal=74%	UBB/NFKB2/PSMC3/UBC/PSME2/PSMA1/RPS27A/PSMB1/UBA52/SEM1
REACTOME_STABILIZATION_OF_P53	REACTOME_STABILIZATION_OF_P53	11	0.773606	2.53793	3.22121e-06	4.05219e-05	2.55043e-05	753	tags=91%, list=19%, signal=74%	UBB/PSMC3/UBC/PSME2/PSMA1/CDKN2A/RPS27A/PSMB1/UBA52/SEM1
REACTOME_HIV_LIFE_CYCLE	REACTOME_HIV_LIFE_CYCLE	24	0.620726	2.60725	3.33422e-06	4.13443e-05	2.60219e-05	742	tags=67%, list=18%, signal=55%	UBB/BANF1/RANGAP1/CXCR4/POLR2L/POLR2J/CHMP2A/UBC/RPS27A/TAF7/NEDD4L/UBA52/XPO1/POLR2H/PPIA/CHMP2B
REACTOME_FCGAMMA_RECEPTOR_FCGR_DEPENDENT_PHAGOCYTOSIS	REACTOME_FCGAMMA_RECEPTOR_FCGR_DEPENDENT_PHAGOCYTOSIS	24	0.619533	2.60223	3.51775e-06	4.30057e-05	2.70676e-05	777	tags=62%, list=19%, signal=51%	FCGR2A/HSP90AA1/HSP90AB1/PLCG2/FCGR3A/LYN/BRK1/BAIAP2/SYK/MYH9/RAC1/ELMO1/HCK/NCKAP1L/VAV1
REACTOME_TOLL_LIKE_RECEPTOR_TLR1_TLR2_CASCADE	REACTOME_TOLL_LIKE_RECEPTOR_TLR1_TLR2_CASCADE	23	0.620618	2.57551	3.70946e-06	4.47196e-05	2.81463e-05	815	tags=74%, list=20%, signal=59%	SOCS1/UBB/HMGB1/LY96/NFKB2/UBC/TRAF2/RPS27A/S100A1/IRAK3/PELI1/TLR1/DUSP3/S100B/UBA52/TLR2/APP
REACTOME_REGULATION_OF_SIGNALING_BY_CBL	REACTOME_REGULATION_OF_SIGNALING_BY_CBL	11	0.770374	2.52733	4.0702e-06	4.83963e-05	3.04604e-05	800	tags=91%, list=20%, signal=73%	UBB/UBC/RPS27A/LYN/BLNK/SYK/UBA52/HCK/VAV1/RAPGEF1
REACTOME_RHO_GTPASE_CYCLE	REACTOME_RHO_GTPASE_CYCLE	109	0.331031	2.03867	6.10183e-06	7.15728e-05	4.50477e-05	978	tags=51%, list=24%, signal=40%	PLEKHG4B/STIP1/HSPE1/RAC2/SHMT2/HSP90AA1/NUDC/CDC42EP3/HSP90AB1/IQGAP2/CCT7/AKAP12/SLC1A5/ARHGAP15/SNAP23/FMNL1/DOCK2/MCF2L/DOCK8/BRK1/DOCK11/LETM1/BAIAP2/CCT2/SLC4A7/FGD2/CCT6A/RAC1/SWAP70/SRGAP2/ACTN1/NCKAP1L/STAM/SOS1/SH3RF1/TRA2B/FLOT2/VAV1/RHOQ/ALDH3A2/RAPGEF1/FAM13A/PLXNA1/TRIO/VIM/AKAP13/ACTB/CAPZB/KTN1/GNA13/TUBA1B/ARHGEF2/ARHGAP35/ARHGAP6/STARD13/TAOK3
WP_PROTEASOME_DEGRADATION	WP_PROTEASOME_DEGRADATION	11	0.763621	2.50518	6.9761e-06	8.07368e-05	5.08154e-05	793	tags=91%, list=20%, signal=73%	UBB/PSMC3/UBE2B/UBC/PSME2/PSMA1/HLA-A/PSMB1/UBE2D3/UBA1
REACTOME_C_TYPE_LECTIN_RECEPTORS_CLRS	REACTOME_C_TYPE_LECTIN_RECEPTORS_CLRS	23	0.607529	2.5212	8.42536e-06	9.62265e-05	6.05646e-05	883	tags=83%, list=22%, signal=65%	UBB/NFKB2/PSMC3/PLCG2/CLEC7A/UBC/PSME2/NFATC2/FCER1G/PSMA1/RPS27A/LYN/SYK/PSMB1/UBA52/CARD11/SEM1/CALM1/NFATC3
REACTOME_LEISHMANIA_INFECTION	REACTOME_LEISHMANIA_INFECTION	53	0.44556	2.34654	9.57253e-06	0.000107909	6.79172e-05	821	tags=55%, list=20%, signal=44%	ADCY7/MC1R/HMOX1/CASP1/FCGR2A/HSP90AB1/CD163/NFKB2/PLCG2/GNAS/FCGR3A/SUGT1/CYSLTR1/LYN/BRK1/C3AR1/GNB2/BAIAP2/IL18/SYK/MYH9/RAC1/ELMO1/HCK/NCKAP1L/VAV1/APP/CALM1/RHBDF2
REACTOME_RESPIRATORY_ELECTRON_TRANSPORT	REACTOME_RESPIRATORY_ELECTRON_TRANSPORT	15	0.712602	2.65442	1.02519e-05	0.000114085	7.18045e-05	557	tags=73%, list=14%, signal=63%	UQCRQ/UQCR11/COX5B/NDUFB11/NDUFA8/NDUFA4/NDUFB4/NDUFB7/COX7C/NDUFA6/UQCR10
WP_FERROPTOSIS	WP_FERROPTOSIS	19	0.644489	2.50212	1.13759e-05	0.000124991	7.86689e-05	932	tags=84%, list=23%, signal=65%	HSPB1/FTL/HMOX1/ACSL1/CBS/SLC1A5/FTH1/SLC7A11/SLC3A2/VDAC2/PCBP1/GPX4/PRNP/TXNRD1/POR/ATG7
REACTOME_NUCLEOTIDE_BINDING_DOMAIN_LEUCINE_RICH_REPEAT_CONTAINING_RECEPTOR_NLR_SIGNALING_PATHWAYS	REACTOME_NUCLEOTIDE_BINDING_DOMAIN_LEUCINE_RICH_REPEAT_CONTAINING_RECEPTOR_NLR_SIGNALING_PATHWAYS	13	0.751693	2.62746	1.20669e-05	0.000130926	8.24044e-05	622	tags=77%, list=15%, signal=65%	UBB/HMOX1/CASP1/HSP90AB1/NFKB2/UBC/SUGT1/CASP4/RPS27A/UBA52
REACTOME_PLATELET_ACTIVATION_SIGNALING_AND_AGGREGATION	REACTOME_PLATELET_ACTIVATION_SIGNALING_AND_AGGREGATION	64	0.404514	2.20327	1.50626e-05	0.000161411	0.000101592	817	tags=53%, list=20%, signal=43%	RAC2/SOD1/CFD/TAGLN2/GNA15/PLEK/PIK3R5/EGF/PLCG2/ARRB2/FCER1G/FERMT3/PRKCH/LYN/GNB2/SYK/BCAR1/TMSB4X/RAC1/PRKCB/SRGN/HGF/CD63/PPIA/ACTN1/APLP2/SOS1/WDR1/CLU/VAV1/FLNA/PLA2G4A/APP/CALM1
REACTOME_INACTIVATION_OF_CSF3_G_CSF_SIGNALING	REACTOME_INACTIVATION_OF_CSF3_G_CSF_SIGNALING	11	0.745365	2.44529	1.76524e-05	0.000184606	0.00011619	781	tags=82%, list=19%, signal=66%	SOCS1/UBB/UBC/RPS27A/LYN/SYK/UBA52/HCK/UBE2D3
REACTOME_SIGNALING_BY_CSF3_G_CSF	REACTOME_SIGNALING_BY_CSF3_G_CSF	11	0.745365	2.44529	1.76524e-05	0.000184606	0.00011619	781	tags=82%, list=19%, signal=66%	SOCS1/UBB/UBC/RPS27A/LYN/SYK/UBA52/HCK/UBE2D3
WP_MICROGLIA_PATHOGEN_PHAGOCYTOSIS_PATHWAY	WP_MICROGLIA_PATHOGEN_PHAGOCYTOSIS_PATHWAY	15	0.703123	2.61911	1.84012e-05	0.000190146	0.000119677	777	tags=80%, list=19%, signal=65%	RAC2/PLCG2/TREM2/FCER1G/LYN/C1QC/SYK/RAC1/HCK/NCKAP1L/TYROBP/VAV1
WP_PARKINUBIQUITIN_PROTEASOMAL_SYSTEM_PATHWAY	WP_PARKINUBIQUITIN_PROTEASOMAL_SYSTEM_PATHWAY	18	0.660337	2.53581	2.00625e-05	0.000204873	0.000128946	392	tags=50%, list=10%, signal=45%	HSPA6/CASP1/HSPA1L/HSPA4/HSPA1A/PSMC3/HSPA8/HSPA9/HSPA1B
REACTOME_ESTROGEN_DEPENDENT_GENE_EXPRESSION	REACTOME_ESTROGEN_DEPENDENT_GENE_EXPRESSION	18	0.659656	2.53319	2.03027e-05	0.000204916	0.000128973	732	tags=61%, list=18%, signal=50%	PTGES3/FKBP4/HSP90AA1/HSP90AB1/POLR2L/POLR2J/CXCL12/USF2/POLR2H/TLE3/TGFA
KEGG_HUNTINGTONS_DISEASE	KEGG_HUNTINGTONS_DISEASE	35	0.515677	2.44989	2.47134e-05	0.000246565	0.000155187	708	tags=66%, list=18%, signal=55%	SOD1/UQCRQ/PPID/POLR2L/UQCR11/COX5B/HAP1/NDUFA8/POLR2J/ATP5F1B/COX7A2/NDUFA4/APAF1/NDUFB4/NDUFB7/ATP5F1E/COX7C/NDUFA6/VDAC2/UQCR10/ATP5PD/VDAC1/POLR2H
REACTOME_ASYMMETRIC_LOCALIZATION_OF_PCP_PROTEINS	REACTOME_ASYMMETRIC_LOCALIZATION_OF_PCP_PROTEINS	10	0.769476	2.44406	2.86338e-05	0.000267249	0.000168206	753	tags=90%, list=19%, signal=73%	UBB/PSMC3/UBC/PSME2/PSMA1/RPS27A/PSMB1/UBA52/SEM1
REACTOME_DEGRADATION_OF_DVL	REACTOME_DEGRADATION_OF_DVL	10	0.769476	2.44406	2.86338e-05	0.000267249	0.000168206	753	tags=90%, list=19%, signal=73%	UBB/PSMC3/UBC/PSME2/PSMA1/RPS27A/PSMB1/UBA52/SEM1
REACTOME_DEGRADATION_OF_GLI1_BY_THE_PROTEASOME	REACTOME_DEGRADATION_OF_GLI1_BY_THE_PROTEASOME	10	0.769476	2.44406	2.86338e-05	0.000267249	0.000168206	753	tags=90%, list=19%, signal=73%	UBB/PSMC3/UBC/PSME2/PSMA1/RPS27A/PSMB1/UBA52/SEM1
REACTOME_NEGATIVE_REGULATION_OF_NOTCH4_SIGNALING	REACTOME_NEGATIVE_REGULATION_OF_NOTCH4_SIGNALING	10	0.769476	2.44406	2.86338e-05	0.000267249	0.000168206	753	tags=90%, list=19%, signal=73%	UBB/PSMC3/UBC/PSME2/PSMA1/RPS27A/PSMB1/UBA52/SEM1
REACTOME_SCF_BETA_TRCP_MEDIATED_DEGRADATION_OF_EMI1	REACTOME_SCF_BETA_TRCP_MEDIATED_DEGRADATION_OF_EMI1	10	0.769476	2.44406	2.86338e-05	0.000267249	0.000168206	753	tags=90%, list=19%, signal=73%	UBB/PSMC3/UBC/PSME2/PSMA1/RPS27A/PSMB1/UBA52/SEM1
REACTOME_TCR_SIGNALING	REACTOME_TCR_SIGNALING	23	0.584674	2.42635	2.71793e-05	0.000267249	0.000168206	968	tags=78%, list=24%, signal=60%	UBB/PSMC3/PLCG2/PTPRC/UBC/PSME2/HLA-DPA1/PSMA1/RPS27A/PSMB1/UBA52/INPP5D/CARD11/HLA-DPB1/SEM1/PAG1/FYB1/RIPK2
REACTOME_COOPERATION_OF_PDCL_PHLP1_AND_TRIC_CCT_IN_G_PROTEIN_BETA_FOLDING	REACTOME_COOPERATION_OF_PDCL_PHLP1_AND_TRIC_CCT_IN_G_PROTEIN_BETA_FOLDING	14	0.707397	2.54197	3.14118e-05	0.000290058	0.000182562	586	tags=64%, list=14%, signal=55%	CCT4/TCP1/CCT5/GNA15/CCT7/CCT3/GNB2/CCT2/CCT6A
WP_MEASLES_VIRUS_INFECTION	WP_MEASLES_VIRUS_INFECTION	23	0.580326	2.40831	3.2566e-05	0.000294451	0.000185326	794	tags=61%, list=20%, signal=49%	HSPA6/FCGR2B/HSPA1L/NFKB2/HSPA1A/CCND2/HSPA8/APAF1/HSPA1B/MSN/BID/CDKN1B/TLR2/RACK1
REACTOME_TRANSCRIPTIONAL_REGULATION_BY_RUNX3	REACTOME_TRANSCRIPTIONAL_REGULATION_BY_RUNX3	23	0.580245	2.40797	3.2566e-05	0.000294451	0.000185326	787	tags=65%, list=19%, signal=53%	UBB/RUNX3/ITGA4/BCL2L11/PSMC3/UBC/PSME2/PSMA1/CDKN1A/CDKN2A/RPS27A/PSMB1/UBA52/SEM1/KAT2A
REACTOME_DISEASES_OF_SIGNAL_TRANSDUCTION_BY_GROWTH_FACTOR_RECEPTORS_AND_SECOND_MESSENGERS	REACTOME_DISEASES_OF_SIGNAL_TRANSDUCTION_BY_GROWTH_FACTOR_RECEPTORS_AND_SECOND_MESSENGERS	97	0.334391	2.03301	3.35811e-05	0.000300499	0.000189133	969	tags=51%, list=24%, signal=39%	UBB/RAC2/HSP90AA1/BCL2L11/POLR2L/PSMC3/EGF/POLR2J/DUSP10/ARRB2/UBC/PSME2/SQSTM1/FXR1/PSMA1/CDKN1A/CD86/RPS27A/LYN/RPS6/MSN/MYH9/PIK3AP1/RAC1/ZC3HAV1/PSMB1/UBA52/MIB1/CAMK2D/NR4A1/CDKN1B/HGF/POLR2H/TGFA/SOS1/SEM1/VAV1/KAT2A/PEBP1/CALM1/FGFR1/CTNNB1/ACTB/PPP2CB/ATG7/CTBP2/APBB1IP/STAT3/MARK3
REACTOME_HOST_INTERACTIONS_OF_HIV_FACTORS	REACTOME_HOST_INTERACTIONS_OF_HIV_FACTORS	26	0.569886	2.44362	3.39913e-05	0.000301066	0.00018949	753	tags=69%, list=19%, signal=57%	UBB/BANF1/RANGAP1/PSMC3/UBC/PSME2/DOCK2/PSMA1/RPS27A/HLA-A/RAC1/ELMO1/PSMB1/UBA52/XPO1/PPIA/HCK/SEM1
KEGG_ALZHEIMERS_DISEASE	KEGG_ALZHEIMERS_DISEASE	34	0.515086	2.39229	3.6815e-05	0.000319554	0.000201126	875	tags=68%, list=22%, signal=53%	UQCRQ/BACE2/UQCR11/COX5B/NDUFA8/ATP5F1B/COX7A2/NDUFA4/APAF1/NDUFB4/NDUFB7/ATP5F1E/COX7C/BID/NDUFA6/UQCR10/ATP5PD/CALM3/APOE/GAPDH/APP/CALM1/MAPT
REACTOME_EXTRA_NUCLEAR_ESTROGEN_SIGNALING	REACTOME_EXTRA_NUCLEAR_ESTROGEN_SIGNALING	11	0.727791	2.38763	3.66956e-05	0.000319554	0.000201126	817	tags=82%, list=20%, signal=65%	MMP2/HSPB1/HSP90AA1/EGF/GNB2/XPO1/CDKN1B/TGFA/CALM1
KEGG_FC_EPSILON_RI_SIGNALING_PATHWAY	KEGG_FC_EPSILON_RI_SIGNALING_PATHWAY	17	0.651369	2.47986	3.85541e-05	0.000328087	0.000206497	780	tags=71%, list=19%, signal=57%	RAC2/PIK3R5/PLCG2/FCER1G/LYN/SYK/RAC1/PRKCB/INPP5D/SOS1/VAV1/PLA2G4A
REACTOME_DEGRADATION_OF_AXIN	REACTOME_DEGRADATION_OF_AXIN	11	0.726228	2.3825	3.83175e-05	0.000328087	0.000206497	753	tags=82%, list=19%, signal=67%	UBB/PSMC3/UBC/PSME2/PSMA1/RPS27A/PSMB1/UBA52/SEM1
PID_FCER1_PATHWAY	PID_FCER1_PATHWAY	14	0.701042	2.51913	4.09436e-05	0.000345039	0.000217166	780	tags=79%, list=19%, signal=64%	FCGR2B/LAT2/HCLS1/NFATC2/FCER1G/LYN/SYK/PRKCB/SOS1/VAV1/PLA2G4A
REACTOME_DDX58_IFIH1_MEDIATED_INDUCTION_OF_INTERFERON_ALPHA_BETA	REACTOME_DDX58_IFIH1_MEDIATED_INDUCTION_OF_INTERFERON_ALPHA_BETA	17	0.649864	2.47413	4.18654e-05	0.000349415	0.000219921	878	tags=76%, list=22%, signal=60%	UBB/HSP90AA1/HSP90AB1/HMGB1/NFKB2/UBC/TRAF2/RPS27A/S100B/UBA52/UBE2D3/APP/RNF216
REACTOME_INTERLEUKIN_3_INTERLEUKIN_5_AND_GM_CSF_SIGNALING	REACTOME_INTERLEUKIN_3_INTERLEUKIN_5_AND_GM_CSF_SIGNALING	16	0.676938	2.56537	4.37423e-05	0.000361603	0.000227592	800	tags=81%, list=20%, signal=65%	UBB/UBC/RPS27A/LYN/BLNK/SYK/UBA52/INPP5D/CSF2RA/HCK/SOS1/VAV1/RAPGEF1
REACTOME_SIGNALING_BY_NUCLEAR_RECEPTORS	REACTOME_SIGNALING_BY_NUCLEAR_RECEPTORS	42	0.464887	2.2619	5.19266e-05	0.000425211	0.000267626	732	tags=48%, list=18%, signal=39%	PTGES3/MMP2/FKBP4/HSPB1/HSP90AA1/PPID/HSP90AB1/POLR2L/EGF/FABP5/POLR2J/CXCL12/GNB2/APOE/USF2/XPO1/CDKN1B/POLR2H/TLE3/TGFA
REACTOME_RIPK1_MEDIATED_REGULATED_NECROSIS	REACTOME_RIPK1_MEDIATED_REGULATED_NECROSIS	12	0.723234	2.446	5.42569e-05	0.00044014	0.000277023	907	tags=92%, list=22%, signal=71%	UBB/HSP90AA1/UBC/TRAF2/RPS27A/SDCBP/PELI1/UBA52/FLOT2/OGT/CFLAR
REACTOME_TAK1_DEPENDENT_IKK_AND_NF_KAPPA_B_ACTIVATION	REACTOME_TAK1_DEPENDENT_IKK_AND_NF_KAPPA_B_ACTIVATION	11	0.715597	2.34763	5.98995e-05	0.000481414	0.000303	815	tags=82%, list=20%, signal=66%	UBB/HMGB1/NFKB2/UBC/TRAF2/RPS27A/S100B/UBA52/APP
REACTOME_DEFECTIVE_CFTR_CAUSES_CYSTIC_FIBROSIS	REACTOME_DEFECTIVE_CFTR_CAUSES_CYSTIC_FIBROSIS	11	0.714412	2.34374	6.15294e-05	0.000489977	0.00030839	753	tags=82%, list=19%, signal=67%	UBB/PSMC3/UBC/PSME2/PSMA1/RPS27A/PSMB1/UBA52/SEM1
REACTOME_DEGRADATION_OF_BETA_CATENIN_BY_THE_DESTRUCTION_COMPLEX	REACTOME_DEGRADATION_OF_BETA_CATENIN_BY_THE_DESTRUCTION_COMPLEX	16	0.666629	2.5263	6.44725e-05	0.000508746	0.000320203	943	tags=81%, list=23%, signal=63%	UBB/PSMC3/UBC/PSME2/PSMA1/RPS27A/PSMB1/UBA52/TLE3/SEM1/CTNNB1/PPP2CB/CTBP2
REACTOME_SARS_COV_2_ACTIVATES_MODULATES_INNATE_AND_ADAPTIVE_IMMUNE_RESPONSES	REACTOME_SARS_COV_2_ACTIVATES_MODULATES_INNATE_AND_ADAPTIVE_IMMUNE_RESPONSES	17	0.637451	2.42687	6.60796e-05	0.000514748	0.00032398	968	tags=76%, list=24%, signal=58%	UBB/HSP90AA1/HSP90AB1/UBC/RPS27A/HLA-A/TLR1/UBA52/TLR2/IL17RA/G3BP1/SEC24D/RIPK2
PID_PI3KCI_PATHWAY	PID_PI3KCI_PATHWAY	11	0.712736	2.33824	6.6419e-05	0.000514748	0.00032398	716	tags=73%, list=18%, signal=60%	HSP90AA1/PIK3R5/PLCG2/LYN/BLNK/SYK/RAC1/HCK
REACTOME_FLT3_SIGNALING	REACTOME_FLT3_SIGNALING	11	0.706365	2.31734	7.86433e-05	0.000604092	0.000380213	747	tags=91%, list=18%, signal=74%	UBB/BCL2L11/UBC/RPS27A/SYK/UBA52/CDKN1B/SH2B3/HCK/SOS1
KEGG_ENDOCYTOSIS	KEGG_ENDOCYTOSIS	37	0.465473	2.201	9.53211e-05	0.000725778	0.000456802	856	tags=51%, list=21%, signal=41%	HSPA6/HSPA1L/CXCR4/HSPA1A/EGF/HSPA8/CHMP2A/ARRB2/PIP5K1C/LDLR/HSPA1B/HLA-A/NEDD4L/SH3KBP1/SH3GL2/STAM/CHMP2B/RAB31/AP2A2
REACTOME_TOLL_LIKE_RECEPTOR_9_TLR9_CASCADE	REACTOME_TOLL_LIKE_RECEPTOR_9_TLR9_CASCADE	17	0.627382	2.38854	0.000100326	0.000757017	0.000476463	622	tags=65%, list=15%, signal=55%	UBB/HMGB1/LY96/NFKB2/UBC/TRAF2/RPS27A/PELI1/DUSP3/S100B/UBA52
PID_PDGFRB_PATHWAY	PID_PDGFRB_PATHWAY	19	0.596003	2.31388	0.000101168	0.000757017	0.000476463	964	tags=74%, list=24%, signal=56%	SFN/PIK3R5/LYN/BRK1/BAIAP2/BCAR1/RAC1/HCK/SOS1/PLA2G4A/RAPGEF1/PAG1/ARHGAP35/STAT3
REACTOME_GENE_AND_PROTEIN_EXPRESSION_BY_JAK_STAT_SIGNALING_AFTER_INTERLEUKIN_12_STIMULATION	REACTOME_GENE_AND_PROTEIN_EXPRESSION_BY_JAK_STAT_SIGNALING_AFTER_INTERLEUKIN_12_STIMULATION	12	0.708051	2.39465	0.000117774	0.000873738	0.000549928	714	tags=75%, list=18%, signal=62%	CNN2/TCP1/LCP1/SOD1/HSPA9/PSME2/RPLP0/MSN/PPIA
KEGG_FC_GAMMA_R_MEDIATED_PHAGOCYTOSIS	KEGG_FC_GAMMA_R_MEDIATED_PHAGOCYTOSIS	31	0.511663	2.29838	0.000118935	0.000874878	0.000550645	780	tags=58%, list=19%, signal=47%	FCGR2B/RAC2/FCGR2A/PIK3R5/PLCG2/PTPRC/PIP5K1C/FCGR3A/DOCK2/SCIN/LYN/SYK/RAC1/PRKCB/INPP5D/HCK/VAV1/PLA2G4A
PID_CXCR4_PATHWAY	PID_CXCR4_PATHWAY	23	0.552187	2.29153	0.000123641	0.000901851	0.000567621	964	tags=74%, list=24%, signal=57%	ITGA4/CXCR4/PIK3R5/ARRB2/PTPRC/CXCL12/LYN/BCAR1/RAC1/HCK/UBQLN1/VAV1/RACK1/GNAO1/GNA13/PAG1/STAT3
REACTOME_MYD88_INDEPENDENT_TLR4_CASCADE	REACTOME_MYD88_INDEPENDENT_TLR4_CASCADE	17	0.620823	2.36356	0.000127079	0.000919205	0.000578544	968	tags=82%, list=24%, signal=63%	UBB/HMGB1/LY96/NFKB2/UBC/TRAF2/RPS27A/DUSP3/S100B/UBA52/UBE2D3/APP/PPP2CB/RIPK2
REACTOME_INTRACELLULAR_SIGNALING_BY_SECOND_MESSENGERS	REACTOME_INTRACELLULAR_SIGNALING_BY_SECOND_MESSENGERS	54	0.40733	2.14721	0.000131964	0.000946651	0.000595819	837	tags=54%, list=21%, signal=43%	UBB/RAC2/ADCY7/PSMC3/EGF/LAMTOR5/PIP5K1C/UBC/PSME2/PSMA1/CDKN1A/CD86/MAF1/RPS27A/BMI1/PIK3AP1/RAC1/PSMB1/UBA52/CAMK2D/NR4A1/CDKN1B/HGF/TGFA/SEM1/VAV1/GATAD2A/CALM1/FGFR1
BIOCARTA_FCER1_PATHWAY	BIOCARTA_FCER1_PATHWAY	13	0.703577	2.45928	0.000137854	0.000972826	0.000612293	883	tags=85%, list=22%, signal=66%	NFATC2/FCER1G/LYN/SYK/PRKCB/CALM3/SOS1/VAV1/PLA2G4A/CALM1/NFATC3
WP_CHEMOKINE_SIGNALING_PATHWAY	WP_CHEMOKINE_SIGNALING_PATHWAY	33	0.48081	2.20184	0.000137002	0.000972826	0.000612293	777	tags=52%, list=19%, signal=42%	CXCL14/RAC2/ADCY7/CXCR4/PIK3R5/ARRB2/CXCL12/DOCK2/LYN/GNB2/BCAR1/RAC1/PRKCB/ELMO1/HCK/SOS1/VAV1
REACTOME_REGULATION_OF_PTEN_STABILITY_AND_ACTIVITY	REACTOME_REGULATION_OF_PTEN_STABILITY_AND_ACTIVITY	11	0.693156	2.27401	0.00014496	0.00101472	0.000638659	753	tags=82%, list=19%, signal=67%	UBB/PSMC3/UBC/PSME2/PSMA1/RPS27A/PSMB1/UBA52/SEM1
REACTOME_MAPK6_MAPK4_SIGNALING	REACTOME_MAPK6_MAPK4_SIGNALING	21	0.575332	2.3029	0.000147283	0.00102273	0.000643705	753	tags=71%, list=19%, signal=58%	DNAJB1/UBB/MMP2/HSPB1/CDC42EP3/PSMC3/UBC/PSME2/PSMA1/RPS27A/RAC1/PSMB1/UBA52/XPO1/SEM1
REACTOME_THE_ROLE_OF_GTSE1_IN_G2_M_PROGRESSION_AFTER_G2_CHECKPOINT	REACTOME_THE_ROLE_OF_GTSE1_IN_G2_M_PROGRESSION_AFTER_G2_CHECKPOINT	18	0.610542	2.34459	0.000149234	0.00102806	0.000647055	753	tags=72%, list=19%, signal=59%	UBB/HSP90AA1/HSP90AB1/PSMC3/UBC/PSME2/PSMA1/CDKN1A/RPS27A/PSMB1/UBA52/TUBB4B/SEM1
REACTOME_FCERI_MEDIATED_NF_KB_ACTIVATION	REACTOME_FCERI_MEDIATED_NF_KB_ACTIVATION	16	0.650773	2.46621	0.000153142	0.00104667	0.000658769	753	tags=75%, list=19%, signal=61%	UBB/PSMC3/UBC/PSME2/FCER1G/PSMA1/RPS27A/LYN/PSMB1/UBA52/CARD11/SEM1
WP_OXIDATIVE_DAMAGE_RESPONSE	WP_OXIDATIVE_DAMAGE_RESPONSE	11	0.688892	2.26002	0.000164615	0.0011163	0.000702592	694	tags=73%, list=17%, signal=60%	NFKBIE/TNFRSF1B/APAF1/TRAF2/CDKN1A/C3AR1/C1QC/CDKN1B
REACTOME_SIGNALING_BY_HEDGEHOG	REACTOME_SIGNALING_BY_HEDGEHOG	32	0.481533	2.1929	0.000167658	0.00112812	0.000710034	753	tags=47%, list=19%, signal=38%	UBB/GAS1/ADCY7/PSMC3/ARRB2/GNAS/UBC/PSME2/PSMA1/RPS27A/PSMB1/UBA52/TUBB4B/EVC2/SEM1
KEGG_NATURAL_KILLER_CELL_MEDIATED_CYTOTOXICITY	KEGG_NATURAL_KILLER_CELL_MEDIATED_CYTOTOXICITY	26	0.527567	2.26217	0.000172949	0.00115477	0.000726805	883	tags=73%, list=22%, signal=57%	RAC2/PIK3R5/PLCG2/FCGR3A/NFATC2/FCER1G/ICAM1/KLRD1/HLA-A/BID/SYK/RAC1/PRKCB/IFNGR1/TYROBP/SOS1/VAV1/NFAT5/NFATC3
REACTOME_HEDGEHOG_ON_STATE	REACTOME_HEDGEHOG_ON_STATE	19	0.582072	2.2598	0.000175815	0.00116494	0.000733208	753	tags=63%, list=19%, signal=52%	UBB/GAS1/PSMC3/ARRB2/UBC/PSME2/PSMA1/RPS27A/PSMB1/UBA52/EVC2/SEM1
REACTOME_BETA_CATENIN_INDEPENDENT_WNT_SIGNALING	REACTOME_BETA_CATENIN_INDEPENDENT_WNT_SIGNALING	27	0.518167	2.25431	0.000184117	0.00121071	0.000762017	897	tags=70%, list=22%, signal=55%	UBB/RAC2/PSMC3/ARRB2/UBC/PSME2/PSMA1/RPS27A/GNB2/RAC1/PRKCB/PSMB1/UBA52/RYK/SEM1/CALM1/AP2A2/GNAO1/CTNNB1
REACTOME_PURINERGIC_SIGNALING_IN_LEISHMANIASIS_INFECTION	REACTOME_PURINERGIC_SIGNALING_IN_LEISHMANIASIS_INFECTION	10	0.727443	2.31055	0.000191363	0.00124889	0.000786048	537	tags=70%, list=13%, signal=61%	HMOX1/CASP1/HSP90AB1/NFKB2/SUGT1/C3AR1/IL18
BIOCARTA_BCR_PATHWAY	BIOCARTA_BCR_PATHWAY	12	0.695748	2.35304	0.000201643	0.00130616	0.000822094	883	tags=83%, list=22%, signal=65%	NFATC2/LYN/SYK/RAC1/PRKCB/CALM3/SOS1/VAV1/CALM1/NFATC3
REACTOME_FCERI_MEDIATED_CA_2_MOBILIZATION	REACTOME_FCERI_MEDIATED_CA_2_MOBILIZATION	11	0.683697	2.24297	0.000205757	0.00132294	0.000832656	883	tags=82%, list=22%, signal=64%	PLCG2/NFATC2/FCER1G/LYN/SYK/SOS1/VAV1/CALM1/NFATC3
REACTOME_APOPTOSIS	REACTOME_APOPTOSIS	41	0.433012	2.10991	0.000208912	0.00133335	0.000839207	622	tags=44%, list=15%, signal=38%	UBB/BMF/SFN/HMGB1/LY96/BCL2L11/PSMC3/APAF1/UBC/PSME2/TRAF2/PSMA1/CDKN2A/RPS27A/BID/DYNLL1/PSMB1/UBA52
REACTOME_SIGNALING_BY_EGFR	REACTOME_SIGNALING_BY_EGFR	13	0.693064	2.42253	0.000214338	0.001358	0.000854719	747	tags=77%, list=18%, signal=63%	UBB/EGF/UBC/RPS27A/SH3KBP1/UBA52/SH3GL2/TGFA/STAM/SOS1
REACTOME_SIGNALING_BY_RHO_GTPASES_MIRO_GTPASES_AND_RHOBTB3	REACTOME_SIGNALING_BY_RHO_GTPASES_MIRO_GTPASES_AND_RHOBTB3	152	0.269649	1.7514	0.000217004	0.00136492	0.000859076	978	tags=47%, list=24%, signal=37%	PLEKHG4B/STIP1/HSPE1/RAC2/SHMT2/SFN/HSP90AA1/NUDC/CDC42EP3/RANGAP1/HSP90AB1/IQGAP2/CCT7/AKAP12/SLC1A5/ARHGAP15/SNAP23/FMNL1/DOCK2/MCF2L/DOCK8/BRK1/DOCK11/LETM1/BAIAP2/RPS27/CCT2/SLC4A7/FGD2/MYH9/CCT6A/RAC1/DYNLL1/PRKCB/SWAP70/TUBB4B/XPO1/CDKN1B/SRGAP2/ACTN1/NCKAP1L/STAM/SOS1/SH3RF1/TRA2B/FLOT2/VAV1/FLNA/RHOQ/ALDH3A2/RAPGEF1/FAM13A/CALM1/PLXNA1/TRIO/RCC2/MYH14/VIM/AKAP13/CTNNB1/ACTB/CAPZB/KTN1/GNA…
REACTOME_PARASITE_INFECTION	REACTOME_PARASITE_INFECTION	17	0.608137	2.31527	0.000220847	0.0013791	0.000868001	900	tags=71%, list=22%, signal=55%	FCGR3A/LYN/BRK1/BAIAP2/SYK/MYH9/RAC1/ELMO1/HCK/NCKAP1L/VAV1/ACTB
SIG_PIP3_SIGNALING_IN_B_LYMPHOCYTES	SIG_PIP3_SIGNALING_IN_B_LYMPHOCYTES	11	0.680105	2.23119	0.000235386	0.00144904	0.000912022	777	tags=73%, list=19%, signal=59%	PIK3R5/PLCG2/PTPRC/CDKN2A/LYN/SYK/FLOT2/VAV1
REACTOME_SIGNALING_BY_RECEPTOR_TYROSINE_KINASES	REACTOME_SIGNALING_BY_RECEPTOR_TYROSINE_KINASES	108	0.299773	1.85418	0.000234391	0.00144904	0.000912022	944	tags=48%, list=23%, signal=38%	MDK/SOCS1/UBB/HSPB1/PGF/HSP90AA1/POLR2L/NRP2/PDE3B/EGF/POLR2J/CXCL12/UBC/RPS27A/LYN/BRK1/BAIAP2/BCAR1/RAC1/DUSP3/TRIB1/PRKCB/ELMO1/ATP6V0B/S100B/SH3KBP1/UBA52/APOE/SH3GL2/RRAD/HGF/SH2B3/POLR2H/NCKAP1L/COL24A1/TGFA/STAM/SOS1/MXD4/VAV1/RAPGEF1/CALM1/FGFR1/ATP6V0A1/AP2A2/CTNNB1/ACTB/PCSK5/MEF2D/PPP2CB/COL4A1/PAG1
REACTOME_SIGNALING_BY_VEGF	REACTOME_SIGNALING_BY_VEGF	23	0.536804	2.22769	0.000252479	0.00154332	0.00097136	900	tags=65%, list=22%, signal=51%	HSPB1/PGF/HSP90AA1/NRP2/BRK1/BAIAP2/BCAR1/RAC1/PRKCB/ELMO1/NCKAP1L/VAV1/CALM1/CTNNB1/ACTB
WP_16P112_PROXIMAL_DELETION_SYNDROME	WP_16P112_PROXIMAL_DELETION_SYNDROME	20	0.562742	2.22975	0.000256814	0.00155884	0.000981128	924	tags=65%, list=23%, signal=50%	CCT4/TCP1/CCT5/CCT7/CCT3/TRAF2/MSN/CCT2/REL/CCT6A/MAZ/PPARG/PPP2CB
REACTOME_HEMOSTASIS	REACTOME_HEMOSTASIS	130	0.285959	1.82713	0.000268958	0.00162122	0.00102039	962	tags=48%, list=24%, signal=38%	ITGA4/RAC2/SOD1/CFD/TAGLN2/GNA15/PLEK/PIK3R5/EGF/SLC7A5/MAFG/MERTK/PLCG2/ARRB2/GNAS/MAFF/CABLES1/CD84/FCER1G/DOCK2/SLC7A11/FERMT3/PRKCH/CD74/DOCK8/LYN/SLC3A2/DOCK11/GNB2/SYK/BCAR1/TMSB4X/RAC1/SERPINE2/PRKCB/GYPC/INPP5D/TUBB4B/SRGN/HGF/CD63/SH2B3/PPIA/ACTN1/APLP2/SOS1/WDR1/CLU/VAV1/FLNA/PLA2G4A/APP/CALM1/ITGAX/ACTB/CAPZB/GNA13/PPP2CB/TUBA1B/APBB1IP/GNA14/PSAP/CARMIL1
WP_RANKLRANK_SIGNALING_PATHWAY	WP_RANKLRANK_SIGNALING_PATHWAY	11	0.677499	2.22264	0.000274891	0.00164555	0.0010357	740	tags=73%, list=18%, signal=60%	NFKB2/SQSTM1/TRAF2/ICAM1/LYN/SYK/RAC1/MITF
WP_PROLACTIN_SIGNALING_PATHWAY	WP_PROLACTIN_SIGNALING_PATHWAY	13	0.681688	2.38277	0.000284041	0.00168868	0.00106285	779	tags=69%, list=19%, signal=56%	SOCS1/PRLR/EIF4EBP1/RPS6/RAC1/PPIA/SOS1/VAV1/FLNA
REACTOME_UCH_PROTEINASES	REACTOME_UCH_PROTEINASES	14	0.650581	2.33781	0.000293731	0.00171113	0.00107698	900	tags=79%, list=22%, signal=61%	UBB/PSMC3/UBC/PSME2/PSMA1/RPS27A/PSMB1/UBA52/SEM1/OGT/ACTB
WP_INTERFERON_TYPE_I_SIGNALING_PATHWAYS	WP_INTERFERON_TYPE_I_SIGNALING_PATHWAYS	12	0.686594	2.32208	0.000292818	0.00171113	0.00107698	800	tags=75%, list=20%, signal=60%	SOCS1/EIF4EBP1/PTPRC/RPS6/REL/RAC1/VAV1/RACK1/RAPGEF1
WP_IL18_SIGNALING_PATHWAY	WP_IL18_SIGNALING_PATHWAY	56	0.383558	2.048	0.000291666	0.00171113	0.00107698	666	tags=45%, list=16%, signal=38%	MMP2/PLA2G7/HSPB1/NFKBIE/HMOX1/ATF3/CENPB/RANGAP1/NFKB2/STK40/TSHZ1/PLOD3/CD83/ICAM1/HDGF/MTCH1/IL18/BID/REL/SLC4A7/TMSB4X/CLDN15/PRKCB/RPS11/NR4A1
REACTOME_HEDGEHOG_OFF_STATE	REACTOME_HEDGEHOG_OFF_STATE	22	0.55775	2.27602	0.000303863	0.00175835	0.0011067	753	tags=55%, list=19%, signal=45%	UBB/ADCY7/PSMC3/GNAS/UBC/PSME2/PSMA1/RPS27A/PSMB1/UBA52/TUBB4B/SEM1
REACTOME_CHAPERONE_MEDIATED_AUTOPHAGY	REACTOME_CHAPERONE_MEDIATED_AUTOPHAGY	12	0.683645	2.31211	0.000306845	0.00176385	0.00111016	687	tags=67%, list=17%, signal=56%	UBB/HSP90AA1/HSP90AB1/HSPA8/UBC/RPS27A/UBA52/EEF1A1
REACTOME_CYTOSOLIC_SENSORS_OF_PATHOGEN_ASSOCIATED_DNA	REACTOME_CYTOSOLIC_SENSORS_OF_PATHOGEN_ASSOCIATED_DNA	16	0.626625	2.3747	0.000315081	0.00177591	0.00111775	897	tags=75%, list=22%, signal=59%	UBB/CGAS/POLR2L/NFKB2/UBC/RPS27A/POLR3H/UBA52/POLR2H/TRIM56/POLR3K/CTNNB1
REACTOME_INTERLEUKIN_12_SIGNALING	REACTOME_INTERLEUKIN_12_SIGNALING	13	0.678444	2.37143	0.000311922	0.00177591	0.00111775	536	tags=62%, list=13%, signal=54%	CNN2/TCP1/LCP1/SOD1/HSPA9/PSME2/RPLP0/MSN
REACTOME_SIGNALING_BY_MET	REACTOME_SIGNALING_BY_MET	19	0.569498	2.21098	0.000313884	0.00177591	0.00111775	800	tags=63%, list=20%, signal=51%	UBB/UBC/RPS27A/RAC1/SH3KBP1/UBA52/SH3GL2/HGF/COL24A1/STAM/SOS1/RAPGEF1
REACTOME_PCP_CE_PATHWAY	REACTOME_PCP_CE_PATHWAY	18	0.593178	2.27791	0.000319546	0.00178946	0.00112628	856	tags=83%, list=21%, signal=66%	UBB/RAC2/PSMC3/ARRB2/UBC/PSME2/PSMA1/RPS27A/RAC1/PRKCB/PSMB1/UBA52/RYK/SEM1/AP2A2
REACTOME_AUTOPHAGY	REACTOME_AUTOPHAGY	31	0.48616	2.18382	0.000343766	0.00191275	0.00120388	932	tags=58%, list=23%, signal=45%	UBB/HSP90AA1/HSP90AB1/HSPA8/CHMP2A/LAMTOR5/UBC/SQSTM1/RPS27A/DYNLL1/UBA52/TUBB4B/VDAC1/EEF1A1/CHMP2B/VIM/TUBA1B/ATG7
REACTOME_G1_S_DNA_DAMAGE_CHECKPOINTS	REACTOME_G1_S_DNA_DAMAGE_CHECKPOINTS	14	0.644031	2.31427	0.000353531	0.00194218	0.0012224	753	tags=86%, list=19%, signal=70%	UBB/PSMC3/UBC/PSME2/PSMA1/CDKN1A/CDKN2A/RPS27A/PSMB1/UBA52/CDKN1B/SEM1
REACTOME_SENESCENCE_ASSOCIATED_SECRETORY_PHENOTYPE_SASP	REACTOME_SENESCENCE_ASSOCIATED_SECRETORY_PHENOTYPE_SASP	14	0.643855	2.31364	0.000353531	0.00194218	0.0012224	700	tags=71%, list=17%, signal=59%	UBB/CDKN2C/UBC/CDKN1A/CDKN2A/RPS27A/CDC26/UBA52/CDKN1B/ANAPC16
KEGG_NOD_LIKE_RECEPTOR_SIGNALING_PATHWAY	KEGG_NOD_LIKE_RECEPTOR_SIGNALING_PATHWAY	11	0.666929	2.18796	0.000373847	0.00202812	0.00127649	671	tags=64%, list=17%, signal=53%	CASP5/CASP1/HSP90AA1/HSP90AB1/SUGT1/IL18/HSP90B1
REACTOME_THE_CITRIC_ACID_TCA_CYCLE_AND_RESPIRATORY_ELECTRON_TRANSPORT	REACTOME_THE_CITRIC_ACID_TCA_CYCLE_AND_RESPIRATORY_ELECTRON_TRANSPORT	32	0.462989	2.10846	0.000372678	0.00202812	0.00127649	674	tags=50%, list=17%, signal=42%	UQCRQ/UQCR11/COX5B/NDUFB11/NDUFA8/ATP5F1B/NDUFA4/NDUFB4/NDUFB7/ATP5F1E/COX7C/NDUFA6/UQCR10/ATP5PD/LDHB/VDAC1
REACTOME_COOPERATION_OF_PREFOLDIN_AND_TRIC_CCT_IN_ACTIN_AND_TUBULIN_FOLDING	REACTOME_COOPERATION_OF_PREFOLDIN_AND_TRIC_CCT_IN_ACTIN_AND_TUBULIN_FOLDING	15	0.628064	2.33952	0.000379464	0.00204581	0.00128762	656	tags=60%, list=16%, signal=50%	CCT4/TCP1/CCT5/PFDN6/CCT7/CCT3/CCT2/CCT6A/TUBB4B
REACTOME_APC_C_CDH1_MEDIATED_DEGRADATION_OF_CDC20_AND_OTHER_APC_C_CDH1_TARGETED_PROTEINS_IN_LATE_MITOSIS_EARLY_G1	REACTOME_APC_C_CDH1_MEDIATED_DEGRADATION_OF_CDC20_AND_OTHER_APC_C_CDH1_TARGETED_PROTEINS_IN_LATE_MITOSIS_EARLY_G1	13	0.667332	2.33259	0.000402775	0.00214484	0.00134995	753	tags=85%, list=19%, signal=69%	UBB/PSMC3/UBC/PSME2/PSMA1/RPS27A/CDC26/PSMB1/UBA52/ANAPC16/SEM1
REACTOME_APC_C_MEDIATED_DEGRADATION_OF_CELL_CYCLE_PROTEINS	REACTOME_APC_C_MEDIATED_DEGRADATION_OF_CELL_CYCLE_PROTEINS	13	0.667332	2.33259	0.000402775	0.00214484	0.00134995	753	tags=85%, list=19%, signal=69%	UBB/PSMC3/UBC/PSME2/PSMA1/RPS27A/CDC26/PSMB1/UBA52/ANAPC16/SEM1
WP_PHOTODYNAMIC_THERAPYINDUCED_AP1_SURVIVAL_SIGNALING	WP_PHOTODYNAMIC_THERAPYINDUCED_AP1_SURVIVAL_SIGNALING	13	0.665428	2.32593	0.00040978	0.00216883	0.00136506	539	tags=62%, list=13%, signal=54%	MMP2/BMF/HSP90AA1/BCL2L11/TRAF2/CDKN1A/CDKN2A/BID
REACTOME_CELLULAR_RESPONSE_TO_HYPOXIA	REACTOME_CELLULAR_RESPONSE_TO_HYPOXIA	13	0.660253	2.30785	0.000430794	0.00224406	0.0014124	781	tags=77%, list=19%, signal=62%	UBB/PSMC3/UBC/PSME2/PSMA1/RPS27A/PSMB1/UBA52/SEM1/UBE2D3
REACTOME_HEDGEHOG_LIGAND_BIOGENESIS	REACTOME_HEDGEHOG_LIGAND_BIOGENESIS	13	0.659551	2.30539	0.000430794	0.00224406	0.0014124	753	tags=69%, list=19%, signal=57%	UBB/PSMC3/UBC/PSME2/PSMA1/RPS27A/PSMB1/UBA52/SEM1
KEGG_CHEMOKINE_SIGNALING_PATHWAY	KEGG_CHEMOKINE_SIGNALING_PATHWAY	34	0.465541	2.16218	0.000431749	0.00224406	0.0014124	777	tags=50%, list=19%, signal=41%	CXCL14/RAC2/ADCY7/CXCR4/PIK3R5/ARRB2/CXCL12/DOCK2/LYN/GNB2/BCAR1/RAC1/PRKCB/ELMO1/HCK/SOS1/VAV1
SIG_BCR_SIGNALING_PATHWAY	SIG_BCR_SIGNALING_PATHWAY	14	0.63369	2.27711	0.00047724	0.00245115	0.00154274	777	tags=71%, list=19%, signal=58%	PLCG2/PTPRC/NFATC2/LYN/BLNK/SYK/INPP5D/SOS1/FLOT2/VAV1
REACTOME_PROTEIN_UBIQUITINATION	REACTOME_PROTEIN_UBIQUITINATION	17	0.585949	2.2308	0.000474752	0.00245115	0.00154274	919	tags=71%, list=23%, signal=55%	UBB/UBE2B/UBC/RPS27A/OTULIN/HLA-A/WDR61/UBA52/UBE2D3/UBA1/RNF152/UBE2H
REACTOME_ANTIGEN_PROCESSING_UBIQUITINATION_PROTEASOME_DEGRADATION	REACTOME_ANTIGEN_PROCESSING_UBIQUITINATION_PROTEASOME_DEGRADATION	50	0.377639	1.94735	0.000488793	0.00249572	0.0015708	932	tags=50%, list=23%, signal=39%	SOCS1/UBB/FBXL14/RNF144B/PSMC3/BTBD6/UBE2B/UBC/PSME2/PSMA1/RPS27A/CDC26/NEDD4L/PSMB1/UBA52/SH3RF1/SEM1/KLHL21/UBE2D3/HERC4/UBA1/UBE2E2/UBE2H/UBR2/ATG7
REACTOME_N_GLYCAN_TRIMMING_IN_THE_ER_AND_CALNEXIN_CALRETICULIN_CYCLE	REACTOME_N_GLYCAN_TRIMMING_IN_THE_ER_AND_CALNEXIN_CALRETICULIN_CYCLE	10	0.704208	2.23675	0.000549901	0.00279131	0.00175684	622	tags=70%, list=15%, signal=59%	UBB/UBC/EDEM1/PRKCSH/RPS27A/CALR/UBA52
REACTOME_LATE_ENDOSOMAL_MICROAUTOPHAGY	REACTOME_LATE_ENDOSOMAL_MICROAUTOPHAGY	11	0.653919	2.14528	0.000572346	0.00288835	0.00181792	886	tags=73%, list=22%, signal=57%	UBB/HSPA8/CHMP2A/UBC/RPS27A/UBA52/CHMP2B/VIM
REACTOME_FORMATION_OF_TUBULIN_FOLDING_INTERMEDIATES_BY_CCT_TRIC	REACTOME_FORMATION_OF_TUBULIN_FOLDING_INTERMEDIATES_BY_CCT_TRIC	12	0.662612	2.24097	0.000609673	0.00305894	0.00192528	656	tags=67%, list=16%, signal=56%	CCT4/TCP1/CCT5/CCT7/CCT3/CCT2/CCT6A/TUBB4B
WP_NRF2_PATHWAY	WP_NRF2_PATHWAY	34	0.45779	2.12619	0.000680861	0.00339312	0.00213562	870	tags=65%, list=22%, signal=51%	DNAJB1/SLC6A16/FTL/HMOX1/NQO1/HSP90AA1/HSP90AB1/HSPA1A/MAFG/GSTP1/MAFF/SQSTM1/FTH1/SLC7A11/SLC2A13/PRDX1/HGF/TGFA/TXNRD1/ABCC5/MGST3/PPARD
NABA_ECM_GLYCOPROTEINS	NABA_ECM_GLYCOPROTEINS	51	-0.450913	-1.86353	0.000684098	0.00339312	0.00213562	1087	tags=51%, list=27%, signal=38%	NTN1/VWF/NPNT/EFEMP2/EMID1/RSPO4/FGL1/ELN/SMOC1/EYS/NTNG2/LTBP2/TSPEAR/MFAP5/EGFLAM/THBS3/NDNF/SBSPON/LAMB4/RSPO3/ELSPBP1/FRAS1/DMBT1/SRPX2/MATN1/ZP3
REACTOME_ASSOCIATION_OF_TRIC_CCT_WITH_TARGET_PROTEINS_DURING_BIOSYNTHESIS	REACTOME_ASSOCIATION_OF_TRIC_CCT_WITH_TARGET_PROTEINS_DURING_BIOSYNTHESIS	11	0.646169	2.11986	0.000791283	0.00390246	0.00245619	643	tags=73%, list=16%, signal=61%	CCT4/TCP1/CCT5/CCT7/CCT3/CCT2/CCT6A/NOP56
REACTOME_ANTIGEN_ACTIVATES_B_CELL_RECEPTOR_BCR_LEADING_TO_GENERATION_OF_SECOND_MESSENGERS	REACTOME_ANTIGEN_ACTIVATES_B_CELL_RECEPTOR_BCR_LEADING_TO_GENERATION_OF_SECOND_MESSENGERS	11	0.64499	2.11599	0.00081788	0.00401085	0.00252441	817	tags=82%, list=20%, signal=65%	PLCG2/LYN/BLNK/SYK/PIK3AP1/SH3KBP1/SOS1/VAV1/CALM1
REACTOME_RRNA_MODIFICATION_IN_THE_NUCLEUS_AND_CYTOSOL	REACTOME_RRNA_MODIFICATION_IN_THE_NUCLEUS_AND_CYTOSOL	14	0.614535	2.20828	0.000930774	0.00453883	0.00285672	738	tags=64%, list=18%, signal=53%	TRMT112/RPS7/RPS2/NOP58/RPS14/RPS6/NOP56/RPS9/RRP7A
KEGG_SPLICEOSOME	KEGG_SPLICEOSOME	25	0.503819	2.12547	0.000946885	0.0045916	0.00288993	752	tags=48%, list=19%, signal=39%	HSPA6/BUD31/HSPA1L/BCAS2/HSPA1A/HSPA8/HSPA1B/LSM7/SF3A1/HNRNPU/PCBP1/TRA2B
REACTOME_REGULATION_OF_RAS_BY_GAPS	REACTOME_REGULATION_OF_RAS_BY_GAPS	12	0.645812	2.18416	0.000970381	0.00467939	0.00294519	753	tags=75%, list=19%, signal=61%	UBB/PSMC3/UBC/PSME2/PSMA1/RPS27A/PSMB1/UBA52/SEM1
REACTOME_BINDING_AND_UPTAKE_OF_LIGANDS_BY_SCAVENGER_RECEPTORS	REACTOME_BINDING_AND_UPTAKE_OF_LIGANDS_BY_SCAVENGER_RECEPTORS	12	0.645329	2.18252	0.000984547	0.00472111	0.00297145	671	tags=75%, list=17%, signal=63%	HSPH1/FTL/HSP90AA1/CD163/MSR1/FTH1/CALR/APOE/HSP90B1
WP_SELENIUM_MICRONUTRIENT_NETWORK	WP_SELENIUM_MICRONUTRIENT_NETWORK	20	0.527079	2.08844	0.00098991	0.00472111	0.00297145	705	tags=65%, list=17%, signal=54%	ALOX15B/SOD1/NFKB2/CBS/SEPHS2/LDLR/ICAM1/PRDX1/SELENOK/MTHFR/ALOX5/SELENOW/GPX4
KEGG_LEISHMANIA_INFECTION	KEGG_LEISHMANIA_INFECTION	11	0.630783	2.06938	0.00109715	0.00520397	0.00327536	728	tags=73%, list=18%, signal=60%	ITGA4/FCGR2A/FCGR3A/HLA-DPA1/PRKCB/HLA-DPB1/TLR2/IFNGR1
PID_ATF2_PATHWAY	PID_ATF2_PATHWAY	10	0.6849	2.17542	0.00111801	0.00527409	0.00331949	283	tags=60%, list=7%, signal=56%	RUVBL2/MMP2/ATF3/JDP2/DDIT3/DUSP10
WP_NUCLEAR_RECEPTORS_METAPATHWAY	WP_NUCLEAR_RECEPTORS_METAPATHWAY	73	0.321944	1.82392	0.00114062	0.00535164	0.0033683	506	tags=30%, list=13%, signal=27%	PTGES3/DNAJB1/SLC6A16/FTL/HMOX1/NQO1/CAP2/HSP90AA1/CDC42EP3/HSP90AB1/B3GNT5/NFKB2/HSPA1A/SLC7A5/MAFG/GSTP1/MAFF/SQSTM1/FTH1/SLC7A11/SLC2A13/PRDX1
WP_2Q13_COPY_NUMBER_VARIATION_SYNDROME	WP_2Q13_COPY_NUMBER_VARIATION_SYNDROME	11	0.625904	2.05337	0.00129663	0.00605094	0.00380844	708	tags=64%, list=18%, signal=53%	SOCS1/BCL2L11/POLR2L/MERTK/PLCG2/RAC1/POLR2H
REACTOME_UB_SPECIFIC_PROCESSING_PROTEASES	REACTOME_UB_SPECIFIC_PROCESSING_PROTEASES	32	0.428109	1.94961	0.00143335	0.00665321	0.0041875	830	tags=53%, list=21%, signal=43%	UBB/PSMC3/SNX3/ARRB2/UBC/PSME2/TRAF2/PSMA1/RPS27A/SMAD1/VDAC2/PSMB1/UBA52/VDAC1/SEM1/KAT2A/USP22
WP_VITAMIN_B12_METABOLISM	WP_VITAMIN_B12_METABOLISM	12	0.628699	2.12628	0.00163716	0.00755879	0.00475747	635	tags=67%, list=16%, signal=56%	SHMT2/SOD1/NFKB2/CBS/LDLR/ICAM1/APOE/MTHFR
REACTOME_GPVI_MEDIATED_ACTIVATION_CASCADE	REACTOME_GPVI_MEDIATED_ACTIVATION_CASCADE	11	0.619723	2.0331	0.00175075	0.00804049	0.00506065	777	tags=73%, list=19%, signal=59%	RAC2/PIK3R5/PLCG2/FCER1G/LYN/SYK/RAC1/VAV1
WP_FOLATE_METABOLISM	WP_FOLATE_METABOLISM	15	0.583257	2.17262	0.00176646	0.00806993	0.00507918	713	tags=73%, list=18%, signal=61%	FOLR2/SHMT2/SOD1/NFKB2/CBS/MTHFD2/LDLR/ICAM1/MTHFR/GPX4/SHMT1
NABA_CORE_MATRISOME	NABA_CORE_MATRISOME	75	-0.389932	-1.74388	0.00186298	0.00846633	0.00532867	1130	tags=48%, list=28%, signal=35%	VCAN/TNR/COL10A1/NTN1/VWF/NPNT/EFEMP2/EMID1/RSPO4/COL9A2/COL6A6/FGL1/ELN/SMOC1/EYS/NTNG2/LTBP2/TSPEAR/MFAP5/COL14A1/EGFLAM/THBS3/ASPN/NDNF/SBSPON/LAMB4/NYX/RSPO3/ACAN/COL12A1/ELSPBP1/FRAS1/DMBT1/SRPX2/MATN1/ZP3
REACTOME_INTERLEUKIN_12_FAMILY_SIGNALING	REACTOME_INTERLEUKIN_12_FAMILY_SIGNALING	18	0.541439	2.07922	0.0018941	0.00851854	0.00536153	714	tags=61%, list=18%, signal=51%	CNN2/TCP1/LCP1/SOD1/HSPA9/PSME2/RPLP0/EBI3/MSN/IL6ST/PPIA
WP_APOPTOSIS_MODULATION_AND_SIGNALING	WP_APOPTOSIS_MODULATION_AND_SIGNALING	22	0.507149	2.06953	0.0018941	0.00851854	0.00536153	539	tags=45%, list=13%, signal=40%	BAG3/BMF/CASP1/TNFRSF1B/BCL2L11/HSPA1A/APAF1/CASP4/CDKN2A/BID
REACTOME_DAP12_INTERACTIONS	REACTOME_DAP12_INTERACTIONS	10	0.661619	2.10147	0.0019389	0.00863058	0.00543205	747	tags=70%, list=18%, signal=57%	PLCG2/TREM2/KLRD1/SYK/RAC1/TYROBP/SOS1
REACTOME_DAP12_SIGNALING	REACTOME_DAP12_SIGNALING	10	0.661619	2.10147	0.0019389	0.00863058	0.00543205	747	tags=70%, list=18%, signal=57%	PLCG2/TREM2/KLRD1/SYK/RAC1/TYROBP/SOS1
KEGG_MAPK_SIGNALING_PATHWAY	KEGG_MAPK_SIGNALING_PATHWAY	54	0.356494	1.87923	0.00208979	0.0092548	0.00582493	405	tags=30%, list=10%, signal=27%	HSPA6/RAC2/HSPB1/MKNK2/DUSP2/HSPA1L/NFKB2/HSPA1A/EGF/HSPA8/DDIT3/DUSP10/ARRB2/HSPA1B/TRAF2/NFATC2
REACTOME_IMMUNOREGULATORY_INTERACTIONS_BETWEEN_A_LYMPHOID_AND_A_NON_LYMPHOID_CELL	REACTOME_IMMUNOREGULATORY_INTERACTIONS_BETWEEN_A_LYMPHOID_AND_A_NON_LYMPHOID_CELL	16	0.569687	2.15892	0.00217371	0.00957757	0.00602809	494	tags=56%, list=12%, signal=50%	FCGR2B/ITGA4/SIGLEC8/CLEC2B/TREM2/FCGR3A/ICAM1/KLRD1/HLA-A
REACTOME_PROTEIN_FOLDING	REACTOME_PROTEIN_FOLDING	25	0.479928	2.02468	0.00220099	0.0096488	0.00607292	656	tags=48%, list=16%, signal=40%	CCT4/TCP1/CCT5/PFDN6/GNA15/CCT7/CCT3/GNB2/CCT2/CCT6A/NOP56/TUBB4B
REACTOME_PTEN_REGULATION	REACTOME_PTEN_REGULATION	18	0.536193	2.05907	0.00221243	0.00965019	0.00607379	893	tags=78%, list=22%, signal=61%	UBB/PSMC3/LAMTOR5/UBC/PSME2/PSMA1/MAF1/RPS27A/BMI1/PSMB1/UBA52/SEM1/GATAD2A/PPARG
REACTOME_SCF_SKP2_MEDIATED_DEGRADATION_OF_P27_P21	REACTOME_SCF_SKP2_MEDIATED_DEGRADATION_OF_P27_P21	13	0.602278	2.1052	0.00224956	0.0097631	0.00614486	753	tags=85%, list=19%, signal=69%	UBB/PSMC3/UBC/PSME2/PSMA1/CDKN1A/RPS27A/PSMB1/UBA52/CDKN1B/SEM1
WP_APOPTOSIS	WP_APOPTOSIS	17	0.538934	2.0518	0.00229201	0.00989783	0.00622966	539	tags=59%, list=13%, signal=51%	NFKBIE/CASP1/TNFRSF1B/BCL2L11/IRF5/APAF1/TRAF2/CASP4/CDKN2A/BID
REACTOME_SIGNALING_BY_NOTCH	REACTOME_SIGNALING_BY_NOTCH	37	0.386234	1.82631	0.00235915	0.0101373	0.00638039	787	tags=49%, list=19%, signal=40%	MDK/UBB/PSMC3/EGF/B4GALT1/ARRB2/UBC/PSME2/PSMA1/RPS27A/IKZF1/PSMB1/UBA52/MIB1/TLE3/SEM1/ST3GAL6/KAT2A
REACTOME_FCGR3A_MEDIATED_IL10_SYNTHESIS	REACTOME_FCGR3A_MEDIATED_IL10_SYNTHESIS	12	0.616803	2.08605	0.00243437	0.0102574	0.00645598	817	tags=67%, list=20%, signal=53%	ADCY7/FCGR2A/PLCG2/FCGR3A/LYN/SYK/HCK/CALM1
KEGG_TOLL_LIKE_RECEPTOR_SIGNALING_PATHWAY	KEGG_TOLL_LIKE_RECEPTOR_SIGNALING_PATHWAY	12	0.616678	2.08563	0.00243437	0.0102574	0.00645598	723	tags=67%, list=18%, signal=55%	TLR5/LY96/IRF5/PIK3R5/CD86/TLR1/RAC1/TLR2
WP_TOLLLIKE_RECEPTOR_SIGNALING_PATHWAY	WP_TOLLLIKE_RECEPTOR_SIGNALING_PATHWAY	12	0.616678	2.08563	0.00243437	0.0102574	0.00645598	723	tags=67%, list=18%, signal=55%	TLR5/LY96/IRF5/PIK3R5/CD86/TLR1/RAC1/TLR2
REACTOME_PROTEIN_LOCALIZATION	REACTOME_PROTEIN_LOCALIZATION	29	0.448752	1.94819	0.00242352	0.0102574	0.00645598	815	tags=48%, list=20%, signal=39%	HSPD1/UBB/HMOX1/HSPA9/ATP5F1B/UBC/RPS27A/UBA52/VDAC1/SEC61B/UBE2D3/ALDH3A2/PRNP/APP
WP_MAPK_SIGNALING_PATHWAY	WP_MAPK_SIGNALING_PATHWAY	52	0.357692	1.87169	0.00245193	0.0102815	0.00647115	403	tags=29%, list=10%, signal=26%	HSPA6/RAC2/HSPB1/MKNK2/DUSP2/HSPA1L/NFKB2/HSPA1A/EGF/HSPA8/DDIT3/DUSP10/ARRB2/HSPA1B/TRAF2
WP_EXERCISEINDUCED_CIRCADIAN_REGULATION	WP_EXERCISEINDUCED_CIRCADIAN_REGULATION	12	0.613762	2.07576	0.00263367	0.0109905	0.00691738	1009	tags=83%, list=25%, signal=63%	G0S2/DNAJA1/HSPA8/GSTP1/HERPUD1/BTG1/EIF4G2/UGP2/PPP2CB/KLF9
PID_BCR_5PATHWAY	PID_BCR_5PATHWAY	15	0.564646	2.10329	0.00278836	0.0115359	0.00726065	747	tags=60%, list=18%, signal=49%	FCGR2B/PLCG2/PTPRC/LYN/BLNK/SYK/RAC1/CARD11/SOS1
REACTOME_SWITCHING_OF_ORIGINS_TO_A_POST_REPLICATIVE_STATE	REACTOME_SWITCHING_OF_ORIGINS_TO_A_POST_REPLICATIVE_STATE	17	0.53461	2.03534	0.00279094	0.0115359	0.00726065	753	tags=65%, list=19%, signal=53%	UBB/PSMC3/UBC/PSME2/PSMA1/RPS27A/CDC26/PSMB1/UBA52/ANAPC16/SEM1
REACTOME_PLASMA_LIPOPROTEIN_CLEARANCE	REACTOME_PLASMA_LIPOPROTEIN_CLEARANCE	11	0.600653	1.97054	0.00287414	0.0117677	0.00740655	856	tags=73%, list=21%, signal=57%	UBB/UBC/LDLR/RPS27A/UBA52/APOE/SOAT1/AP2A2
REACTOME_INTERLEUKIN_17_SIGNALING	REACTOME_INTERLEUKIN_17_SIGNALING	11	0.599375	1.96634	0.00287414	0.0117677	0.00740655	968	tags=82%, list=24%, signal=62%	UBB/IL17RB/UBC/RPS27A/DUSP3/UBA52/IL17RA/PPP2CB/RIPK2
KEGG_P53_SIGNALING_PATHWAY	KEGG_P53_SIGNALING_PATHWAY	14	0.581821	2.09072	0.00295632	0.0120473	0.00758255	576	tags=57%, list=14%, signal=49%	SESN2/SFN/CCND2/APAF1/CDKN1A/CDKN2A/BID/SESN3
REACTOME_REGULATION_OF_RUNX2_EXPRESSION_AND_ACTIVITY	REACTOME_REGULATION_OF_RUNX2_EXPRESSION_AND_ACTIVITY	12	0.60882	2.05905	0.00300436	0.0121859	0.00766977	753	tags=75%, list=19%, signal=61%	UBB/PSMC3/UBC/PSME2/PSMA1/RPS27A/PSMB1/UBA52/SEM1
REACTOME_TGF_BETA_RECEPTOR_SIGNALING_ACTIVATES_SMADS	REACTOME_TGF_BETA_RECEPTOR_SIGNALING_ACTIVATES_SMADS	10	0.642538	2.04087	0.00317434	0.0128155	0.00806602	685	tags=70%, list=17%, signal=58%	PPP1R15A/UBB/UBC/RPS27A/NEDD4L/UBA52/XPO1
REACTOME_SIGNALING_BY_FGFR_IN_DISEASE	REACTOME_SIGNALING_BY_FGFR_IN_DISEASE	12	0.597074	2.01932	0.00351938	0.0140775	0.00886034	1637	tags=100%, list=40%, signal=60%	POLR2L/POLR2J/POLR2H/SOS1/FGFR1/STAT3/STAT1/BCR/PLCG1/MYO18A/BAG4/FGFR3
REACTOME_NEGATIVE_REGULATION_OF_MAPK_PATHWAY	REACTOME_NEGATIVE_REGULATION_OF_MAPK_PATHWAY	11	0.591763	1.94137	0.00351879	0.0140775	0.00886034	969	tags=82%, list=24%, signal=62%	UBB/DUSP2/DUSP10/UBC/RPS27A/UBA52/PEBP1/PPP2CB/MARK3
NABA_MATRISOME	NABA_MATRISOME	214	-0.289084	-1.49093	0.004022	0.0160142	0.0100793	1087	tags=41%, list=27%, signal=31%	NTN1/VWF/NPNT/SEMA4F/EFEMP2/ADAMTS4/C1QTNF1/ADAMTSL1/PLAT/GPC6/ADAMTS18/HHIP/EMID1/RSPO4/PCSK6/CTSO/COL9A2/COL6A6/SERPINF1/FGL1/ELN/SMOC1/TGM1/EYS/NTNG2/LTBP2/IL7/CPAMD8/TSPEAR/MFAP5/MEGF6/GDF10/ADAMTS20/COL14A1/SEMA4G/EGFLAM/PLXNA4/HPSE2/MST1/CX3CL1/C1QTNF7/TLL2/THBS3/ASPN/CCBE1/SCUBE3/NDNF/SBSPON/PLXNB3/LAMB4/NYX/F10/P3H3/ANGPTL4/RSPO3/ANXA13/LGALSL/MUC16/FREM3/ADAM11/ACAN/CLEC18C/LOXL4/COL12A1…
WP_EXTRAFOLLICULAR_B_CELL_ACTIVATION_BY_SARSCOV2	WP_EXTRAFOLLICULAR_B_CELL_ACTIVATION_BY_SARSCOV2	14	0.567393	2.03888	0.00427658	0.0168731	0.0106198	625	tags=71%, list=15%, signal=61%	CXCR4/HSPA8/PTPRC/TMSB10/CXCL12/NEAT1/BLNK/EBI3/SYK/XBP1
REACTOME_DEUBIQUITINATION	REACTOME_DEUBIQUITINATION	45	0.347393	1.75412	0.00427343	0.0168731	0.0106198	830	tags=42%, list=21%, signal=34%	UBB/PSMC3/SNX3/ARRB2/UBC/PSME2/TRAF2/PSMA1/RPS27A/SMAD1/VDAC2/PSMB1/UBA52/VDAC1/STAM/SEM1/OGT/KAT2A/USP22
REACTOME_NEURONAL_SYSTEM	REACTOME_NEURONAL_SYSTEM	113	-0.341178	-1.62814	0.00434816	0.0170779	0.0107487	1138	tags=40%, list=28%, signal=29%	KCND2/RASGRF2/GLRB/GRIA4/KCNC1/KCNH8/KCNH3/GRIK1/LRRTM3/PRKAA2/CACNA1B/KCNK10/TUBA8/GRIN2D/GRIN2B/SYN2/KCNH5/GRIA3/SNAP25/PPFIA4/GLS2/SYT2/GAD1/KCND1/GRIK2/CACNA2D3/KCNJ16/GABRA1/CACNB1/SYT1/GRIK3/SLITRK1/KCNC2/KCNH1/GRIN1/GLRA3/KCNK2/CHRNB3/SLC22A1/PRKCG/AKAP5/SYT10/GABRA6/HTR3B/NRGN
WP_AGERAGE_PATHWAY	WP_AGERAGE_PATHWAY	11	0.583281	1.91354	0.00437833	0.0171189	0.0107746	780	tags=64%, list=19%, signal=52%	MMP2/SOD1/MSR1/MSN/RAC1/PRKCB/PLA2G4A
REACTOME_E3_UBIQUITIN_LIGASES_UBIQUITINATE_TARGET_PROTEINS	REACTOME_E3_UBIQUITIN_LIGASES_UBIQUITINATE_TARGET_PROTEINS	14	0.563667	2.02548	0.0045636	0.0177632	0.0111801	879	tags=64%, list=22%, signal=50%	UBB/UBE2B/UBC/RPS27A/HLA-A/WDR61/UBA52/UBE2D3/RNF152
REACTOME_TRANSMISSION_ACROSS_CHEMICAL_SYNAPSES	REACTOME_TRANSMISSION_ACROSS_CHEMICAL_SYNAPSES	73	-0.375053	-1.66222	0.00474443	0.0183847	0.0115712	1127	tags=42%, list=28%, signal=31%	RASGRF2/GLRB/GRIA4/GRIK1/PRKAA2/CACNA1B/TUBA8/GRIN2D/GRIN2B/SYN2/GRIA3/SNAP25/PPFIA4/GLS2/GAD1/GRIK2/CACNA2D3/KCNJ16/GABRA1/CACNB1/SYT1/GRIK3/GRIN1/GLRA3/CHRNB3/SLC22A1/PRKCG/AKAP5/GABRA6/HTR3B/NRGN
REACTOME_PI3K_AKT_SIGNALING_IN_CANCER	REACTOME_PI3K_AKT_SIGNALING_IN_CANCER	20	0.473868	1.8776	0.00476661	0.0183885	0.0115737	837	tags=60%, list=21%, signal=48%	RAC2/EGF/CDKN1A/CD86/PIK3AP1/RAC1/NR4A1/CDKN1B/HGF/TGFA/VAV1/FGFR1
WP_AMYOTROPHIC_LATERAL_SCLEROSIS_ALS	WP_AMYOTROPHIC_LATERAL_SCLEROSIS_ALS	10	0.622977	1.97874	0.00492923	0.0189318	0.0119156	591	tags=60%, list=15%, signal=51%	CASP1/SOD1/CST3/APAF1/BID/RAC1
REACTOME_RESPONSE_TO_ELEVATED_PLATELET_CYTOSOLIC_CA2	REACTOME_RESPONSE_TO_ELEVATED_PLATELET_CYTOSOLIC_CA2	32	0.394568	1.79686	0.00498903	0.0189933	0.0119543	817	tags=59%, list=20%, signal=48%	SOD1/CFD/TAGLN2/PLEK/EGF/FERMT3/TMSB4X/PRKCB/SRGN/HGF/CD63/PPIA/ACTN1/APLP2/WDR1/CLU/FLNA/APP/CALM1
KEGG_NEUROACTIVE_LIGAND_RECEPTOR_INTERACTION	KEGG_NEUROACTIVE_LIGAND_RECEPTOR_INTERACTION	50	-0.410137	-1.69419	0.00497192	0.0189933	0.0119543	1276	tags=60%, list=32%, signal=42%	GRM7/EDNRB/DRD4/GLRB/GRIA4/OPRL1/GRIK1/EDNRA/DRD2/GRIN2D/GRIN2B/GHRHR/GRIA3/TACR1/APLNR/CYSLTR2/HTR4/GRIK2/CHRM3/GABRA1/RXFP1/GLP2R/GRIK3/GRIN1/GLRA3/HTR2B/GABRD/CHRNB3/OPRD1/GABRA6
BIOCARTA_TCR_PATHWAY	BIOCARTA_TCR_PATHWAY	11	0.572378	1.87777	0.00577667	0.0218007	0.0137212	883	tags=73%, list=22%, signal=57%	NFATC2/RAC1/PRKCB/CALM3/SOS1/VAV1/CALM1/NFATC3
PID_FAK_PATHWAY	PID_FAK_PATHWAY	11	0.572281	1.87746	0.00577667	0.0218007	0.0137212	1410	tags=91%, list=35%, signal=59%	BCAR1/RAC1/ELMO1/ACTN1/SOS1/RAPGEF1/MAPK8IP3/ARHGAP35/PTPN21/PLCG1
KEGG_INSULIN_SIGNALING_PATHWAY	KEGG_INSULIN_SIGNALING_PATHWAY	27	0.422881	1.83976	0.0061767	0.0232094	0.0146079	817	tags=52%, list=20%, signal=42%	SOCS1/MKNK2/EIF4EBP1/PDE3B/PIK3R5/RPS6/CALM3/INPP5D/SOS1/FLOT2/RHOQ/RAPGEF1/GYS1/CALM1
REACTOME_SIGNALING_BY_ERBB4	REACTOME_SIGNALING_BY_ERBB4	17	0.50532	1.92383	0.0062362	0.023332	0.0146851	763	tags=59%, list=19%, signal=48%	UBB/EGF/CXCL12/UBC/RPS27A/S100B/UBA52/APOE/SOS1/MXD4
REACTOME_SIGNALING_BY_WNT	REACTOME_SIGNALING_BY_WNT	48	0.337485	1.73124	0.00626842	0.0233519	0.0146976	943	tags=52%, list=23%, signal=40%	UBB/RUNX3/RAC2/PSMC3/SNX3/ARRB2/UBC/PSME2/PSMA1/RPS27A/GNB2/RAC1/PRKCB/PSMB1/UBA52/XPO1/RYK/TLE3/SEM1/CALM1/AP2A2/GNAO1/CTNNB1/PPP2CB/CTBP2
WP_NRP1TRIGGERED_SIGNALING_PATHWAYS_IN_PANCREATIC_CANCER	WP_NRP1TRIGGERED_SIGNALING_PATHWAYS_IN_PANCREATIC_CANCER	13	0.562967	1.96779	0.00634403	0.0235326	0.0148113	827	tags=69%, list=20%, signal=55%	MMP2/NFKB2/EGF/BCAR1/REL/RAC1/CDKN1B/HGF/PLXNA1
WP_DNA_DAMAGE_RESPONSE_ONLY_ATM_DEPENDENT	WP_DNA_DAMAGE_RESPONSE_ONLY_ATM_DEPENDENT	24	0.437611	1.8381	0.0064822	0.0239428	0.0150695	747	tags=50%, list=18%, signal=41%	RAC2/HMGB1/BCL2L11/NFKB2/CCND2/PIK3R5/LDLR/CDKN1A/CDKN2A/RAC1/CDKN1B/SOS1
REACTOME_ABC_TRANSPORTER_DISORDERS	REACTOME_ABC_TRANSPORTER_DISORDERS	15	0.537431	2.00192	0.00666402	0.0244493	0.0153883	753	tags=60%, list=19%, signal=49%	UBB/PSMC3/UBC/PSME2/PSMA1/RPS27A/PSMB1/UBA52/SEM1
REACTOME_CIRCADIAN_CLOCK	REACTOME_CIRCADIAN_CLOCK	13	0.561027	1.96101	0.00668695	0.0244493	0.0153883	911	tags=69%, list=23%, signal=54%	UBB/NAMPT/NFIL3/UBC/RPS27A/UBA52/KLF15/CREM/MEF2D
REACTOME_CELL_SURFACE_INTERACTIONS_AT_THE_VASCULAR_WALL	REACTOME_CELL_SURFACE_INTERACTIONS_AT_THE_VASCULAR_WALL	28	0.417561	1.81631	0.00670383	0.0244493	0.0153883	747	tags=46%, list=18%, signal=38%	ITGA4/SLC7A5/MERTK/CD84/FCER1G/SLC7A11/CD74/LYN/SLC3A2/GYPC/INPP5D/PPIA/SOS1
REACTOME_RUNX1_REGULATES_TRANSCRIPTION_OF_GENES_INVOLVED_IN_DIFFERENTIATION_OF_HSCS	REACTOME_RUNX1_REGULATES_TRANSCRIPTION_OF_GENES_INVOLVED_IN_DIFFERENTIATION_OF_HSCS	13	0.559532	1.95579	0.00680125	0.0247008	0.0155466	753	tags=77%, list=19%, signal=63%	UBB/LMO2/PSMC3/UBC/PSME2/PSMA1/RPS27A/PSMB1/UBA52/SEM1
PID_REG_GR_PATHWAY	PID_REG_GR_PATHWAY	10	0.607707	1.93023	0.00710621	0.0257008	0.016176	666	tags=60%, list=16%, signal=50%	FKBP4/SFN/HSP90AA1/CDKN1A/ICAM1/NR4A1
REACTOME_SIGNALING_BY_FGFR2	REACTOME_SIGNALING_BY_FGFR2	12	0.567907	1.92068	0.00741856	0.0267191	0.0168169	747	tags=67%, list=18%, signal=55%	UBB/POLR2L/POLR2J/UBC/RPS27A/UBA52/POLR2H/SOS1
PID_TXA2PATHWAY	PID_TXA2PATHWAY	17	0.494369	1.88213	0.00799913	0.0283398	0.0178369	716	tags=65%, list=18%, signal=53%	GNA15/PIK3R5/EGF/ARRB2/PRKCH/ICAM1/LYN/SYK/RAC1/PRKCB/HCK
REACTOME_MITOCHONDRIAL_TRANSLATION	REACTOME_MITOCHONDRIAL_TRANSLATION	17	0.492772	1.87606	0.00799913	0.0283398	0.0178369	1291	tags=76%, list=32%, signal=52%	MRPL18/GADD45GIP1/MRPL54/MRPS6/MRPL41/MRPS34/GFM1/MTRF1L/MRPL19/MRPL48/TSFM/MRPS31/MRPL42
REACTOME_TRANSCRIPTIONAL_REGULATION_BY_RUNX2	REACTOME_TRANSCRIPTIONAL_REGULATION_BY_RUNX2	20	0.456534	1.80892	0.00790859	0.0283398	0.0178369	838	tags=60%, list=21%, signal=48%	UBB/PSMC3/UBC/PSME2/PSMA1/CDKN1A/RPS27A/SMAD1/PSMB1/UBA52/SEM1/TWIST2
WP_CILIARY_LANDSCAPE	WP_CILIARY_LANDSCAPE	27	0.415579	1.808	0.00797579	0.0283398	0.0178369	1240	tags=70%, list=31%, signal=49%	NUDC/WHRN/IQGAP2/CBS/RAC1/DYNLL1/CALM1/TBC1D4/VIM/CTNNB1/UBE2H/CTBP2/DDX5/HTRA2/AFG3L2/IQCB1/USH1C/RMND5B/DYNC1H1
KEGG_UBIQUITIN_MEDIATED_PROTEOLYSIS	KEGG_UBIQUITIN_MEDIATED_PROTEOLYSIS	15	0.530666	1.97672	0.0081973	0.0289238	0.0182045	1114	tags=80%, list=28%, signal=58%	SOCS1/UBE2B/CDC26/NEDD4L/UBE2D3/HERC4/UBA1/UBE2E2/UBE2H/CUL4B/PRKN/DDB1
PID_LYSOPHOSPHOLIPID_PATHWAY	PID_LYSOPHOSPHOLIPID_PATHWAY	18	0.489295	1.87898	0.00829437	0.0291478	0.0183455	949	tags=56%, list=23%, signal=43%	MMP2/ADCY7/GNA15/LYN/BCAR1/RAC1/MAPT/GNAO1/GNA13/GNA14
PID_IL6_7_PATHWAY	PID_IL6_7_PATHWAY	13	0.547442	1.91353	0.00908734	0.0318057	0.0200184	964	tags=77%, list=24%, signal=59%	RAC1/IL6ST/HSP90B1/HCK/MITF/SOS1/PTPRE/VAV1/MCL1/STAT3
REACTOME_SELECTIVE_AUTOPHAGY	REACTOME_SELECTIVE_AUTOPHAGY	22	0.461487	1.8832	0.00970888	0.0338446	0.0213017	674	tags=45%, list=17%, signal=38%	UBB/HSP90AA1/HSPA8/UBC/SQSTM1/RPS27A/DYNLL1/UBA52/TUBB4B/VDAC1
WP_TNFALPHA_SIGNALING_PATHWAY	WP_TNFALPHA_SIGNALING_PATHWAY	19	0.471953	1.83228	0.00977678	0.033945	0.0213648	917	tags=63%, list=23%, signal=49%	NFKBIE/HSP90AA1/TNFRSF1B/NFKB2/APAF1/TRAF2/BID/REL/RAC1/SOS1/CFLAR/GLUL
REACTOME_SIGNALING_BY_PTK6	REACTOME_SIGNALING_BY_PTK6	18	0.478638	1.83805	0.00983748	0.0340196	0.0214118	734	tags=56%, list=18%, signal=46%	UBB/EGF/UBC/RPS27A/BCAR1/RAC1/ELMO1/UBA52/CDKN1B/KHDRBS1
WP_LEPTIN_SIGNALING_PATHWAY	WP_LEPTIN_SIGNALING_PATHWAY	15	0.520115	1.93741	0.00996647	0.0343289	0.0216065	747	tags=53%, list=18%, signal=44%	EIF4EBP1/PDE3B/PLCG2/RPS6/REL/RAC1/KHDRBS1/SOS1
REACTOME_AGGREPHAGY	REACTOME_AGGREPHAGY	15	0.518755	1.93235	0.0102024	0.0350026	0.0220305	1105	tags=73%, list=27%, signal=53%	UBB/HSP90AA1/UBC/RPS27A/DYNLL1/UBA52/TUBB4B/VIM/TUBA1B/PRKN/PCNT
WP_MALIGNANT_PLEURAL_MESOTHELIOMA	WP_MALIGNANT_PLEURAL_MESOTHELIOMA	97	0.248056	1.50811	0.0103514	0.0353741	0.0222643	972	tags=43%, list=24%, signal=34%	MDK/MMP2/ITGA4/PGF/CASP1/ATF3/MKNK2/HMGB1/EIF4EBP1/NGFR/CCND2/EGF/SLC7A5/DDIT3/CXCL12/BAG2/TRAF2/MCU/CDKN1A/CDKN2A/RPS6/SLC3A2/BMI1/ADAMTS1/HGF/RYK/TGFA/SOS1/OGT/VGLL4/SETD5/MCL1/FGFR1/NDRG1/CTNNB1/ACTB/MEF2D/COL4A1/CCND3/CTBP2/MAP4K4/MOB1B
REACTOME_MITOTIC_METAPHASE_AND_ANAPHASE	REACTOME_MITOTIC_METAPHASE_AND_ANAPHASE	43	0.339996	1.66853	0.0104522	0.0355784	0.0223929	753	tags=47%, list=19%, signal=38%	UBB/BANF1/NUDC/RANGAP1/PSMC3/CHMP2A/UBC/PSME2/PSMA1/RPS27A/CDC26/RPS27/DYNLL1/PSMB1/UBA52/TUBB4B/XPO1/ANAPC16/CHMP2B/SEM1
PID_TNF_PATHWAY	PID_TNF_PATHWAY	11	0.542809	1.78077	0.0109594	0.0371591	0.0233878	1486	tags=91%, list=37%, signal=58%	TNFRSF1B/SQSTM1/TRAF2/RACK1/MAP4K4/TNIK/STAT1/MADD/MAP3K5/BAG4
REACTOME_VESICLE_MEDIATED_TRANSPORT	REACTOME_VESICLE_MEDIATED_TRANSPORT	126	0.239686	1.52122	0.0110159	0.0372054	0.023417	929	tags=38%, list=23%, signal=30%	HSPH1/UBB/RAB39A/FTL/SFN/HSP90AA1/CTSZ/CD163/MSR1/PAFAH1B3/EGF/HSPA8/CHMP2A/ARRB2/PIP5K1C/SNAP23/UBC/LDLR/FTH1/RPS27A/CALR/MYH9/RAC1/DYNLL1/SH3KBP1/UBA52/APOE/SH3GL2/TUBB4B/HSP90B1/TGFA/STAM/CHMP2B/UBQLN1/TBC1D2/PLA2G4A/RHOQ/APP/CALM1/RAB31/AP2A2/TBC1D4/COPA/ACTB/CAPZB/TPD52L1/COL4A1/TUBA1B
REACTOME_DNA_REPLICATION_PRE_INITIATION	REACTOME_DNA_REPLICATION_PRE_INITIATION	21	0.446305	1.78644	0.0113806	0.0382882	0.0240984	753	tags=57%, list=19%, signal=47%	UBB/PSMC3/DBF4/UBC/PSME2/PSMA1/RPS27A/CDC26/PSMB1/UBA52/ANAPC16/SEM1
REACTOME_FORMATION_OF_TC_NER_PRE_INCISION_COMPLEX	REACTOME_FORMATION_OF_TC_NER_PRE_INCISION_COMPLEX	16	0.507974	1.92505	0.0115287	0.0386366	0.0243177	1160	tags=69%, list=29%, signal=49%	UBB/POLR2L/POLR2J/UBC/RPS27A/UBA52/POLR2H/TCEA1/CUL4B/DDB1/XPA
REACTOME_PROCESSING_OF_CAPPED_INTRON_CONTAINING_PRE_MRNA	REACTOME_PROCESSING_OF_CAPPED_INTRON_CONTAINING_PRE_MRNA	37	0.344031	1.62675	0.0120093	0.0400927	0.0252342	960	tags=49%, list=24%, signal=37%	BUD31/POLR2L/BCAS2/HSPA8/POLR2J/CSTF2T/LSM7/SF3A1/SLBP/PAPOLA/HNRNPU/PCBP1/POLR2H/TRA2B/HNRNPA0/WTAP/DDX5/HNRNPA2B1
WP_KIT_RECEPTOR_SIGNALING_PATHWAY	WP_KIT_RECEPTOR_SIGNALING_PATHWAY	14	0.526302	1.89122	0.0121742	0.0404103	0.0254341	964	tags=71%, list=24%, signal=55%	SOCS1/LYN/RPS6/PRKCB/INPP5D/MITF/SOS1/VAV1/MAPT/STAT3
PID_FRA_PATHWAY	PID_FRA_PATHWAY	10	0.576432	1.8309	0.0121976	0.0404103	0.0254341	676	tags=60%, list=17%, signal=50%	MMP2/HMOX1/NFATC2/CDKN2A/FOSL2/USF2
REACTOME_TNFR2_NON_CANONICAL_NF_KB_PATHWAY	REACTOME_TNFR2_NON_CANONICAL_NF_KB_PATHWAY	18	0.466441	1.79122	0.0125379	0.0413799	0.0260444	622	tags=61%, list=15%, signal=52%	UBB/TNFRSF1B/NFKB2/PSMC3/UBC/PSME2/TRAF2/PSMA1/RPS27A/PSMB1/UBA52
WP_HEAD_AND_NECK_SQUAMOUS_CELL_CARCINOMA	WP_HEAD_AND_NECK_SQUAMOUS_CELL_CARCINOMA	19	0.464658	1.80396	0.0126256	0.0415115	0.0261271	601	tags=47%, list=15%, signal=41%	SESN2/EIF4EBP1/NFKB2/PIK3R5/CDKN1A/CDKN2A/RPS6/REL/CSMD3
PID_MYC_REPRESS_PATHWAY	PID_MYC_REPRESS_PATHWAY	17	0.473542	1.80284	0.0127859	0.0418799	0.0263591	907	tags=65%, list=22%, signal=50%	CEBPA/DDIT3/LGALS1/FTH1/CDKN1A/CDKN1B/SLC11A1/MXD4/CLU/NDRG1/CFLAR
WP_NUCLEOTIDEBINDING_OLIGOMERIZATION_DOMAIN_NOD_PATHWAY	WP_NUCLEOTIDEBINDING_OLIGOMERIZATION_DOMAIN_NOD_PATHWAY	10	0.571377	1.81484	0.0130316	0.0425241	0.0267645	591	tags=60%, list=15%, signal=51%	CASP5/CASP1/HSP90AA1/SUGT1/IL18/RAC1
REACTOME_RHOBTB_GTPASE_CYCLE	REACTOME_RHOBTB_GTPASE_CYCLE	12	0.542996	1.83643	0.0132922	0.0431109	0.0271339	886	tags=67%, list=22%, signal=52%	HSP90AA1/HSP90AB1/CCT7/CCT2/CCT6A/ACTN1/TRA2B/VIM
REACTOME_SIGNALING_BY_NOTCH4	REACTOME_SIGNALING_BY_NOTCH4	18	0.463571	1.7802	0.0133108	0.0431109	0.0271339	787	tags=56%, list=19%, signal=45%	UBB/PSMC3/UBC/PSME2/PSMA1/RPS27A/PSMB1/UBA52/SEM1/KAT2A
KEGG_NEUROTROPHIN_SIGNALING_PATHWAY	KEGG_NEUROTROPHIN_SIGNALING_PATHWAY	22	0.446554	1.82226	0.0135692	0.0437846	0.0275579	817	tags=55%, list=20%, signal=44%	NFKBIE/NGFR/PIK3R5/PLCG2/IRAK3/RAC1/CALM3/CAMK2D/SH2B3/SOS1/RAPGEF1/CALM1
REACTOME_SIGNALING_BY_FGFR1	REACTOME_SIGNALING_BY_FGFR1	10	0.566151	1.79824	0.0136571	0.043905	0.0276337	1038	tags=80%, list=26%, signal=60%	UBB/UBC/RPS27A/UBA52/SOS1/FGFR1/PPP2CB/FLRT2
REACTOME_SIGNALING_BY_FGFR	REACTOME_SIGNALING_BY_FGFR	16	0.49434	1.87338	0.0138068	0.0440599	0.0277311	924	tags=62%, list=23%, signal=48%	UBB/POLR2L/POLR2J/UBC/RPS27A/UBA52/POLR2H/SOS1/FGFR1/PPP2CB
REACTOME_ACTIVATED_NOTCH1_TRANSMITS_SIGNAL_TO_THE_NUCLEUS	REACTOME_ACTIVATED_NOTCH1_TRANSMITS_SIGNAL_TO_THE_NUCLEUS	11	0.53398	1.7518	0.0137805	0.0440599	0.0277311	645	tags=55%, list=16%, signal=46%	UBB/ARRB2/UBC/RPS27A/UBA52/MIB1
WP_EBOLA_VIRUS_INFECTION_IN_HOST	WP_EBOLA_VIRUS_INFECTION_IN_HOST	29	0.392181	1.7026	0.0138882	0.0441573	0.0277924	779	tags=45%, list=19%, signal=36%	ITGA4/NFKB2/MERTK/HLA-DPA1/SCIN/HLA-A/REL/RAC1/HLA-DPB1/CTSB/ACTN1/BST2/FLNA
WP_NETWORK_MAP_OF_SARSCOV2_SIGNALING_PATHWAY	WP_NETWORK_MAP_OF_SARSCOV2_SIGNALING_PATHWAY	47	0.311208	1.58434	0.0140967	0.0446567	0.0281068	804	tags=45%, list=20%, signal=36%	IL16/CASP5/NKRF/CTSZ/CD163/EIF4EBP1/NFKB2/HSPA8/CXCL12/TRAF2/RPS6/SMAD1/IL18/BID/RAC1/IFITM3/CARD11/CTSB/BST2/TRPM2/EIF4A2
WP_ANDROGEN_RECEPTOR_SIGNALING_PATHWAY	WP_ANDROGEN_RECEPTOR_SIGNALING_PATHWAY	17	0.465607	1.77263	0.0145582	0.0459509	0.0289213	964	tags=59%, list=24%, signal=45%	FKBP4/BMF/CDKN1A/PRDX1/CALR/RAC1/FLNA/RACK1/CTNNB1/STAT3
REACTOME_ORC1_REMOVAL_FROM_CHROMATIN	REACTOME_ORC1_REMOVAL_FROM_CHROMATIN	15	0.502884	1.87323	0.0148162	0.0465958	0.0293272	753	tags=60%, list=19%, signal=49%	UBB/PSMC3/UBC/PSME2/PSMA1/RPS27A/PSMB1/UBA52/SEM1
WP_VITAMIN_D_RECEPTOR_PATHWAY	WP_VITAMIN_D_RECEPTOR_PATHWAY	36	0.342557	1.62802	0.0152123	0.0476688	0.0300026	465	tags=31%, list=11%, signal=27%	G0S2/CASP5/CDKN2C/CEBPA/IRF5/MXD1/CBS/DUSP10/NFATC2/CDKN1A/CDKN2A
REACTOME_RHOG_GTPASE_CYCLE	REACTOME_RHOG_GTPASE_CYCLE	17	0.463	1.76271	0.0153177	0.0478265	0.0301018	945	tags=59%, list=23%, signal=45%	HSPE1/SHMT2/IQGAP2/DOCK2/MCF2L/LETM1/VAV1/TRIO/KTN1/ARHGAP35
PID_ILK_PATHWAY	PID_ILK_PATHWAY	14	0.516299	1.85527	0.0154206	0.0479752	0.0301954	897	tags=57%, list=22%, signal=45%	RUVBL2/HSP90AA1/PARVG/RAC1/XPO1/ACTN1/NACA/CTNNB1
WP_HEMATOPOIETIC_STEM_CELL_DIFFERENTIATION	WP_HEMATOPOIETIC_STEM_CELL_DIFFERENTIATION	16	0.488879	1.85269	0.0154876	0.0480115	0.0302182	777	tags=62%, list=19%, signal=51%	CBFA2T3/LMO2/CXCR4/IRF5/NFATC2/HES6/FLI1/IKZF1/NCKAP1L/VAV1
WP_2Q37_COPY_NUMBER_VARIATION_SYNDROME	WP_2Q37_COPY_NUMBER_VARIATION_SYNDROME	22	0.440291	1.7967	0.0158953	0.0491	0.0309034	907	tags=55%, list=22%, signal=43%	CXCR4/COPS9/DISC1/CXCL12/HES6/RPS6/RAC1/EEF1A1/GYS1/CALM1/TWIST2/CFLAR
KEGG_VEGF_SIGNALING_PATHWAY	KEGG_VEGF_SIGNALING_PATHWAY	15	0.495003	1.84387	0.0169497	0.0518039	0.0326052	883	tags=67%, list=22%, signal=52%	RAC2/HSPB1/PIK3R5/PLCG2/NFATC2/RAC1/PRKCB/PLA2G4A/NFAT5/NFATC3
REACTOME_MRNA_SPLICING	REACTOME_MRNA_SPLICING	33	0.344178	1.57614	0.0169313	0.0518039	0.0326052	836	tags=42%, list=21%, signal=34%	BUD31/POLR2L/BCAS2/HSPA8/POLR2J/CSTF2T/LSM7/SF3A1/PAPOLA/HNRNPU/PCBP1/POLR2H/TRA2B/HNRNPA0
KEGG_REGULATION_OF_ACTIN_CYTOSKELETON	KEGG_REGULATION_OF_ACTIN_CYTOSKELETON	49	0.302567	1.55657	0.0168568	0.0518039	0.0326052	945	tags=49%, list=23%, signal=38%	ITGA4/RAC2/IQGAP2/PIK3R5/EGF/PIP5K1C/SCIN/BRK1/BAIAP2/MSN/BCAR1/TMSB4X/MYH9/RAC1/ACTN1/NCKAP1L/SOS1/VAV1/FGFR1/ITGAX/MYH14/ACTB/GNA13/ARHGAP35
REACTOME_SARS_COV_1_INFECTION	REACTOME_SARS_COV_1_INFECTION	13	0.515469	1.80177	0.0175752	0.0535273	0.0336899	742	tags=62%, list=18%, signal=50%	UBB/CHMP2A/UBC/PRKCSH/RPS27A/MGAT1/UBA52/CHMP2B
PID_MET_PATHWAY	PID_MET_PATHWAY	13	0.51339	1.7945	0.0184942	0.0561291	0.0353275	897	tags=69%, list=22%, signal=54%	EIF4EBP1/BCAR1/RAC1/SH3KBP1/SH3GL2/HGF/SOS1/RAPGEF1/CTNNB1
REACTOME_SIGNALING_BY_TGF_BETA_RECEPTOR_COMPLEX	REACTOME_SIGNALING_BY_TGF_BETA_RECEPTOR_COMPLEX	18	0.448279	1.72147	0.0187383	0.0566719	0.0356691	781	tags=44%, list=19%, signal=36%	PPP1R15A/UBB/UBC/RPS27A/NEDD4L/UBA52/XPO1/UBE2D3
PID_IFNG_PATHWAY	PID_IFNG_PATHWAY	10	0.546221	1.73494	0.0192866	0.0579267	0.0364588	964	tags=60%, list=24%, signal=46%	SOCS1/CASP1/CAMK2D/IFNGR1/RAPGEF1/STAT3
KEGG_GNRH_SIGNALING_PATHWAY	KEGG_GNRH_SIGNALING_PATHWAY	18	0.447555	1.71869	0.0192552	0.0579267	0.0364588	817	tags=50%, list=20%, signal=40%	MMP2/ADCY7/GNAS/PRKCB/CALM3/CAMK2D/SOS1/PLA2G4A/CALM1
WP_ACUTE_VIRAL_MYOCARDITIS	WP_ACUTE_VIRAL_MYOCARDITIS	19	0.442749	1.7189	0.0193899	0.0580358	0.0365275	210	tags=32%, list=5%, signal=30%	SOCS1/RAC2/CASP1/TLR5/CXCR4/NFKB2
REACTOME_AMYLOID_FIBER_FORMATION	REACTOME_AMYLOID_FIBER_FORMATION	13	0.50517	1.76577	0.0203321	0.0606469	0.0381709	815	tags=62%, list=20%, signal=49%	UBB/TGFBI/CST3/UBC/RPS27A/UBA52/APOE/APP
PID_KIT_PATHWAY	PID_KIT_PATHWAY	10	0.541703	1.72059	0.0205377	0.0610503	0.0384248	777	tags=60%, list=19%, signal=49%	SOCS1/LYN/SH2B3/MITF/SOS1/VAV1
WP_PI3KAKT_SIGNALING_PATHWAY	WP_PI3KAKT_SIGNALING_PATHWAY	68	0.275038	1.53355	0.0208201	0.0616788	0.0388204	837	tags=38%, list=21%, signal=31%	PRLR/ITGA4/PGF/HSP90AA1/HSP90AB1/BCL2L11/EIF4EBP1/NGFR/CCND2/PIK3R5/EGF/CDKN1A/RPS6/GNB2/SYK/PIK3AP1/RAC1/HSP90B1/CDKN1B/HGF/TLR2/TGFA/SOS1/GYS1/MCL1/FGFR1
PID_SMAD2_3NUCLEAR_PATHWAY	PID_SMAD2_3NUCLEAR_PATHWAY	11	0.511917	1.67942	0.0209419	0.0618285	0.0389146	447	tags=36%, list=11%, signal=32%	RUNX3/ATF3/HSPA8/CDKN1A
REACTOME_TRANSCRIPTIONAL_REGULATION_BY_RUNX1	REACTOME_TRANSCRIPTIONAL_REGULATION_BY_RUNX1	31	0.371475	1.66865	0.0211603	0.0622615	0.0391872	622	tags=45%, list=15%, signal=39%	UBB/NR4A3/LMO2/PSMC3/CCND2/UBC/PSME2/NFATC2/PSMA1/RPS27A/BMI1/PRKCB/PSMB1/UBA52
REACTOME_DEACTIVATION_OF_THE_BETA_CATENIN_TRANSACTIVATING_COMPLEX	REACTOME_DEACTIVATION_OF_THE_BETA_CATENIN_TRANSACTIVATING_COMPLEX	12	0.520597	1.76068	0.021383	0.0627043	0.0394658	897	tags=58%, list=22%, signal=46%	UBB/UBC/RPS27A/UBA52/XPO1/TLE3/CTNNB1
REACTOME_INTERFERON_SIGNALING	REACTOME_INTERFERON_SIGNALING	44	0.304109	1.5224	0.0216158	0.0631734	0.0397611	804	tags=48%, list=20%, signal=39%	SOCS1/UBB/IRF5/TRIM26/UBC/HLA-DPA1/ICAM1/RPS27A/HLA-A/TRIM14/UBA52/IFITM3/CAMK2D/SP100/HLA-DPB1/EIF4G2/IFNGR1/BST2/GBP1/FLNA/EIF4A2
REACTOME_UNFOLDED_PROTEIN_RESPONSE_UPR	REACTOME_UNFOLDED_PROTEIN_RESPONSE_UPR	22	0.429632	1.75321	0.0218398	0.0636138	0.0400383	703	tags=50%, list=17%, signal=42%	ATF3/ASNS/CEBPG/DDIT3/EDEM1/HERPUD1/HDGF/CALR/XBP1/HSP90B1/EIF2S2
REACTOME_CELL_CYCLE	REACTOME_CELL_CYCLE	118	0.222225	1.39729	0.0229323	0.0665728	0.0419007	758	tags=32%, list=19%, signal=27%	RUVBL2/UBB/CDKN2C/SFN/BANF1/HSP90AA1/NUDC/RANGAP1/HSP90AB1/POLR2L/PSMC3/CCND2/POLR2J/DBF4/CHMP2A/MIS18BP1/UBC/PSME2/CABLES1/PSMA1/CDKN1A/CDKN2A/RPS27A/LYN/CDC26/RPS27/DYNLL1/PRKCB/PSMB1/UBA52/TUBB4B/XPO1/CDKN1B/ANAPC16/POLR2H/CHMP2B/SEM1/SYNE1
REACTOME_TCF_DEPENDENT_SIGNALING_IN_RESPONSE_TO_WNT	REACTOME_TCF_DEPENDENT_SIGNALING_IN_RESPONSE_TO_WNT	32	0.352596	1.60572	0.02339	0.0676751	0.0425944	753	tags=41%, list=19%, signal=33%	UBB/RUNX3/PSMC3/UBC/PSME2/PSMA1/RPS27A/PSMB1/UBA52/XPO1/RYK/TLE3/SEM1
REACTOME_NEGATIVE_REGULATION_OF_THE_PI3K_AKT_NETWORK	REACTOME_NEGATIVE_REGULATION_OF_THE_PI3K_AKT_NETWORK	20	0.41448	1.64229	0.0236489	0.068197	0.0429229	924	tags=55%, list=23%, signal=43%	RAC2/EGF/PIP5K1C/CD86/PIK3AP1/RAC1/HGF/TGFA/VAV1/FGFR1/PPP2CB
REACTOME_TRANSCRIPTIONAL_REGULATION_BY_TP53	REACTOME_TRANSCRIPTIONAL_REGULATION_BY_TP53	66	0.265504	1.47065	0.0240176	0.0690309	0.0434477	844	tags=39%, list=21%, signal=32%	SESN2/UBB/CASP1/SFN/POLR2L/COX5B/POLR2J/LAMTOR5/NDUFA4/APAF1/UBC/CDKN1A/CDKN2A/RPS27A/TAF7/COX7C/PRDX1/BID/SESN3/UBA52/CDKN1B/POLR2H/BANP/GATAD2A/NDRG1/TXNRD1
REACTOME_TP53_REGULATES_METABOLIC_GENES	REACTOME_TP53_REGULATES_METABOLIC_GENES	16	0.455458	1.72603	0.0258196	0.0739649	0.0465532	576	tags=50%, list=14%, signal=43%	SESN2/SFN/COX5B/LAMTOR5/NDUFA4/COX7C/PRDX1/SESN3
KEGG_PATHWAYS_IN_CANCER	KEGG_PATHWAYS_IN_CANCER	68	0.271003	1.51105	0.025979	0.0741769	0.0466866	747	tags=35%, list=18%, signal=29%	MMP2/RAC2/PGF/HSP90AA1/HSP90AB1/CEBPA/NFKB2/PIK3R5/EGF/PLCG2/GSTP1/TRAF2/CDKN1A/CDKN2A/BID/RAC1/PRKCB/CSF2RA/HSP90B1/CDKN1B/HGF/TGFA/MITF/SOS1
PID_AP1_PATHWAY	PID_AP1_PATHWAY	15	0.477	1.77681	0.02692	0.0766116	0.0482191	897	tags=67%, list=22%, signal=52%	ATF3/BCL2L11/MAFG/NFATC2/CDKN2A/HLA-A/FOSL2/CDKN1B/NFATC3/CTNNB1
REACTOME_RHOF_GTPASE_CYCLE	REACTOME_RHOF_GTPASE_CYCLE	11	0.494902	1.6236	0.0272609	0.0773284	0.0486702	903	tags=64%, list=22%, signal=50%	AKAP12/SNAP23/SLC4A7/SRGAP2/ACTN1/ACTB/CAPZB
REACTOME_RAC1_GTPASE_CYCLE	REACTOME_RAC1_GTPASE_CYCLE	43	0.310078	1.5217	0.0279549	0.0790386	0.0497466	978	tags=53%, list=24%, signal=41%	IQGAP2/SLC1A5/ARHGAP15/SNAP23/FMNL1/DOCK2/MCF2L/DOCK8/BRK1/DOCK11/BAIAP2/RAC1/SWAP70/SRGAP2/NCKAP1L/SOS1/VAV1/FAM13A/TRIO/KTN1/GNA13/ARHGAP35/TAOK3
REACTOME_DNA_DAMAGE_BYPASS	REACTOME_DNA_DAMAGE_BYPASS	11	0.492416	1.61545	0.0285694	0.0805139	0.0506751	622	tags=45%, list=15%, signal=39%	UBB/UBE2B/UBC/RPS27A/UBA52
BIOCARTA_P38MAPK_PATHWAY	BIOCARTA_P38MAPK_PATHWAY	10	0.518229	1.64603	0.0303825	0.085071	0.0535434	780	tags=50%, list=19%, signal=40%	HSPB1/DDIT3/TRAF2/RAC1/PLA2G4A
REACTOME_RECOGNITION_OF_DNA_DAMAGE_BY_PCNA_CONTAINING_REPLICATION_COMPLEX	REACTOME_RECOGNITION_OF_DNA_DAMAGE_BY_PCNA_CONTAINING_REPLICATION_COMPLEX	10	0.51722	1.64282	0.0303825	0.085071	0.0535434	622	tags=50%, list=15%, signal=42%	UBB/UBE2B/UBC/RPS27A/UBA52
WP_CYTOSOLIC_DNASENSING_PATHWAY	WP_CYTOSOLIC_DNASENSING_PATHWAY	13	0.484049	1.69194	0.0311683	0.0865799	0.054493	708	tags=46%, list=18%, signal=38%	CGAS/CASP1/POLR2L/POLR3H/IL18/POLR2H
REACTOME_NEGATIVE_REGULATORS_OF_DDX58_IFIH1_SIGNALING	REACTOME_NEGATIVE_REGULATORS_OF_DDX58_IFIH1_SIGNALING	10	0.512455	1.62769	0.0312206	0.0865799	0.054493	878	tags=60%, list=22%, signal=47%	UBB/UBC/RPS27A/UBA52/UBE2D3/RNF216
WP_IL4_SIGNALING_PATHWAY	WP_IL4_SIGNALING_PATHWAY	10	0.512413	1.62756	0.0312206	0.0865799	0.054493	779	tags=70%, list=19%, signal=57%	SOCS1/CEBPA/NFIL3/INPP5D/HRH1/SOS1/FLNA
WP_COMPLEMENT_SYSTEM_IN_NEURONAL_DEVELOPMENT_AND_PLASTICITY	WP_COMPLEMENT_SYSTEM_IN_NEURONAL_DEVELOPMENT_AND_PLASTICITY	18	0.426081	1.63623	0.0319476	0.0877547	0.0552325	1021	tags=67%, list=25%, signal=50%	CFD/MERTK/APAF1/C3AR1/C1QC/BID/CLU/ITGAX/ATP11A/MARK3/ATP8B1/HTRA2
REACTOME_IRON_UPTAKE_AND_TRANSPORT	REACTOME_IRON_UPTAKE_AND_TRANSPORT	20	0.403353	1.5982	0.0319476	0.0877547	0.0552325	622	tags=40%, list=15%, signal=34%	UBB/FTL/HMOX1/UBC/FTH1/RPS27A/ATP6V0B/UBA52
WP_CORTICOTROPINRELEASING_HORMONE_SIGNALING_PATHWAY	WP_CORTICOTROPINRELEASING_HORMONE_SIGNALING_PATHWAY	20	0.402095	1.59322	0.0319476	0.0877547	0.0552325	897	tags=55%, list=22%, signal=43%	HSP90AA1/PLCG2/ARRB2/GNAS/GNB2/IL18/FOSL2/PRKCB/NR4A1/GNAO1/CTNNB1
REACTOME_OXIDATIVE_STRESS_INDUCED_SENESCENCE	REACTOME_OXIDATIVE_STRESS_INDUCED_SENESCENCE	15	0.469555	1.74908	0.0321609	0.0880621	0.0554259	622	tags=47%, list=15%, signal=40%	UBB/CDKN2C/UBC/CDKN2A/RPS27A/BMI1/UBA52
REACTOME_CELL_DEATH_SIGNALLING_VIA_NRAGE_NRIF_AND_NADE	REACTOME_CELL_DEATH_SIGNALLING_VIA_NRAGE_NRIF_AND_NADE	28	0.371973	1.61801	0.0323084	0.0881878	0.0555051	934	tags=57%, list=23%, signal=44%	UBB/BCL2L11/NGFR/UBC/SQSTM1/MCF2L/RPS27A/FGD2/RAC1/UBA52/SOS1/VAV1/TRIO/AKAP13/GNA13/ARHGEF2
PID_IL12_2PATHWAY	PID_IL12_2PATHWAY	10	0.507746	1.61273	0.0328969	0.0895125	0.0563388	537	tags=40%, list=13%, signal=35%	SOCS1/NFKB2/HLA-A/IL18
REACTOME_NEUROTRANSMITTER_RECEPTORS_AND_POSTSYNAPTIC_SIGNAL_TRANSMISSION	REACTOME_NEUROTRANSMITTER_RECEPTORS_AND_POSTSYNAPTIC_SIGNAL_TRANSMISSION	51	-0.371059	-1.53351	0.0331633	0.0899554	0.0566175	1127	tags=41%, list=28%, signal=30%	RASGRF2/GLRB/GRIA4/GRIK1/PRKAA2/TUBA8/GRIN2D/GRIN2B/GRIA3/GRIK2/KCNJ16/GABRA1/GRIK3/GRIN1/GLRA3/CHRNB3/PRKCG/AKAP5/GABRA6/HTR3B/NRGN
REACTOME_DUAL_INCISION_IN_TC_NER	REACTOME_DUAL_INCISION_IN_TC_NER	18	0.421983	1.62049	0.0335059	0.0903204	0.0568473	708	tags=39%, list=18%, signal=32%	UBB/POLR2L/POLR2J/UBC/RPS27A/UBA52/POLR2H
REACTOME_TRANSCRIPTION_COUPLED_NUCLEOTIDE_EXCISION_REPAIR_TC_NER	REACTOME_TRANSCRIPTION_COUPLED_NUCLEOTIDE_EXCISION_REPAIR_TC_NER	18	0.421983	1.62049	0.0335059	0.0903204	0.0568473	708	tags=39%, list=18%, signal=32%	UBB/POLR2L/POLR2J/UBC/RPS27A/UBA52/POLR2H
REACTOME_GLYCOGEN_METABOLISM	REACTOME_GLYCOGEN_METABOLISM	12	0.5026	1.69981	0.0336849	0.0905218	0.0569741	831	tags=58%, list=21%, signal=46%	UBB/UBC/RPS27A/UBA52/GYS1/CALM1/UGP2
KEGG_VIRAL_MYOCARDITIS	KEGG_VIRAL_MYOCARDITIS	18	0.41969	1.61168	0.0340254	0.0911545	0.0573723	900	tags=67%, list=22%, signal=52%	RAC2/HLA-DPA1/CD86/ICAM1/HLA-A/BID/MYH9/RAC1/HLA-DPB1/EIF4G2/MYH14/ACTB
REACTOME_CARGO_RECOGNITION_FOR_CLATHRIN_MEDIATED_ENDOCYTOSIS	REACTOME_CARGO_RECOGNITION_FOR_CLATHRIN_MEDIATED_ENDOCYTOSIS	26	0.368547	1.5803	0.0343317	0.0916921	0.0577106	856	tags=50%, list=21%, signal=40%	UBB/EGF/ARRB2/UBC/LDLR/RPS27A/SH3KBP1/UBA52/SH3GL2/TGFA/STAM/UBQLN1/AP2A2
REACTOME_CHROMATIN_MODIFYING_ENZYMES	REACTOME_CHROMATIN_MODIFYING_ENZYMES	27	0.364327	1.58502	0.0367016	0.0977207	0.061505	900	tags=48%, list=22%, signal=38%	RUVBL2/NFKB2/RPS2/JMJD6/MORF4L2/OGT/ARID5B/KAT2A/GATAD2A/USP22/PRMT3/SMARCA2/ACTB
KEGG_GLIOMA	KEGG_GLIOMA	17	0.4176	1.58986	0.036893	0.0979301	0.0616369	817	tags=65%, list=20%, signal=52%	PIK3R5/EGF/PLCG2/CDKN1A/CDKN2A/PRKCB/CALM3/CAMK2D/TGFA/SOS1/CALM1
REACTOME_M_PHASE	REACTOME_M_PHASE	61	0.266541	1.43797	0.0384811	0.101834	0.0640939	753	tags=36%, list=19%, signal=30%	UBB/BANF1/HSP90AA1/NUDC/RANGAP1/PSMC3/CHMP2A/UBC/PSME2/PSMA1/RPS27A/CDC26/RPS27/DYNLL1/PRKCB/PSMB1/UBA52/TUBB4B/XPO1/ANAPC16/CHMP2B/SEM1
REACTOME_DNA_REPLICATION	REACTOME_DNA_REPLICATION	23	0.374108	1.55252	0.0397724	0.104614	0.0658434	753	tags=52%, list=19%, signal=43%	UBB/PSMC3/DBF4/UBC/PSME2/PSMA1/RPS27A/CDC26/PSMB1/UBA52/ANAPC16/SEM1
REACTOME_CLATHRIN_MEDIATED_ENDOCYTOSIS	REACTOME_CLATHRIN_MEDIATED_ENDOCYTOSIS	37	0.312738	1.47878	0.0397494	0.104614	0.0658434	900	tags=43%, list=22%, signal=34%	UBB/EGF/HSPA8/ARRB2/PIP5K1C/UBC/LDLR/RPS27A/SH3KBP1/UBA52/SH3GL2/TGFA/STAM/UBQLN1/AP2A2/ACTB
PID_TGFBR_PATHWAY	PID_TGFBR_PATHWAY	10	0.49812	1.58216	0.0408591	0.107147	0.067438	924	tags=60%, list=23%, signal=46%	PPP1R15A/ARRB2/NEDD4L/SOS1/CTNNB1/PPP2CB
REACTOME_CONSTITUTIVE_SIGNALING_BY_ABERRANT_PI3K_IN_CANCER	REACTOME_CONSTITUTIVE_SIGNALING_BY_ABERRANT_PI3K_IN_CANCER	16	0.432338	1.63842	0.0417453	0.109141	0.0686931	837	tags=56%, list=21%, signal=45%	RAC2/EGF/CD86/PIK3AP1/RAC1/HGF/TGFA/VAV1/FGFR1
REACTOME_TRANSLATION_OF_SARSCOV2_STRUCTURAL_PROTEINS	REACTOME_TRANSLATION_OF_SARSCOV2_STRUCTURAL_PROTEINS	13	0.469088	1.63965	0.0422502	0.1098	0.0691076	622	tags=46%, list=15%, signal=39%	UBB/UBC/PRKCSH/RPS27A/MGAT1/UBA52
WP_ADIPOGENESIS	WP_ADIPOGENESIS	26	0.360448	1.54557	0.0421469	0.1098	0.0691076	964	tags=54%, list=24%, signal=41%	SOCS1/PRLR/CFD/CEBPA/DDIT3/NAMPT/CDKN1A/IL6ST/KLF15/PPARD/PPARG/CTNNB1/MEF2D/STAT3
KEGG_SYSTEMIC_LUPUS_ERYTHEMATOSUS	KEGG_SYSTEMIC_LUPUS_ERYTHEMATOSUS	13	0.468722	1.63837	0.0431737	0.111865	0.0704073	715	tags=62%, list=18%, signal=51%	FCGR2B/FCGR2A/FCGR3A/HLA-DPA1/CD86/C1QC/HLA-DPB1/ACTN1
REACTOME_SIGNALING_BY_ERBB2	REACTOME_SIGNALING_BY_ERBB2	12	0.490458	1.65875	0.0434418	0.111892	0.0704242	747	tags=58%, list=18%, signal=48%	UBB/HSP90AA1/EGF/UBC/RPS27A/UBA52/SOS1
REACTOME_OVARIAN_TUMOR_DOMAIN_PROTEASES	REACTOME_OVARIAN_TUMOR_DOMAIN_PROTEASES	10	0.495902	1.57511	0.0433776	0.111892	0.0704242	622	tags=40%, list=15%, signal=34%	UBB/UBC/RPS27A/UBA52
REACTOME_FOXO_MEDIATED_TRANSCRIPTION	REACTOME_FOXO_MEDIATED_TRANSCRIPTION	12	0.489095	1.65413	0.0443711	0.113821	0.0716384	694	tags=50%, list=17%, signal=42%	SFN/BCL2L11/DDIT3/CDKN1A/BTG1/CDKN1B
KEGG_LEUKOCYTE_TRANSENDOTHELIAL_MIGRATION	KEGG_LEUKOCYTE_TRANSENDOTHELIAL_MIGRATION	33	0.308983	1.41497	0.0444531	0.113821	0.0716384	607	tags=39%, list=15%, signal=34%	MMP2/ITGA4/RAC2/CXCR4/PIK3R5/PLCG2/CXCL12/ICAM1/MSN/BCAR1/RAC1/CLDN15/PRKCB
REACTOME_RAC2_GTPASE_CYCLE	REACTOME_RAC2_GTPASE_CYCLE	19	0.412505	1.60148	0.0452484	0.115178	0.0724924	1773	tags=84%, list=44%, signal=48%	RAC2/DOCK2/BRK1/SWAP70/NCKAP1L/VAV1/TRIO/ARHGAP35/TAOK3/BCR/MPP7/CDC42EP4/PLD2/ARHGAP1/VAV2/VANGL1
REACTOME_CYCLIN_D_ASSOCIATED_EVENTS_IN_G1	REACTOME_CYCLIN_D_ASSOCIATED_EVENTS_IN_G1	19	0.41224	1.60045	0.0452484	0.115178	0.0724924	694	tags=53%, list=17%, signal=44%	UBB/CDKN2C/CCND2/UBC/CDKN1A/CDKN2A/RPS27A/LYN/UBA52/CDKN1B
REACTOME_ANTI_INFLAMMATORY_RESPONSE_FAVOURING_LEISHMANIA_PARASITE_INFECTION	REACTOME_ANTI_INFLAMMATORY_RESPONSE_FAVOURING_LEISHMANIA_PARASITE_INFECTION	31	0.345179	1.55053	0.0455458	0.115596	0.0727556	821	tags=48%, list=20%, signal=39%	ADCY7/MC1R/FCGR2A/CD163/PLCG2/GNAS/FCGR3A/CYSLTR1/LYN/GNB2/SYK/MYH9/HCK/CALM1/RHBDF2
PID_IL8_CXCR2_PATHWAY	PID_IL8_CXCR2_PATHWAY	14	0.45615	1.63913	0.0463735	0.117313	0.073836	716	tags=57%, list=18%, signal=47%	RAC2/GNA15/ARRB2/DOCK2/LYN/PRKCB/ELMO1/HCK
REACTOME_CYCLIN_A_CDK2_ASSOCIATED_EVENTS_AT_S_PHASE_ENTRY	REACTOME_CYCLIN_A_CDK2_ASSOCIATED_EVENTS_AT_S_PHASE_ENTRY	20	0.385858	1.52888	0.0464925	0.117313	0.073836	753	tags=60%, list=19%, signal=49%	UBB/PSMC3/UBC/PSME2/CABLES1/PSMA1/CDKN1A/RPS27A/PSMB1/UBA52/CDKN1B/SEM1
REACTOME_SIGNALING_BY_NOTCH3	REACTOME_SIGNALING_BY_NOTCH3	17	0.403842	1.53749	0.0475791	0.119385	0.0751403	787	tags=47%, list=19%, signal=38%	UBB/EGF/UBC/RPS27A/IKZF1/UBA52/MIB1/KAT2A
KEGG_BLADDER_CANCER	KEGG_BLADDER_CANCER	10	0.482441	1.53236	0.0475889	0.119385	0.0751403	465	tags=50%, list=11%, signal=44%	MMP2/PGF/EGF/CDKN1A/CDKN2A
REACTOME_INTRINSIC_PATHWAY_FOR_APOPTOSIS	REACTOME_INTRINSIC_PATHWAY_FOR_APOPTOSIS	15	0.448658	1.67124	0.0483602	0.12097	0.0761382	606	tags=47%, list=15%, signal=40%	BMF/SFN/BCL2L11/APAF1/CDKN2A/BID/DYNLL1
KEGG_ACUTE_MYELOID_LEUKEMIA	KEGG_ACUTE_MYELOID_LEUKEMIA	11	0.465155	1.52601	0.0486547	0.121357	0.0763816	1188	tags=73%, list=29%, signal=52%	CEBPA/EIF4EBP1/PIK3R5/SOS1/PPARD/STAT3/PIK3CB/RPS6KB2
WP_GLUCOCORTICOID_RECEPTOR_PATHWAY	WP_GLUCOCORTICOID_RECEPTOR_PATHWAY	18	0.402567	1.54593	0.0490898	0.122092	0.076844	210	tags=28%, list=5%, signal=26%	PTGES3/HSP90AA1/CDC42EP3/B3GNT5/NFKB2
REACTOME_MAPK_FAMILY_SIGNALING_CASCADES	REACTOME_MAPK_FAMILY_SIGNALING_CASCADES	78	0.244709	1.40593	0.0502651	0.124658	0.0784589	837	tags=36%, list=21%, signal=29%	DNAJB1/UBB/MMP2/HSPB1/DUSP2/CDC42EP3/PSMC3/EGF/DUSP10/ARRB2/UBC/PSME2/PSMA1/RPS27A/RAC1/PSMB1/UBA52/IL6ST/CSF2RA/CAMK2D/XPO1/HGF/TGFA/SOS1/SEM1/PEBP1/CALM1/FGFR1
REACTOME_SEPARATION_OF_SISTER_CHROMATIDS	REACTOME_SEPARATION_OF_SISTER_CHROMATIDS	38	0.309487	1.46487	0.0510167	0.126161	0.0794053	753	tags=45%, list=19%, signal=37%	UBB/NUDC/RANGAP1/PSMC3/UBC/PSME2/PSMA1/RPS27A/CDC26/RPS27/DYNLL1/PSMB1/UBA52/TUBB4B/XPO1/ANAPC16/SEM1
REACTOME_P75_NTR_RECEPTOR_MEDIATED_SIGNALLING	REACTOME_P75_NTR_RECEPTOR_MEDIATED_SIGNALLING	31	0.333979	1.50023	0.0527848	0.130163	0.0819238	968	tags=55%, list=24%, signal=42%	UBB/BCL2L11/NGFR/UBC/SQSTM1/MCF2L/RPS27A/FGD2/RAC1/UBA52/SOS1/VAV1/TRIO/AKAP13/GNA13/ARHGEF2/RIPK2
REACTOME_SYNTHESIS_OF_DNA	REACTOME_SYNTHESIS_OF_DNA	21	0.384666	1.53972	0.0537701	0.131102	0.0825154	753	tags=52%, list=19%, signal=43%	UBB/PSMC3/UBC/PSME2/PSMA1/RPS27A/CDC26/PSMB1/UBA52/ANAPC16/SEM1
WP_ENDOCHONDRAL_OSSIFICATION	WP_ENDOCHONDRAL_OSSIFICATION	17	0.395595	1.50609	0.0536955	0.131102	0.0825154	837	tags=47%, list=21%, signal=37%	SERPINH1/RUNX3/SCIN/ADAMTS1/DDR2/CHST11/CALM1/FGFR1
WP_ENDOCHONDRAL_OSSIFICATION_WITH_SKELETAL_DYSPLASIAS	WP_ENDOCHONDRAL_OSSIFICATION_WITH_SKELETAL_DYSPLASIAS	17	0.395595	1.50609	0.0536955	0.131102	0.0825154	837	tags=47%, list=21%, signal=37%	SERPINH1/RUNX3/SCIN/ADAMTS1/DDR2/CHST11/CALM1/FGFR1
REACTOME_RAC3_GTPASE_CYCLE	REACTOME_RAC3_GTPASE_CYCLE	23	0.361163	1.4988	0.0534687	0.131102	0.0825154	978	tags=57%, list=24%, signal=43%	SLC1A5/ARHGAP15/SNAP23/BRK1/BAIAP2/SWAP70/SRGAP2/NCKAP1L/RAPGEF1/TRIO/ARHGAP35/ARHGAP6/TAOK3
KEGG_PANCREATIC_CANCER	KEGG_PANCREATIC_CANCER	15	0.436681	1.62662	0.0541058	0.131551	0.082798	732	tags=47%, list=18%, signal=38%	RAC2/PGF/PIK3R5/EGF/CDKN2A/RAC1/TGFA
WP_ERBB_SIGNALING_PATHWAY	WP_ERBB_SIGNALING_PATHWAY	21	0.383432	1.53478	0.0548142	0.132901	0.0836477	747	tags=48%, list=18%, signal=39%	BCL2L11/EIF4EBP1/EGF/PLCG2/CDKN1A/PRKCB/CAMK2D/CDKN1B/TGFA/SOS1
WP_MYOMETRIAL_RELAXATION_AND_CONTRACTION_PATHWAYS	WP_MYOMETRIAL_RELAXATION_AND_CONTRACTION_PATHWAYS	42	0.301837	1.46858	0.0552044	0.133475	0.0840085	653	tags=33%, list=16%, signal=28%	CNN2/ADCY7/ATF3/SFN/PLCG2/ARRB2/GNAS/MAFF/PRKCH/GNB2/PRKCB/RGS2/CALM3/CAMK2D
KEGG_PROSTATE_CANCER	KEGG_PROSTATE_CANCER	17	0.39268	1.49499	0.055741	0.134398	0.0845894	897	tags=71%, list=22%, signal=55%	HSP90AA1/HSP90AB1/PIK3R5/EGF/GSTP1/CDKN1A/HSP90B1/CDKN1B/TGFA/SOS1/FGFR1/CTNNB1
REACTOME_MITOTIC_G1_PHASE_AND_G1_S_TRANSITION	REACTOME_MITOTIC_G1_PHASE_AND_G1_S_TRANSITION	38	0.305425	1.44564	0.0560245	0.134707	0.0847841	753	tags=45%, list=19%, signal=37%	UBB/CDKN2C/PSMC3/CCND2/DBF4/UBC/PSME2/CABLES1/PSMA1/CDKN1A/CDKN2A/RPS27A/LYN/PSMB1/UBA52/CDKN1B/SEM1
REACTOME_DEATH_RECEPTOR_SIGNALLING	REACTOME_DEATH_RECEPTOR_SIGNALLING	41	0.299237	1.45807	0.0568885	0.136407	0.0858538	968	tags=51%, list=24%, signal=39%	UBB/BCL2L11/NGFR/UBC/SQSTM1/TRAF2/MCF2L/RPS27A/OTULIN/FGD2/RAC1/UBA52/SOS1/VAV1/RACK1/TRIO/AKAP13/CFLAR/GNA13/ARHGEF2/RIPK2
KEGG_ERBB_SIGNALING_PATHWAY	KEGG_ERBB_SIGNALING_PATHWAY	21	0.380329	1.52236	0.0589904	0.140669	0.0885368	747	tags=48%, list=18%, signal=39%	EIF4EBP1/PIK3R5/EGF/PLCG2/CDKN1A/PRKCB/CAMK2D/CDKN1B/TGFA/SOS1
REACTOME_SIGNALING_BY_TGFB_FAMILY_MEMBERS	REACTOME_SIGNALING_BY_TGFB_FAMILY_MEMBERS	21	0.380282	1.52217	0.0589904	0.140669	0.0885368	781	tags=43%, list=19%, signal=35%	PPP1R15A/UBB/UBC/RPS27A/SMAD1/NEDD4L/UBA52/XPO1/UBE2D3
REACTOME_TRANS_GOLGI_NETWORK_VESICLE_BUDDING	REACTOME_TRANS_GOLGI_NETWORK_VESICLE_BUDDING	19	0.3987	1.54788	0.0594029	0.141265	0.0889116	409	tags=32%, list=10%, signal=29%	FTL/CTSZ/HSPA8/CHMP2A/SNAP23/FTH1
WP_MBDNF_AND_PROBDNF_REGULATION_OF_GABA_NEUROTRANSMISSION	WP_MBDNF_AND_PROBDNF_REGULATION_OF_GABA_NEUROTRANSMISSION	12	-0.530526	-1.53468	0.0602941	0.142993	0.089999	477	tags=33%, list=12%, signal=29%	GABRA1/BDNF/GABRD/GABRA6
REACTOME_CELLULAR_SENESCENCE	REACTOME_CELLULAR_SENESCENCE	30	0.322671	1.43393	0.0626448	0.148163	0.093253	700	tags=37%, list=17%, signal=31%	UBB/CDKN2C/UBC/CDKN1A/CDKN2A/RPS27A/CDC26/BMI1/UBA52/CDKN1B/ANAPC16
REACTOME_TRANSCRIPTIONAL_ACTIVITY_OF_SMAD2_SMAD3_SMAD4_HETEROTRIMER	REACTOME_TRANSCRIPTIONAL_ACTIVITY_OF_SMAD2_SMAD3_SMAD4_HETEROTRIMER	14	0.435735	1.56577	0.0641666	0.151349	0.0952588	1339	tags=71%, list=33%, signal=48%	UBB/UBC/RPS27A/NEDD4L/UBA52/UBE2D3/CDK9/RBL1/STAT1/PPM1A
WP_P38_MAPK_SIGNALING_PATHWAY	WP_P38_MAPK_SIGNALING_PATHWAY	12	0.466433	1.57749	0.0649011	0.152667	0.0960881	1408	tags=75%, list=35%, signal=49%	HSPB1/DDIT3/TRAF2/RAC1/PLA2G4A/MEF2D/MAPKAPK5/STAT1/MAP3K5
REACTOME_INTERLEUKIN_4_AND_INTERLEUKIN_13_SIGNALING	REACTOME_INTERLEUKIN_4_AND_INTERLEUKIN_13_SIGNALING	30	0.320408	1.42387	0.0662244	0.155359	0.0977822	696	tags=43%, list=17%, signal=36%	SOCS1/MMP2/HMOX1/HSP90AA1/TNFRSF1B/ANXA1/HSPA8/CDKN1A/ICAM1/IL18/ALOX5/HSP90B1/HGF
REACTOME_CELL_CYCLE_CHECKPOINTS	REACTOME_CELL_CYCLE_CHECKPOINTS	53	0.259351	1.36587	0.0681621	0.159474	0.100372	700	tags=38%, list=17%, signal=32%	UBB/SFN/NUDC/RANGAP1/PSMC3/DBF4/UBC/PSME2/PSMA1/CDKN1A/CDKN2A/RPS27A/CDC26/RPS27/DYNLL1/PSMB1/UBA52/XPO1/CDKN1B/ANAPC16
PID_P53_DOWNSTREAM_PATHWAY	PID_P53_DOWNSTREAM_PATHWAY	32	0.309144	1.40784	0.0695281	0.162232	0.102108	839	tags=44%, list=21%, signal=35%	MMP2/CASP1/ATF3/SFN/RNF144B/IRF5/APAF1/CDKN1A/BID/HGF/TGFA/KAT2A/MCL1/NDRG1
REACTOME_SIGNALING_BY_FGFR3	REACTOME_SIGNALING_BY_FGFR3	10	0.481855	1.5305	0.070028	0.162961	0.102567	924	tags=60%, list=23%, signal=46%	UBB/UBC/RPS27A/UBA52/SOS1/PPP2CB
REACTOME_TRANSLOCATION_OF_SLC2A4_GLUT4_TO_THE_PLASMA_MEMBRANE	REACTOME_TRANSLOCATION_OF_SLC2A4_GLUT4_TO_THE_PLASMA_MEMBRANE	19	0.383652	1.48947	0.0709678	0.164706	0.103665	929	tags=53%, list=23%, signal=41%	SFN/SNAP23/MYH9/RAC1/TUBB4B/RHOQ/CALM1/TBC1D4/ACTB/TUBA1B
PID_CASPASE_PATHWAY	PID_CASPASE_PATHWAY	13	0.449338	1.57061	0.0719249	0.166482	0.104783	886	tags=54%, list=22%, signal=42%	CASP1/APAF1/TRAF2/CASP4/BID/APP/VIM
REACTOME_NUCLEAR_ENVELOPE_NE_REASSEMBLY	REACTOME_NUCLEAR_ENVELOPE_NE_REASSEMBLY	10	0.480319	1.52562	0.0728291	0.167369	0.105341	929	tags=60%, list=23%, signal=46%	BANF1/RANGAP1/CHMP2A/TUBB4B/CHMP2B/TUBA1B
WP_TRANSLATION_FACTORS	WP_TRANSLATION_FACTORS	10	0.477059	1.51526	0.0728291	0.167369	0.105341	882	tags=80%, list=22%, signal=63%	EEF1B2/EIF4EBP1/EIF1/EEF1A1/EIF5/EIF2S2/EIF4A2/PABPC1
REACTOME_NOTCH1_INTRACELLULAR_DOMAIN_REGULATES_TRANSCRIPTION	REACTOME_NOTCH1_INTRACELLULAR_DOMAIN_REGULATES_TRANSCRIPTION	11	0.454779	1.49197	0.0728863	0.167369	0.105341	787	tags=55%, list=19%, signal=44%	UBB/UBC/RPS27A/UBA52/TLE3/KAT2A
WP_INSULIN_SIGNALING	WP_INSULIN_SIGNALING	32	0.307899	1.40217	0.0730935	0.167402	0.105362	860	tags=47%, list=21%, signal=37%	SOCS1/RAC2/EIF4EBP1/SNAP23/PRKCH/RAC1/PRKCB/XBP1/RRAD/SOS1/FLOT2/RHOQ/RAPGEF1/GYS1/TBC1D4
WP_GPR143_IN_MELANOCYTES_AND_RETINAL_PIGMENT_EPITHELIUM_CELLS	WP_GPR143_IN_MELANOCYTES_AND_RETINAL_PIGMENT_EPITHELIUM_CELLS	12	0.453105	1.53242	0.0733055	0.167445	0.105389	740	tags=50%, list=18%, signal=41%	MC1R/GNA15/ARRB2/GNAS/PRKCB/MITF
REACTOME_REGULATION_OF_TNFR1_SIGNALING	REACTOME_REGULATION_OF_TNFR1_SIGNALING	13	0.447862	1.56546	0.073781	0.167649	0.105518	907	tags=62%, list=22%, signal=48%	UBB/UBC/TRAF2/RPS27A/OTULIN/UBA52/RACK1/CFLAR
REACTOME_NUCLEOTIDE_EXCISION_REPAIR	REACTOME_NUCLEOTIDE_EXCISION_REPAIR	21	0.361834	1.44833	0.0736071	0.167649	0.105518	900	tags=43%, list=22%, signal=33%	UBB/POLR2L/POLR2J/UBC/RPS27A/UBA52/POLR2H/TCEA1/ACTB
WP_P53_TRANSCRIPTIONAL_GENE_NETWORK	WP_P53_TRANSCRIPTIONAL_GENE_NETWORK	19	0.382009	1.48309	0.0741219	0.167984	0.105728	458	tags=37%, list=11%, signal=33%	SESN2/SFN/IRF5/APAF1/SLC7A11/CDKN1A/ICAM1
WP_CCL18_SIGNALING_PATHWAY	WP_CCL18_SIGNALING_PATHWAY	12	0.451631	1.52743	0.0751731	0.169923	0.106949	120	tags=25%, list=3%, signal=24%	MIAT/MMP2/ATF3
REACTOME_TNF_SIGNALING	REACTOME_TNF_SIGNALING	14	0.426067	1.53103	0.0754073	0.170009	0.107003	907	tags=57%, list=22%, signal=44%	UBB/UBC/TRAF2/RPS27A/OTULIN/UBA52/RACK1/CFLAR
KEGG_APOPTOSIS	KEGG_APOPTOSIS	13	0.427942	1.49583	0.0771605	0.173511	0.109207	553	tags=38%, list=14%, signal=33%	PIK3R5/APAF1/TRAF2/BID/IRAK3
WP_MECP2_AND_ASSOCIATED_RETT_SYNDROME	WP_MECP2_AND_ASSOCIATED_RETT_SYNDROME	18	-0.457827	-1.49005	0.0784314	0.175913	0.110719	849	tags=44%, list=21%, signal=35%	MYT1/TET1/GRIA3/GAD1/BDNF/GRIN1/E2F1/POU4F1
KEGG_MTOR_SIGNALING_PATHWAY	KEGG_MTOR_SIGNALING_PATHWAY	11	0.448278	1.47065	0.0787172	0.176099	0.110836	489	tags=36%, list=12%, signal=32%	PGF/EIF4EBP1/PIK3R5/RPS6
WP_APOPTOSISRELATED_NETWORK_DUE_TO_ALTERED_NOTCH3_IN_OVARIAN_CANCER	WP_APOPTOSISRELATED_NETWORK_DUE_TO_ALTERED_NOTCH3_IN_OVARIAN_CANCER	13	0.44161	1.5436	0.0793493	0.177057	0.111439	968	tags=77%, list=24%, signal=59%	HSPD1/HSPB1/NQO1/SQSTM1/CDKN1A/APOE/CDKN1B/APP/VIM/RIPK2
BIOCARTA_KERATINOCYTE_PATHWAY	BIOCARTA_KERATINOCYTE_PATHWAY	10	0.471862	1.49876	0.0812325	0.180794	0.113791	607	tags=60%, list=15%, signal=51%	TNFRSF1B/CEBPA/EGF/TRAF2/PRKCH/PRKCB
KEGG_LYSINE_DEGRADATION	KEGG_LYSINE_DEGRADATION	12	0.448302	1.51617	0.0817098	0.181392	0.114167	2237	tags=100%, list=55%, signal=45%	PLOD1/PLOD3/ALDH2/ALDH3A2/NSD3/PIPOX/BBOX1/AASDH/SETD1A/ALDH7A1/ACAT1/EHMT2
REACTOME_MITOCHONDRIAL_BIOGENESIS	REACTOME_MITOCHONDRIAL_BIOGENESIS	15	0.38847	1.44704	0.0828025	0.183348	0.115399	933	tags=53%, list=23%, signal=41%	HSPA9/ATP5F1B/ATP5F1E/ATP5PD/APOO/CALM1/MEF2D/CHCHD3
REACTOME_NCAM_SIGNALING_FOR_NEURITE_OUT_GROWTH	REACTOME_NCAM_SIGNALING_FOR_NEURITE_OUT_GROWTH	12	-0.504721	-1.46003	0.0852941	0.188385	0.118569	924	tags=42%, list=23%, signal=32%	COL9A2/COL6A6/CACNB1/CACNA1G/SPTB
PID_RAC1_PATHWAY	PID_RAC1_PATHWAY	10	0.469099	1.48998	0.0868347	0.191301	0.120404	964	tags=70%, list=24%, signal=53%	PIP5K1C/BRK1/BAIAP2/BCAR1/RAC1/CTNNB1/STAT3
PID_ERBB1_DOWNSTREAM_PATHWAY	PID_ERBB1_DOWNSTREAM_PATHWAY	19	0.375469	1.45769	0.0877895	0.192915	0.12142	808	tags=47%, list=20%, signal=38%	SFN/EGF/RPS6/BRK1/SMAD1/BAIAP2/RAC1/SOS1/PEBP1
REACTOME_SIGNALING_BY_NOTCH2	REACTOME_SIGNALING_BY_NOTCH2	12	0.441087	1.49177	0.0891803	0.194532	0.122438	645	tags=50%, list=16%, signal=42%	MDK/UBB/UBC/RPS27A/UBA52/MIB1
REACTOME_G2_M_CHECKPOINTS	REACTOME_G2_M_CHECKPOINTS	26	0.327919	1.40609	0.0891979	0.194532	0.122438	622	tags=38%, list=15%, signal=33%	UBB/SFN/PSMC3/DBF4/UBC/PSME2/PSMA1/RPS27A/PSMB1/UBA52
REACTOME_CELL_CYCLE_MITOTIC	REACTOME_CELL_CYCLE_MITOTIC	94	0.213529	1.29581	0.0891892	0.194532	0.122438	753	tags=33%, list=19%, signal=27%	UBB/CDKN2C/BANF1/HSP90AA1/NUDC/RANGAP1/HSP90AB1/PSMC3/CCND2/DBF4/CHMP2A/UBC/PSME2/CABLES1/PSMA1/CDKN1A/CDKN2A/RPS27A/LYN/CDC26/RPS27/DYNLL1/PRKCB/PSMB1/UBA52/TUBB4B/XPO1/CDKN1B/ANAPC16/CHMP2B/SEM1
REACTOME_PLASMA_LIPOPROTEIN_ASSEMBLY_REMODELING_AND_CLEARANCE	REACTOME_PLASMA_LIPOPROTEIN_ASSEMBLY_REMODELING_AND_CLEARANCE	16	0.37704	1.42886	0.0903226	0.196	0.123362	909	tags=56%, list=22%, signal=44%	UBB/UBC/LDLR/RPS27A/UBA52/APOE/SOAT1/AP2A2/PCSK5
WP_EGFR_TYROSINE_KINASE_INHIBITOR_RESISTANCE	WP_EGFR_TYROSINE_KINASE_INHIBITOR_RESISTANCE	20	0.344118	1.3635	0.0902778	0.196	0.123362	747	tags=45%, list=18%, signal=37%	BCL2L11/EIF4EBP1/EGF/PLCG2/RPS6/PRKCB/HGF/TGFA/SOS1
PID_MYC_ACTIV_PATHWAY	PID_MYC_ACTIV_PATHWAY	19	0.350625	1.36124	0.0909091	0.196781	0.123853	232	tags=26%, list=6%, signal=25%	RUVBL2/HSPD1/HSP90AA1/HSPA4/CCND2
REACTOME_ABC_FAMILY_PROTEINS_MEDIATED_TRANSPORT	REACTOME_ABC_FAMILY_PROTEINS_MEDIATED_TRANSPORT	22	0.350843	1.43169	0.0913561	0.197256	0.124152	848	tags=50%, list=21%, signal=40%	UBB/PSMC3/UBC/PSME2/PSMA1/RPS27A/PSMB1/UBA52/EIF2S2/SEM1/ABCC5
PID_SYNDECAN_4_PATHWAY	PID_SYNDECAN_4_PATHWAY	14	0.412464	1.48215	0.0922683	0.19824	0.124771	837	tags=50%, list=21%, signal=40%	MDK/CXCR4/CXCL12/SDCBP/RAC1/ACTN1/FGFR1
REACTOME_RHOQ_GTPASE_CYCLE	REACTOME_RHOQ_GTPASE_CYCLE	14	0.412226	1.4813	0.0922683	0.19824	0.124771	782	tags=43%, list=19%, signal=35%	CDC42EP3/SLC1A5/SNAP23/SLC4A7/SRGAP2/RHOQ
WP_GASTRIN_SIGNALING_PATHWAY	WP_GASTRIN_SIGNALING_PATHWAY	24	0.331905	1.39411	0.0928571	0.199012	0.125258	964	tags=62%, list=24%, signal=48%	EIF4EBP1/ARRB2/PRKCH/CDKN1A/CDKN2A/RPS6/BCAR1/RAC1/PRKD2/CDKN1B/SOS1/PPARG/CTNNB1/MEF2D/STAT3

## Sheet: EC GSEA
ID	Description	setSize	enrichmentScore	NES	pvalue	p.adjust	qvalue	rank	leading_edge	core_enrichment
REACTOME_ATTENUATION_PHASE	REACTOME_ATTENUATION_PHASE	18	0.915148	3.84691	1e-10	2.318e-08	1.99789e-08	196	tags=94%, list=4%, signal=91%	HSPA6/HSPH1/DNAJB1/MRPL18/FKBP4/HSP90AA1/HSPA1A/HSPB1/PTGES3/HSP90AB1/DEDD2/HSPA1B/HSPA8/SERPINH1/DNAJB6/HSPA1L/UBB
REACTOME_HSF1_ACTIVATION	REACTOME_HSF1_ACTIVATION	18	0.896025	3.76653	1e-10	2.318e-08	1.99789e-08	196	tags=89%, list=4%, signal=85%	HSPA6/HSPH1/DNAJB1/MRPL18/FKBP4/HSP90AA1/HSPA1A/HSPB1/PTGES3/HSP90AB1/DEDD2/HSPA1B/SERPINH1/DNAJB6/HSPA1L/UBB
REACTOME_HSF1_DEPENDENT_TRANSACTIVATION	REACTOME_HSF1_DEPENDENT_TRANSACTIVATION	22	0.844292	3.75076	1e-10	2.318e-08	1.99789e-08	385	tags=86%, list=8%, signal=79%	HSPA6/HSPH1/DNAJB1/MRPL18/FKBP4/HSP90AA1/HSPA1A/HSPB1/PTGES3/HSP90AB1/DEDD2/HSPA1B/HSPA8/SERPINH1/DNAJB6/HSPA1L/UBB/HSPB8/CRYAB
REACTOME_CELLULAR_RESPONSE_TO_HEAT_STRESS	REACTOME_CELLULAR_RESPONSE_TO_HEAT_STRESS	48	0.668831	3.71233	1e-10	2.318e-08	1.99789e-08	196	tags=46%, list=4%, signal=44%	HSPA6/HSPH1/DNAJB1/HSPA4L/MRPL18/FKBP4/BAG3/HSP90AA1/HSPA1A/HSPB1/PTGES3/ST13/HSP90AB1/DEDD2/HSPA1B/HSPA8/SERPINH1/HSPA4/HSPA9/DNAJB6/HSPA1L/UBB
REACTOME_REGULATION_OF_HSF1_MEDIATED_HEAT_SHOCK_RESPONSE	REACTOME_REGULATION_OF_HSF1_MEDIATED_HEAT_SHOCK_RESPONSE	40	0.689513	3.68675	1e-10	2.318e-08	1.99789e-08	196	tags=48%, list=4%, signal=46%	HSPA6/HSPH1/DNAJB1/HSPA4L/MRPL18/FKBP4/BAG3/HSPA1A/HSPB1/ST13/DEDD2/HSPA1B/HSPA8/SERPINH1/HSPA4/HSPA9/DNAJB6/HSPA1L/UBB
REACTOME_HSP90_CHAPERONE_CYCLE_FOR_STEROID_HORMONE_RECEPTORS_SHR_IN_THE_PRESENCE_OF_LIGAND	REACTOME_HSP90_CHAPERONE_CYCLE_FOR_STEROID_HORMONE_RECEPTORS_SHR_IN_THE_PRESENCE_OF_LIGAND	20	0.737613	3.23918	1.39204e-09	2.68895e-07	2.31762e-07	175	tags=60%, list=4%, signal=58%	DNAJB1/DNAJA4/FKBP4/HSP90AA1/HSPA1A/PTGES3/HSP90AB1/STIP1/DNAJA1/HSPA1B/HSPA8/HSPA1L
REACTOME_REGULATED_NECROSIS	REACTOME_REGULATED_NECROSIS	23	0.607912	2.74954	5.54022e-07	9.17302e-05	7.90627e-05	767	tags=65%, list=17%, signal=55%	CASP5/HSP90AA1/CASP1/MLKL/TRAF2/HMGB1/UBB/FAS/IRF1/CASP4/BIRC3/UBC/OGT/SDCBP/CASP3
REACTOME_SIGNALING_BY_INTERLEUKINS	REACTOME_SIGNALING_BY_INTERLEUKINS	134	0.280194	1.93505	1.94893e-06	0.000282351	0.00024336	669	tags=33%, list=15%, signal=29%	CSF3/HSP90AA1/CASP1/ANXA1/GATA3/MYC/HSPA8/SOD1/HSPA9/TRAF2/IL3RA/HMGB1/IL32/IL6/UBB/TCP1/SOD2/CXCL8/CSF1/CNN2/PPP2CB/CXCL1/TRAF6/MCL1/SQSTM1/IL1RAP/RPS6KA3/DUSP3/TNIP2/HMOX1/IL20RB/RIPK2/JUN/MSN/ZEB1/CEBPD/HNRNPA2B1/HNRNPF/UBC/APP/RAPGEF1/CDKN1A/SOCS5/RPS6KA5
KEGG_ANTIGEN_PROCESSING_AND_PRESENTATION	KEGG_ANTIGEN_PROCESSING_AND_PRESENTATION	20	0.608766	2.67336	4.44784e-06	0.000572783	0.000493684	175	tags=40%, list=4%, signal=39%	HSPA6/HSP90AA1/HSPA1A/HSP90AB1/HSPA1B/HSPA8/HSPA4/HSPA1L
KEGG_SPLICEOSOME	KEGG_SPLICEOSOME	29	0.505366	2.417	1.61757e-05	0.00187476	0.00161587	221	tags=28%, list=5%, signal=26%	HSPA6/HSPA1A/HSPA1B/SNRPA/HSPA8/BCAS2/HSPA1L/HNRNPU
PID_SMAD2_3NUCLEAR_PATHWAY	PID_SMAD2_3NUCLEAR_PATHWAY	22	0.551344	2.44934	2.14537e-05	0.00226044	0.00194829	683	tags=55%, list=15%, signal=47%	CDKN2B/GATA3/MYC/HSPA8/SERPINE1/ATF3/SKI/JUN/SAP30/LAMC1/CDKN1A/NR3C1
REACTOME_SENSORY_PERCEPTION	REACTOME_SENSORY_PERCEPTION	51	-0.515321	-2.0076	3.04424e-05	0.00294022	0.00253419	754	tags=43%, list=16%, signal=36%	SLC26A5/BSN/ATP2B2/RETSAT/TPRN/GRM4/SYN1/MYO3A/TAS1R1/GPC5/AKR1C3/PCLO/GPIHBP1/SCNN1B/GPC6/OR8A1/OR5V1/SYP/ABCA4/LHFPL5/CABP1/SCNN1D
WP_PARKINUBIQUITIN_PROTEASOMAL_SYSTEM_PATHWAY	WP_PARKINUBIQUITIN_PROTEASOMAL_SYSTEM_PATHWAY	21	0.561544	2.46308	3.41216e-05	0.00304207	0.00262198	175	tags=38%, list=4%, signal=37%	HSPA6/HSPA1A/CASP1/HSPA1B/HSPA8/HSPA4/HSPA9/HSPA1L
PID_FRA_PATHWAY	PID_FRA_PATHWAY	13	0.679376	2.5504	4.56049e-05	0.00339666	0.00292759	886	tags=85%, list=19%, signal=68%	MGP/THBD/FOSL1/IL6/CXCL8/PLAUR/HMOX1/JUN/JUND/FOSL2/GJA1
REACTOME_ESR_MEDIATED_SIGNALING	REACTOME_ESR_MEDIATED_SIGNALING	45	0.397524	2.11574	4.68909e-05	0.00339666	0.00292759	527	tags=31%, list=11%, signal=28%	FKBP4/FOSB/HSP90AA1/HSPB1/PTGES3/GATA3/HSP90AB1/MYC/PPID/NRIP1/GNB5/HBEGF/JUN/TLE3
KEGG_NEUROACTIVE_LIGAND_RECEPTOR_INTERACTION	KEGG_NEUROACTIVE_LIGAND_RECEPTOR_INTERACTION	41	-0.5482	-2.0619	4.22306e-05	0.00339666	0.00292759	875	tags=61%, list=19%, signal=50%	LPAR1/SSTR2/GABRB3/GLRA2/S1PR3/OPRM1/GRM8/SSTR1/CYSLTR2/GRM4/ADORA2B/P2RY14/GABRG3/GRIA3/PTH1R/SCTR/GRIK4/CHRNB4/GRM2/GRIA2/MCHR2/TRHR/GLRB/GNRHR/F2RL3
REACTOME_GENE_AND_PROTEIN_EXPRESSION_BY_JAK_STAT_SIGNALING_AFTER_INTERLEUKIN_12_STIMULATION	REACTOME_GENE_AND_PROTEIN_EXPRESSION_BY_JAK_STAT_SIGNALING_AFTER_INTERLEUKIN_12_STIMULATION	11	0.705243	2.45038	6.98831e-05	0.0046673	0.00402277	590	tags=73%, list=13%, signal=64%	SOD1/HSPA9/TCP1/SOD2/CNN2/MSN/HNRNPA2B1/HNRNPF
KEGG_NOD_LIKE_RECEPTOR_SIGNALING_PATHWAY	KEGG_NOD_LIKE_RECEPTOR_SIGNALING_PATHWAY	25	0.505558	2.29758	7.24861e-05	0.0046673	0.00402277	440	tags=44%, list=10%, signal=40%	CASP5/HSP90AA1/CASP1/HSP90AB1/SUGT1/IL6/CXCL8/CXCL1/TRAF6/BIRC3/RIPK2
REACTOME_ESTROGEN_DEPENDENT_GENE_EXPRESSION	REACTOME_ESTROGEN_DEPENDENT_GENE_EXPRESSION	26	0.481658	2.19788	8.40267e-05	0.00512563	0.0044178	124	tags=27%, list=3%, signal=26%	FKBP4/FOSB/HSP90AA1/PTGES3/GATA3/HSP90AB1/MYC
NABA_MATRISOME	NABA_MATRISOME	215	-0.357273	-1.62791	0.000107838	0.00624919	0.00538621	1238	tags=43%, list=27%, signal=33%	FGF1/ADAM22/POMZP3/EYS/SEMA6D/NRG3/ANOS1/COL6A2/P3H2/IGFBP4/SERPINI1/ADAMTS4/PXDNL/FSTL3/PRELP/COL22A1/COL15A1/ADAMTS15/MEGF11/DCN/COL26A1/S100B/MATN2/COL13A1/PCSK6/TNFSF10/LAMB1/COL11A1/NRG2/CRISPLD2/ADAMTSL1/ECM2/CLEC11A/COLEC12/ZP3/COL3A1/SPP1/C1QA/CELA1/WNT5A/OGN/ADAM19/PTN/C17orf58/C1QTNF1/CTSO/ANGPTL7/CILP/COL9A1/LUM/CSPG4/COL10A1/CLEC19A/HMCN2/VIT/GPC5/PAPLN/PAPPA/THBS2/EFEMP2/GDF5/SMOC2/V…
PID_AP1_PATHWAY	PID_AP1_PATHWAY	18	0.562593	2.36491	0.000116471	0.0064281	0.00554041	911	tags=72%, list=20%, signal=58%	FOSB/MYC/FOSL1/IL6/CXCL8/MAFG/ATF3/JUN/NR3C1/JUND/FOSL2/GJA1/ETS1
WP_EXERCISEINDUCED_CIRCADIAN_REGULATION	WP_EXERCISEINDUCED_CIRCADIAN_REGULATION	18	0.558093	2.346	0.000129323	0.00651676	0.00561682	778	tags=61%, list=17%, signal=51%	DNAJA1/HSPA8/PPP2CB/AZIN1/UGP2/QKI/NR1D2/PURA/CRY1/EIF4G2/DAZAP2
REACTOME_DDX58_IFIH1_MEDIATED_INDUCTION_OF_INTERFERON_ALPHA_BETA	REACTOME_DDX58_IFIH1_MEDIATED_INDUCTION_OF_INTERFERON_ALPHA_BETA	25	0.493069	2.24082	0.000126737	0.00651676	0.00561682	626	tags=48%, list=14%, signal=42%	HSP90AA1/HSP90AB1/TRAF2/HMGB1/UBB/SIKE1/TRIM25/CASP10/TRAF6/TRAF3/UBC/APP
REACTOME_SENESCENCE_ASSOCIATED_SECRETORY_PHENOTYPE_SASP	REACTOME_SENESCENCE_ASSOCIATED_SECRETORY_PHENOTYPE_SASP	18	0.553346	2.32604	0.000159846	0.00753692	0.00649611	660	tags=56%, list=14%, signal=48%	CDKN2B/IL6/UBB/CXCL8/CDC26/RPS6KA3/JUN/UBC/ANAPC16/CDKN1A
REACTOME_ASSOCIATION_OF_TRIC_CCT_WITH_TARGET_PROTEINS_DURING_BIOSYNTHESIS	REACTOME_ASSOCIATION_OF_TRIC_CCT_WITH_TARGET_PROTEINS_DURING_BIOSYNTHESIS	18	0.553209	2.32547	0.000163059	0.00753692	0.00649611	409	tags=44%, list=9%, signal=41%	FBXW10/CCT4/CCT3/TCP1/CCT5/KIF13A/CCT8/CCT2
PID_TGFBR_PATHWAY	PID_TGFBR_PATHWAY	20	0.523538	2.29909	0.00017558	0.00753692	0.00649611	2196	tags=100%, list=48%, signal=52%	PPP1R15A/PPP2CB/NEDD4L/CAV1/STRAP/SMAD3/SMURF2/TGFB2/TGFB1/SMAD7/TAB2/PML/ITCH/ZFYVE16/TGFBR1/RNF111/SPTBN1/OCLN/SMURF1/GRB2
PID_MYC_ACTIV_PATHWAY	PID_MYC_ACTIV_PATHWAY	28	0.458711	2.18258	0.000169798	0.00753692	0.00649611	157	tags=29%, list=3%, signal=28%	HSPD1/HSP90AA1/HMGA1/MYC/RUVBL2/PMAIP1/HSPA4/FOSL1
WP_TNFRELATED_WEAK_INDUCER_OF_APOPTOSIS_TWEAK_SIGNALING_PATHWAY	WP_TNFRELATED_WEAK_INDUCER_OF_APOPTOSIS_TWEAK_SIGNALING_PATHWAY	13	0.637835	2.39446	0.000197291	0.0077248	0.00665804	543	tags=54%, list=12%, signal=48%	TNFRSF12A/TRAF2/IL6/BIRC3/TRAF3/JUN/CASP7
REACTOME_RIPK1_MEDIATED_REGULATED_NECROSIS	REACTOME_RIPK1_MEDIATED_REGULATED_NECROSIS	13	0.637672	2.39385	0.000199904	0.0077248	0.00665804	892	tags=77%, list=19%, signal=62%	HSP90AA1/MLKL/TRAF2/UBB/FAS/BIRC3/UBC/OGT/SDCBP/CDC37
WP_VEGFAVEGFR2_SIGNALING_PATHWAY	WP_VEGFAVEGFR2_SIGNALING_PATHWAY	136	0.234758	1.64557	0.000199952	0.0077248	0.00665804	964	tags=43%, list=21%, signal=35%	P4HA2/HSP90AA1/HSPA1A/HSPB1/ANXA1/STIP1/DNAJA1/IER5/HMGB1/SOD2/CXCL8/SCUBE2/FAS/NR4A1/TFAM/PLAUR/TNFRSF25/RND1/TXN/ADRB2/RCN1/HBEGF/ELOC/JUN/ARF6/PLOD3/PRDX6/NDRG1/KATNAL2/PRKD1/QKI/CSRP2/TUBA1C/RAPGEF1/RPS6KA5/PTPN1/PRKCA/CAV1/SDCBP/TMSB10/EIF4G2/ERG/CLTC/STAT3/ITGB1/ARPC5L/VCL/ITGAV/PGK1/PTGS2/FLNB/GJA1/ETS1/PRKCE/PPP3CA/PTK2/PRKAA1/ROCK2
REACTOME_DOWNREGULATION_OF_TGF_BETA_RECEPTOR_SIGNALING	REACTOME_DOWNREGULATION_OF_TGF_BETA_RECEPTOR_SIGNALING	12	0.63698	2.33068	0.000311756	0.0106272	0.00915965	1065	tags=83%, list=23%, signal=64%	PPP1R15A/UBB/NEDD4L/UBC/XPO1/STRAP/SMAD3/SMURF2/TGFB1/SMAD7
REACTOME_CLASS_A_1_RHODOPSIN_LIKE_RECEPTORS	REACTOME_CLASS_A_1_RHODOPSIN_LIKE_RECEPTORS	39	-0.525063	-1.97003	0.000308617	0.0106272	0.00915965	1042	tags=62%, list=23%, signal=48%	GPER1/C3/LPAR1/SSTR2/NPSR1/CCK/S1PR3/OPRM1/SSTR1/CYSLTR2/GPR17/EDN3/P2RY12/ADORA2B/P2RY14/ACKR4/CX3CR1/MCHR2/UTS2B/TRHR/GNRHR/UTS2/CCL25/F2RL3
REACTOME_SIGNALING_BY_NUCLEAR_RECEPTORS	REACTOME_SIGNALING_BY_NUCLEAR_RECEPTORS	61	0.320437	1.89443	0.000285554	0.0106272	0.00915965	468	tags=25%, list=10%, signal=22%	FKBP4/FOSB/HSP90AA1/HSPB1/PTGES3/GATA3/HSP90AB1/MYC/PPID/RDH10/NRIP1/GNB5/HBEGF/JUN/MYLIP
REACTOME_NEURONAL_SYSTEM	REACTOME_NEURONAL_SYSTEM	123	-0.399542	-1.74311	0.000303328	0.0106272	0.00915965	1490	tags=53%, list=32%, signal=37%	GLS2/PTPRF/KCNK13/PTPRD/CACNA2D3/LRRC7/GNG4/SYN3/GRIK1/GRIP2/IL1RAPL2/ADCY5/RASGRF1/CACNG4/KCNK6/PTPRS/CAMK1/GRIP1/ADCY1/NTRK3/GNAI1/PRKAR1B/KCNJ5/NLGN4Y/SNAP25/CACNA1E/PPM1E/HOMER2/GABRB3/SHANK1/SLC6A12/PPFIA4/GLRA2/LIN7A/KCNK2/SLC1A6/SHANK2/ABCC9/NRXN3/KCNK1/SYN1/NRXN1/LRRTM3/SLC6A1/HCN2/GABRG3/LRFN2/KCNMB2/GRIA3/GJC1/TUBB1/SLC18A2/KCNK10/KCND2/PRKCG/ADCY8/GRIK4/CHRNB4/GRIA2/KCNJ10/GLRB/KCNB2/T…
WP_TGFBETA_SIGNALING_PATHWAY	WP_TGFBETA_SIGNALING_PATHWAY	46	0.35644	1.93943	0.000408923	0.0135412	0.0116712	1222	tags=61%, list=27%, signal=45%	CDKN2B/FOSB/MET/MYC/ATF3/KLF6/TRAF6/ITGA2/NEDD4L/SKI/JUN/ZEB1/APP/CDKN1A/CAV1/JUND/STRAP/ITGB1/SMAD3/SMURF2/ETS1/PTK2/TGFB1/SMAD7/KLF10/MAPK8/PML/ITCH
REACTOME_INTERLEUKIN_12_SIGNALING	REACTOME_INTERLEUKIN_12_SIGNALING	13	0.609187	2.28691	0.00056475	0.0174729	0.01506	590	tags=62%, list=13%, signal=54%	SOD1/HSPA9/TCP1/SOD2/CNN2/MSN/HNRNPA2B1/HNRNPF
WP_2Q13_COPY_NUMBER_VARIATION_SYNDROME	WP_2Q13_COPY_NUMBER_VARIATION_SYNDROME	15	0.56001	2.25217	0.000550757	0.0174729	0.01506	791	tags=67%, list=17%, signal=55%	GATA3/PLCG2/IL6/RGPD8/CSF1/IL1RAP/ARF6/SOCS3/MERTK/MIR4435-2HG
PID_ATF2_PATHWAY	PID_ATF2_PATHWAY	21	0.485231	2.12835	0.000587959	0.0174729	0.01506	800	tags=57%, list=17%, signal=47%	RUVBL2/IL6/CXCL8/ATF3/DUSP8/GADD45A/JDP2/JUN/CSRP2/PRKCA/SOCS3/JUND
PID_REG_GR_PATHWAY	PID_REG_GR_PATHWAY	23	0.468311	2.11813	0.000587003	0.0174729	0.01506	273	tags=35%, list=6%, signal=33%	FKBP4/HSP90AA1/GATA3/PRKACB/IL6/CXCL8/IRF1/NR4A1
WP_16P112_PROXIMAL_DELETION_SYNDROME	WP_16P112_PROXIMAL_DELETION_SYNDROME	23	0.464916	2.10278	0.000649735	0.0183669	0.0158305	464	tags=43%, list=10%, signal=39%	TRAF2/CCT4/CCT3/TCP1/CCT5/PPP2CB/TRAF6/CCT8/CCT2/MSN
REACTOME_PEPTIDE_LIGAND_BINDING_RECEPTORS	REACTOME_PEPTIDE_LIGAND_BINDING_RECEPTORS	24	-0.575961	-1.9276	0.000642182	0.0183669	0.0158305	1145	tags=71%, list=25%, signal=53%	GPR37/GPER1/C3/SSTR2/NPSR1/CCK/OPRM1/SSTR1/EDN3/ACKR4/CX3CR1/MCHR2/UTS2B/TRHR/UTS2/CCL25/F2RL3
KEGG_RIBOSOME	KEGG_RIBOSOME	16	0.536454	2.21322	0.000754595	0.019435	0.0167511	943	tags=88%, list=21%, signal=70%	RPL24/RPL18/RPS27L/RPS16/RPS27/RPLP1/RPS5/RPS25/RPL32/RSL24D1/RPS19/RPL11/RPL37A/RPL13
WP_APOPTOSIS	WP_APOPTOSIS	33	0.374721	1.8965	0.000751115	0.019435	0.0167511	543	tags=45%, list=12%, signal=40%	CASP1/MYC/PMAIP1/TRAF2/FAS/IRF1/CASP10/MCL1/TNFRSF25/CASP4/BIRC3/TRAF3/JUN/DFFA/CASP7
WP_NONALCOHOLIC_FATTY_LIVER_DISEASE	WP_NONALCOHOLIC_FATTY_LIVER_DISEASE	33	0.374698	1.89638	0.000751115	0.019435	0.0167511	769	tags=42%, list=17%, signal=36%	NDUFA13/TRAF2/IL6/GSK3A/CXCL8/FAS/XBP1/NDUFA1/JUN/CASP7/COX7C/SOCS3/CASP3/NDUFV2
NABA_CORE_MATRISOME	NABA_CORE_MATRISOME	85	-0.413444	-1.73764	0.000707034	0.019435	0.0167511	1218	tags=48%, list=27%, signal=36%	POMZP3/EYS/ANOS1/COL6A2/IGFBP4/PXDNL/PRELP/COL22A1/COL15A1/DCN/COL26A1/MATN2/COL13A1/LAMB1/COL11A1/CRISPLD2/ECM2/ZP3/COL3A1/SPP1/OGN/CILP/COL9A1/LUM/COL10A1/HMCN2/VIT/PAPLN/THBS2/EFEMP2/SMOC2/TNR/IGSF10/FBLN1/VCAN/RSPO2/TGFBI/SLIT3/CHAD/PODNL1/COL6A5
REACTOME_CELL_CELL_JUNCTION_ORGANIZATION	REACTOME_CELL_CELL_JUNCTION_ORGANIZATION	17	-0.623785	-1.94136	0.000843988	0.0212648	0.0183283	870	tags=53%, list=19%, signal=43%	CLDN10/SDK2/CLDN14/PARD6G/CADM3/CDH1/CDH9/PARD6B/CDH7
WP_APOPTOSISRELATED_NETWORK_DUE_TO_ALTERED_NOTCH3_IN_OVARIAN_CANCER	WP_APOPTOSISRELATED_NETWORK_DUE_TO_ALTERED_NOTCH3_IN_OVARIAN_CANCER	20	0.483251	2.12217	0.000886541	0.0218617	0.0188427	1065	tags=75%, list=23%, signal=58%	HSPD1/HSPB1/SQSTM1/RIPK2/ANXA5/HSPA5/CASP7/APP/CDKN1A/SOCS3/JUND/ETS1/PTK2/GCLC/SMAD7
REACTOME_METABOLISM_OF_RNA	REACTOME_METABOLISM_OF_RNA	144	0.221852	1.55573	0.00101099	0.0244112	0.0210402	965	tags=42%, list=21%, signal=35%	HSPA1A/HSPB1/SLBP/TRMT10A/DKC1/SNRPA/HSPA8/BCAS2/NOP58/UBB/HNRNPU/TSEN15/DDX49/RPL24/SNRPF/CSTF3/RPL18/NXF1/PNRC2/WDR61/RRP7A/RPS27L/HNRNPA2B1/PAPOLA/HNRNPF/TPR/UBC/RPS16/RPS27/RPLP1/TRA2B/LSM4/CNOT2/CSNK1E/PRKCA/CCNH/XPO1/TNPO1/RPS5/WBP4/EIF4A2/RPS25/DDX5/RPL32/ERI1/SEM1/DDX21/XRN2/RPS19/RPL11/RPP38/RPL37A/DDX52/SRSF10/HNRNPA3/RPL13/ADARB1/SRSF5/PSMC6/RNPC3/MTERF4
REACTOME_NUCLEAR_EVENTS_MEDIATED_BY_NFE2L2	REACTOME_NUCLEAR_EVENTS_MEDIATED_BY_NFE2L2	24	0.426698	1.93449	0.00108902	0.0257586	0.0222014	977	tags=58%, list=21%, signal=46%	MYC/UBB/MAFG/SQSTM1/GCLM/HMOX1/SLC7A11/MAFK/UBC/PRDX1/TXNRD1/SEM1/PSMC6/GCLC
REACTOME_CHAPERONE_MEDIATED_AUTOPHAGY	REACTOME_CHAPERONE_MEDIATED_AUTOPHAGY	12	0.591888	2.16569	0.00114038	0.026434	0.0227836	605	tags=58%, list=13%, signal=51%	HSP90AA1/HSP90AB1/HSPA8/UBB/HBB/PLIN2/UBC
REACTOME_INTERLEUKIN_4_AND_INTERLEUKIN_13_SIGNALING	REACTOME_INTERLEUKIN_4_AND_INTERLEUKIN_13_SIGNALING	37	0.376055	2.00139	0.00124116	0.028206	0.0243109	860	tags=49%, list=19%, signal=40%	HSP90AA1/ANXA1/GATA3/MYC/HSPA8/IL6/CXCL8/MCL1/HMOX1/ZEB1/CEBPD/CDKN1A/SOCS5/SOCS3/LAMA5/STAT3/ITGB1/PTGS2
REACTOME_NUCLEOTIDE_BINDING_DOMAIN_LEUCINE_RICH_REPEAT_CONTAINING_RECEPTOR_NLR_SIGNALING_PATHWAYS	REACTOME_NUCLEOTIDE_BINDING_DOMAIN_LEUCINE_RICH_REPEAT_CONTAINING_RECEPTOR_NLR_SIGNALING_PATHWAYS	23	0.446152	2.01791	0.00126986	0.0283033	0.0243947	626	tags=52%, list=14%, signal=45%	CASP1/HSP90AB1/SUGT1/UBB/TRAF6/CASP4/BIRC3/TXN/HMOX1/RIPK2/UBC/APP
WP_APOPTOSIS_MODULATION_AND_SIGNALING	WP_APOPTOSIS_MODULATION_AND_SIGNALING	38	0.353181	1.85911	0.0013056	0.0285509	0.0246081	575	tags=42%, list=13%, signal=37%	BAG3/HSPA1A/CASP1/PMAIP1/FAS/CASP10/TRAF6/MCL1/TNFRSF25/CASP4/BIRC3/TRAF3/JUN/DFFA/CASP7/PRKD1
REACTOME_TRANSCRIPTIONAL_ACTIVITY_OF_SMAD2_SMAD3_SMAD4_HETEROTRIMER	REACTOME_TRANSCRIPTIONAL_ACTIVITY_OF_SMAD2_SMAD3_SMAD4_HETEROTRIMER	19	0.463426	1.98279	0.00142555	0.0305965	0.0263713	1167	tags=68%, list=25%, signal=51%	CDKN2B/MYC/SERPINE1/UBB/NEDD4L/SKI/UBC/UBE2D3/SMAD3/SMURF2/SMAD7/WWTR1/CCNC
REACTOME_PYROPTOSIS	REACTOME_PYROPTOSIS	10	0.626544	2.10392	0.00149929	0.0315942	0.0272312	372	tags=50%, list=8%, signal=46%	CASP5/CASP1/HMGB1/IRF1/CASP4
REACTOME_SENSORY_PROCESSING_OF_SOUND	REACTOME_SENSORY_PROCESSING_OF_SOUND	22	-0.557305	-1.83086	0.00173015	0.0355429	0.0306346	1037	tags=55%, list=23%, signal=42%	PCDH15/SNAP25/SLC26A5/BSN/ATP2B2/TPRN/SYN1/MYO3A/PCLO/SYP/LHFPL5/CABP1
REACTOME_SLC_MEDIATED_TRANSMEMBRANE_TRANSPORT	REACTOME_SLC_MEDIATED_TRANSMEMBRANE_TRANSPORT	62	-0.432554	-1.74136	0.00174801	0.0355429	0.0306346	2061	tags=74%, list=45%, signal=41%	SLC17A5/SLC5A6/BSG/SLC8A1/SLC30A5/SLCO2B1/SLC40A1/SLC44A2/SLC1A3/SLC14A1/SLC35D2/SLC43A2/SLC30A10/SLC2A12/SLC2A8/SLC9A7/SLC15A4/SLC11A1/CTNS/SLC24A1/SLC38A3/SLC38A5/SLC26A2/SLCO1A2/SLC27A6/SLC26A3/SLC9A6/SLC38A4/SLC45A3/SLC6A12/SLC1A6/SLC22A6/SLC24A5/SLC15A1/SLC22A3/SLC6A1/SLC8A2/SLC18A2/SLC14A2/SLC5A9/SLC24A3/SLC13A5/SLC12A5/SLC6A20/SLC22A1/SLC4A3
WP_2873_ARYL_HYDROCARBON_RECEPTOR_PATHWAY	WP_2873_ARYL_HYDROCARBON_RECEPTOR_PATHWAY	12	0.57601	2.10759	0.00181468	0.0362622	0.0312546	1053	tags=75%, list=23%, signal=58%	HSP90AA1/PTGES3/CAP2/JUN/JUND/MYOF/CDC37/EGFR/TGFB1
BIOCARTA_P53HYPOXIA_PATHWAY	BIOCARTA_P53HYPOXIA_PATHWAY	10	0.609595	2.047	0.00220983	0.0430076	0.0370684	344	tags=40%, list=7%, signal=37%	DNAJB1/HSP90AA1/HSPA1A/GADD45A
PID_TELOMERASE_PATHWAY	PID_TELOMERASE_PATHWAY	23	0.432048	1.95412	0.00222645	0.0430076	0.0370684	503	tags=35%, list=11%, signal=31%	HSP90AA1/PTGES3/DKC1/MYC/IRF1/MXD1/JUN/SAP30
REACTOME_INTERLEUKIN_12_FAMILY_SIGNALING	REACTOME_INTERLEUKIN_12_FAMILY_SIGNALING	16	0.49186	2.02924	0.00244328	0.0457298	0.0394147	590	tags=50%, list=13%, signal=44%	SOD1/HSPA9/TCP1/SOD2/CNN2/MSN/HNRNPA2B1/HNRNPF
REACTOME_POTENTIAL_THERAPEUTICS_FOR_SARS	REACTOME_POTENTIAL_THERAPEUTICS_FOR_SARS	24	0.408402	1.85154	0.00244629	0.0457298	0.0394147	688	tags=38%, list=15%, signal=32%	FKBP4/HSP90AA1/PTGES3/HSP90AB1/PLCG2/CHD3/SAP30/NR3C1/IFNAR1
REACTOME_GPCR_LIGAND_BINDING	REACTOME_GPCR_LIGAND_BINDING	65	-0.42085	-1.70148	0.0024909	0.0458247	0.0394966	1147	tags=52%, list=25%, signal=40%	ADGRE2/GPR37/FZD3/GPER1/C3/LPAR1/SSTR2/NPSR1/CCK/WNT5A/S1PR3/OPRM1/GRM8/SSTR1/CYSLTR2/GPR17/EDN3/GRM4/P2RY12/TAS1R1/ADORA2B/P2RY14/PTH1R/SCTR/ACKR4/CX3CR1/GRM2/MCHR2/UTS2B/TRHR/GNRHR/UTS2/CCL25/F2RL3
WP_MEASLES_VIRUS_INFECTION	WP_MEASLES_VIRUS_INFECTION	40	0.340207	1.81905	0.00283881	0.0514092	0.0443098	464	tags=28%, list=10%, signal=25%	HSPA6/HSPA1A/HSPA1B/HSPA8/HSPA1L/IL6/FAS/TRAF6/TRAF3/JUN/MSN
BIOCARTA_PPARA_PATHWAY	BIOCARTA_PPARA_PATHWAY	12	0.554736	2.02975	0.00308923	0.0550833	0.0474766	460	tags=50%, list=10%, signal=45%	HSP90AA1/HSPA1A/MYC/PRKACB/NRIP1/JUN
REACTOME_COOPERATION_OF_PDCL_PHLP1_AND_TRIC_CCT_IN_G_PROTEIN_BETA_FOLDING	REACTOME_COOPERATION_OF_PDCL_PHLP1_AND_TRIC_CCT_IN_G_PROTEIN_BETA_FOLDING	14	0.534875	2.07372	0.00341597	0.0599866	0.0517027	885	tags=71%, list=19%, signal=58%	CCT4/CCT3/TCP1/CCT5/GNB5/CCT8/CCT2/GNA14/CCT6A/GNG11
KEGG_RIG_I_LIKE_RECEPTOR_SIGNALING_PATHWAY	KEGG_RIG_I_LIKE_RECEPTOR_SIGNALING_PATHWAY	16	0.473752	1.95453	0.00369979	0.0630596	0.0543514	425	tags=44%, list=9%, signal=40%	TRAF2/SIKE1/CXCL8/TRIM25/CASP10/TRAF6/TRAF3
WP_NOVEL_INTRACELLULAR_COMPONENTS_OF_RIGILIKE_RECEPTOR_PATHWAY	WP_NOVEL_INTRACELLULAR_COMPONENTS_OF_RIGILIKE_RECEPTOR_PATHWAY	16	0.473752	1.95453	0.00369979	0.0630596	0.0543514	425	tags=44%, list=9%, signal=40%	TRAF2/SIKE1/CXCL8/TRIM25/CASP10/TRAF6/TRAF3
WP_NUCLEOTIDEBINDING_OLIGOMERIZATION_DOMAIN_NOD_PATHWAY	WP_NUCLEOTIDEBINDING_OLIGOMERIZATION_DOMAIN_NOD_PATHWAY	18	0.45154	1.89809	0.00397808	0.0668203	0.0575927	135	tags=28%, list=3%, signal=27%	CASP5/HSP90AA1/CASP1/NDUFA13/SUGT1
REACTOME_MAPK6_MAPK4_SIGNALING	REACTOME_MAPK6_MAPK4_SIGNALING	25	0.40214	1.82758	0.00454519	0.0741954	0.0639494	460	tags=28%, list=10%, signal=25%	DNAJB1/HSPB1/MYC/PRKACB/UBB/CDC42EP2/JUN
REACTOME_MYD88_INDEPENDENT_TLR4_CASCADE	REACTOME_MYD88_INDEPENDENT_TLR4_CASCADE	40	0.32396	1.73218	0.00453722	0.0741954	0.0639494	669	tags=40%, list=15%, signal=34%	TRAF2/HMGB1/UBB/LY96/PPP2CB/TRAF6/RPS6KA3/BIRC3/DUSP3/TNIP2/TRAF3/RIPK2/JUN/UBC/APP/RPS6KA5
PID_CD40_PATHWAY	PID_CD40_PATHWAY	12	0.531501	1.94474	0.00484702	0.0780236	0.0672489	460	tags=50%, list=10%, signal=45%	MYC/TRAF2/TRAF6/BIRC3/TRAF3/JUN
REACTOME_DOWNREGULATION_OF_SMAD2_3_SMAD4_TRANSCRIPTIONAL_ACTIVITY	REACTOME_DOWNREGULATION_OF_SMAD2_3_SMAD4_TRANSCRIPTIONAL_ACTIVITY	13	0.525954	1.97445	0.00518518	0.07995	0.0689093	1153	tags=77%, list=25%, signal=58%	SERPINE1/UBB/NEDD4L/SKI/UBC/UBE2D3/SMAD3/SMURF2/SMAD7/WWTR1
WP_PROTEASOME_DEGRADATION	WP_PROTEASOME_DEGRADATION	16	0.4627	1.90894	0.00519129	0.07995	0.0689093	2472	tags=100%, list=54%, signal=46%	UBB/UBE2B/UBC/UBE2D3/PSMC6/RPN2/PSMA4/PSMB2/PSMB9/HLA-A/PSMA3/UBE2D2/PSMB8/HLA-B/PSMA5/PSMD5
WP_SARSCOV2_INNATE_IMMUNITY_EVASION_AND_CELLSPECIFIC_IMMUNE_RESPONSE	WP_SARSCOV2_INNATE_IMMUNITY_EVASION_AND_CELLSPECIFIC_IMMUNE_RESPONSE	18	0.438057	1.84142	0.00524262	0.07995	0.0689093	425	tags=39%, list=9%, signal=35%	TRAF2/IL6/CXCL8/TRIM25/CXCL1/TRAF6/TRAF3
KEGG_STEROID_HORMONE_BIOSYNTHESIS	KEGG_STEROID_HORMONE_BIOSYNTHESIS	10	-0.662503	-1.76592	0.00520364	0.07995	0.0689093	582	tags=60%, list=13%, signal=53%	CYP3A5/AKR1D1/AKR1C3/HSD11B1/SRD5A3/CYP21A2
REACTOME_SMAD2_SMAD3_SMAD4_HETEROTRIMER_REGULATES_TRANSCRIPTION	REACTOME_SMAD2_SMAD3_SMAD4_HETEROTRIMER_REGULATES_TRANSCRIPTION	13	0.520162	1.95271	0.0056137	0.0811851	0.0699738	196	tags=31%, list=4%, signal=30%	CDKN2B/MYC/SERPINE1/UBB
REACTOME_FORMATION_OF_TUBULIN_FOLDING_INTERMEDIATES_BY_CCT_TRIC	REACTOME_FORMATION_OF_TUBULIN_FOLDING_INTERMEDIATES_BY_CCT_TRIC	11	0.561656	1.95149	0.00564816	0.0811851	0.0699738	740	tags=73%, list=16%, signal=61%	CCT4/CCT3/TCP1/CCT5/CCT8/CCT2/TUBA1C/CCT6A
WP_ENDOTHELIN_PATHWAYS	WP_ENDOTHELIN_PATHWAYS	10	0.573174	1.9247	0.00539584	0.0811851	0.0699738	877	tags=80%, list=19%, signal=65%	ADRB1/CALCRL/GNB5/MYLK/GNAS/PLCB1/PRKCA/CALM1
REACTOME_PROTEIN_FOLDING	REACTOME_PROTEIN_FOLDING	30	0.362327	1.72138	0.00549257	0.0811851	0.0699738	921	tags=53%, list=20%, signal=43%	FBXW10/CCT4/CCT3/TCP1/CCT5/KIF13A/GNB5/CCT8/CCT2/TUBA1C/GNA14/CCT6A/STAT3/XRN2/GNG11/TUBB6
KEGG_MAPK_SIGNALING_PATHWAY	KEGG_MAPK_SIGNALING_PATHWAY	77	0.249388	1.58296	0.00567385	0.0811851	0.0699738	397	tags=23%, list=9%, signal=22%	HSPA6/HSPA1A/HSPB1/HSPA1B/MYC/HSPA8/HSPA1L/TRAF2/PRKACB/FAS/LAMTOR3/NR4A1/DUSP8/TRAF6/GADD45A/MAP3K13/RPS6KA3/DUSP3
[truncated: 77 more rows]

## Sheet: Intersection of GSEA pathways
Microgia	Astrocyte	EC
[truncated: 349 more rows]
