# Supplementary material for: Comprehensive analysis and validation of angiogenesis in vascular dementia from the perspective of diagnosis, prevention, and treatment
Source: Front Genet. 2025 Sep 8;16:1646991. doi: 10.3389/fgene.2025.1646991 (PMC12450660; doi:10.3389/fgene.2025.1646991)
Supplement: Supplementary file 1 [file Presentation1.zip › Other supplementary materials/WGCNA genes.xlsx]

## Sheet: Sheet1
WCGNA
KCNE4
LCN6
CCL2
TNFRSF12A
VASP
IL1B
CDCP1
IL10RA
HLA-DQB1
EMP1
MYBPH
CHI3L2
CD74
HILPDA
C7orf58
PMFBP1
ARHGAP30
PARVG
OAS2
C9orf167
IL18
TACR3
psiTPTE22
C1orf87
ITGAL
SLAMF8
FAM20A
FCGR3A
ZBP1
PEX6
ICAM1
XLOC_004851
IDO1
CCL20
CCR5
IL27
ADORA3
C4A
CD69
FOS
S100A4
XLOC_007773
XLOC_001543
LOC100131733
LPCAT2
TMEM106A
XLOC_000301
RHBDF2
F13A1
CSDA
MGP
APLNR
XLOC_011379
VSIG4
ORAOV1
TFEC
LOC285281
CTSS
CXCL11
MSR1
TLR2
DOCK8
LOC100289255
CD44
XLOC_l2_005916
XLOC_000340
LSAMP-AS3
XLOC_004443
LOC100288432
XLOC_010898
CP
CYTL1
CCT6B
GBP3
KRBOX1
SLC47A2
EGFLAM
CXCL2
FCGR2A
SH3D19
IGLL5
KLHL6
LOC100507616
XLOC_007342
FLJ35024
HLA-DPA1
RUNX1
FLJ20444
HCLS1
TRAF3IP3
C21orf62
ERAP2
SPP1
VCAM1
FAM81B
MX2
TGFBI
HK2
C1orf162
TNFRSF10D
LOC729451
IL4I1
MIA
TLR8
SLCO4A1
FOLH1
C4B
SSR4P1
LOC151760
CXCL9
RNASE2
MPZL2
NCKAP1L
UBD
SERPINA3
LCP1
ADAMTS9
BTN3A2
LAIR1
TNFAIP8L2
ISG15
NUPR1
XLOC_003595
XLOC_l2_001986
SCIN
SECTM1
EMR2
COL8A1
LOC339926
IL8
XLOC_l2_015342
COL4A6
TRIM5
NCF2
XLOC_l2_015201
SERPINA5
C9orf171
XLOC_011948
HLA-DRA
PLA1A
LOC100505566
A2MP1
SAMSN1
HLA-DMB
GPR84
SFN
OAS1
SOCS3
PIRT
RGS1
CD14
XLOC_007221
FAM26F
RAB20
IL1RN
SHISA3
TLR5
C10orf10
PCK1
TM4SF1
BATF
SLC16A3
GBP1
FPR1
VGF
CD163
XLOC_009981
C20orf54
GBP5
FKBP5
CXCL10
MS4A4A
RHOH
LRRC25
LOC100652761
XLOC_007697
SLC7A7
ADAMTS4
XLOC_006951
CDKN1A
HOTAIRM1
MS4A6A
ISG20
LOC100506274
XLOC_l2_000297
STAB1
C2CD4A
C1QA
PATL2
CFI
SELE
XLOC_006255
XLOC_000604
FPR3
XLOC_000497
P2RY6
GBP2
IFI6
RTP4
APOL4
IRF7
S100A9
LPP-AS2
CCL8
ANKRD22
GNLY
IFI44L
S100A8
XLOC_009804
LYVE1
IFI30
CARD17
GPR65
Q5D1D6
C1QC
CHI3L1
RBM3
OASL
LILRA6
HAMP
FCGBP
LIPG
RNASE3
HLA-DRB5
SIGLEC1
NLRC5
IRF1
RGL4
CYTIP
XLOC_004908
TNFRSF10C
ALOX5AP
CRH
XLOC_013057
ZFP36
SNX31
ANGPT2
SLC1A5
XLOC_004207
ANGPTL4
XLOC_006890
OPALIN
ETV4
FCGR2C
PDLIM1
C5AR1
GPR4
C1QB
FCER1A
C17orf104
XLOC_002049
HMGCS2
SYT8
XLOC_004875
XLOC_008963
XLOC_002593
XLOC_005567
SHOX
DYDC1
ADCYAP1
KIAA0040
XLOC_008989
CD84
XLOC_010135
CXCL13
XLOC_l2_002729
LOC400499
SERTM1
XLOC_007835
CSN2
XLOC_003016
XLOC_008111
XLOC_l2_008841
PKP1
XLOC_006905
XLOC_004135
OCLN
XLOC_005919
XLOC_003911
XLOC_008116
XLOC_l2_001640
LOC100131094
SALL4
XLOC_008833
XLOC_l2_005997
RXFP2
TMEM212
XLOC_l2_007595
CMKLR1
XLOC_011170
KIF6
C12orf74
KEL
ADAMTS7
ZNF599
NLRC4
XLOC_010696
XLOC_012631
LOC728208
XLOC_004201
BRCA2
CDK2
XLOC_005747
XLOC_l2_006449
SMTNL2
LOC253962
XLOC_009926
XLOC_008366
FLJ41350
EPN3
XLOC_007727
XLOC_004452
ACE
NEFH
LOC100507472
XLOC_012031
XLOC_010629
XLOC_000824
ADIPOQ
LHCGR
XLOC_000617
DMRT3
XLOC_006765
LOC100653007
XLOC_011016
XLOC_003486
CTNS
IFNE
DPP10
LOC645485
GRIA4
LOC100653284
XLOC_002884
XLOC_009463
FLJ46552
XLOC_001913
TMEM156
XLOC_001595
CD79A
SNORA28
XLOC_005063
RXFP1
XLOC_006712
NXPH2
XLOC_011350
LRRC38
BSPH1
XLOC_012725
SIRPB2
XLOC_l2_010875
SNCA
XLOC_008441
XLOC_002958
XLOC_004707
SRRM2
MAGEE2
SCN7A
WT1
KIAA1324
LOC440905
XLOC_009606
XLOC_005810
XLOC_007087
KIR3DL2
XLOC_003900
JPH2
LOC100128571
INSM1
LOC153469
CATSPER4
XLOC_003260
LOC148638
RNU11
CLNK
SCARNA14
XLOC_014192
XLOC_004421
PKHD1
KCNJ3
LOC729870
LOC729059
XLOC_002392
XLOC_010068
XLOC_l2_009929
LOC100505606
FAM19A1
PITX1
XLOC_004371
XLOC_005552
BEND2
XLOC_011570
XLOC_006839
XLOC_008697
XLOC_l2_011145
BNC2
DACH2
ALAS2
TM4SF19
XLOC_011614
XLOC_004886
XLOC_005056
XLOC_l2_004010
TAPBP
LOC100506241
IRGM
XLOC_002725
SLC25A48
XLOC_009280
C12orf68
LOC553137
FLJ25917
DUPD1
TAS2R16
ANXA10
XLOC_002829
RNASE7
UBTFL1
LGSN
XLOC_000624
XLOC_l2_010405
XLOC_000888
XLOC_000457
DAPP1
KCNJ1
XLOC_013119
XLOC_011259
LOC100506128
TTLL6
XLOC_014014
LOC440970
TAS2R42
KIR2DS3
KRT17
RSPO2
XLOC_012716
MAGEB5
XLOC_010113
SACS-AS1
XLOC_l2_014217
XLOC_010576
XLOC_004529
XLOC_000866
LOC100505817
GP2
XLOC_002688
XLOC_002346
KRT38
XLOC_l2_015265
KYNU
XLOC_l2_012570
RTN4RL1
XLOC_008696
XLOC_000363
XLOC_004091
Q37NU8
LOC100507207
LOC100506944
SPAG6
LOC100131316
XLOC_004924
XLOC_003366
ACSM3
MYT1L
KLK6
XLOC_000483
PRAMEF4
GPR174
XLOC_003136
XLOC_003810
XLOC_008903
SNORD67
LOC100133612
XLOC_002788
XLOC_014369
XLOC_009361
XLOC_003825
D21S2090E
RN5-8S1
PRSS33
XLOC_011891
XLOC_008391
HBB
PLCH1
MRC1
SPHKAP
XLOC_003821
XLOC_013822
XLOC_008653
XLOC_011798
XLOC_004539
XLOC_011708
XLOC_004965
XLOC_l2_015142
TMEM155
LOC100652760
XLOC_010407
FLJ25328
TMPRSS11B
LOC158434
XLOC_008664
LOC100129427
KLK11
GCNT4
XLOC_012064
TSGA10IP
LOC100505795
XLOC_l2_001037
NFKBIZ
BEX5
ADM
HSD11B2
ZNF184
PLCZ1
STON1-GTF2A1L
XLOC_010423
XLOC_012561
SNORD17
OTOGL
XLOC_l2_010772
LOC100505983
XLOC_005535
XLOC_012143
XLOC_002563
MAS1
XLOC_012301
XLOC_006314
EDN1
HDGF
FLT3
XLOC_000947
FLJ16734
XLOC_013447
CYP2C8
CD200
VEGFA
C3orf30
PRO1768
LOC100507443
LOC100508233
P2RX7
RAB27B
PARM1
XLOC_002241
XLOC_008901
CBLN1
F11
NRIP3
NPPC
TAL1
XLOC_l2_000080
XLOC_l2_013233
XLOC_l2_006944
IPCEF1
XLOC_010851
LHX9
CHPF
XLOC_012843
FGF19
XLOC_001173
RBP3
HOXA6
WBSCR17
NECAP1
IL18RAP
TNFSF15
VEPH1
PHF17
DYDC2
XLOC_009652
CXorf59
XLOC_007162
XLOC_004398
MPZ
LHX3
ANKRD7
MMP13
SPRED3
MEPE
ULBP1
LOC401093
XLOC_006487
XLOC_003974
XLOC_l2_005667
LOC100130027
OR4D9
CNGA3
SLC14A1
LOC100506379
XLOC_l2_000691
LOC100507066
NRG1
TMEM191C
TCEB3C
CEACAM18
XLOC_008188
XLOC_006123
LOC100506890
XLOC_007026
LINC00189
C12orf28
XLOC_l2_001605
ZSCAN5B
XLOC_002308
XLOC_010336
LOC100506304
XLOC_l2_010636
ZBED6
XLOC_000723
CPA2
GJA4
NEDD9
XLOC_l2_001322
XLOC_009005
EDDM3A
MAEL
DUSP5P
MCCD1
XLOC_009095
XLOC_010733
XLOC_l2_001772
XLOC_l2_001810
XLOC_002887
IL13RA2
XLOC_013293
EGR2
XLOC_001488
XLOC_013698
XLOC_006271
SLC2A13
XLOC_005471
PRG4
XLOC_004985
MYBPC2
LOC100129060
XLOC_000730
XLOC_004343
XLOC_000280
PRAMEF12
RSPO3
LYPD3
RFPL2
XLOC_001325
METTL21C
XLOC_005215
XLOC_009705
XLOC_001497
XLOC_005443
WDR69
XLOC_007193
XLOC_014348
XLOC_005572
XLOC_006525
XLOC_001779
XLOC_l2_010415
XLOC_004944
XLOC_002867
XLOC_l2_004954
XLOC_002792
XLOC_006838
MUC6
XLOC_002530
LOC729681
CCDC67
FLJ20518
MUM1L1
THEMIS
XLOC_011723
GPR26
XLOC_008428
XLOC_009415
LOC153910
XLOC_l2_013040
XLOC_004754
LOC100506050
ABCG5
45362
C8orf47
XLOC_010616
LOC257358
DUOX2
NELL1
CHSY3
XLOC_008466
HMG20A
NLRP2
ENTPD3
NPHP3-AS1
XLOC_010740
KCNQ1
HS3ST2
TYRP1
MIMT1
XLOC_012727
XLOC_002993
SNX20
LOC389332
XLOC_006269
XLOC_004276
XLOC_010057
XLOC_003172
LOC730159
LOC731656
XLOC_l2_011062
TTTY23
XLOC_012847
GNG3
XLOC_l2_008214
XLOC_006283
XLOC_l2_000969
XLOC_009564
XLOC_004018
LOC100131298
LOC391322
POTED
BPIFB4
XLOC_003897
RP1L1
PPME1
XLOC_l2_010697
XLOC_004181
PRPH2
PNMA6A
FLJ43879
XLOC_013495
VSTM1
LOC100129973
LYZL6
SLC22A18AS
PTPRO
XLOC_008646
XLOC_003495
HNF4G
XLOC_000555
XLOC_l2_007933
SMPX
LOC100130815
SYT4
XLOC_013723
SNORD30
LOC100506293
ADAMTS20
OXGR1
XLOC_001117
XLOC_011043
XLOC_006857
OR2L13
XLOC_011807
XLOC_005082
XLOC_003256
XLOC_003370
XLOC_010931
XLOC_000412
C1orf111
NEFM
GJB4
XLOC_001768
RTN1
XLOC_l2_010601
SEMA3C
TRAT1
XLOC_l2_011514
PVRL3-AS1
C18orf42
SLN
C17orf39
VNN1
XLOC_l2_008031
XLOC_005775
TNFRSF10A
MSMB
XLOC_010545
SULF1
LOC387720
LOC100505649
LOC100505825
XLOC_011976
TPBG
XLOC_010191
XLOC_006001
XLOC_011054
XLOC_002238
NMNAT2
SLC28A1
FBXO40
DHRS7C
PTGFR
XLOC_004102
LOC100287814
XLOC_l2_015187
XLOC_008700
BPI
LOC100189589
XLOC_007734
CER1
HTR2C
TARP
XLOC_011973
XLOC_001523
SNORD12C
PNOC
LOC100507562
XLOC_002432
XLOC_l2_007135
XLOC_005067
XLOC_011387
LOC100130887
XLOC_011308
DSP
LOC100506405
MGC16075
C21orf128
ANKRD34C
XLOC_l2_011277
CCL18
CRHBP
XLOC_000616
XLOC_004471
PABPC1L2A
HBD
SH2D1B
PNMA2
XLOC_007278
PRMT8
GXYLT2
CARTPT
XLOC_003319
LOC100507030
FLJ32063
LOC644717
XLOC_001496
MIR31HG
SST
XLOC_009037
LOC100129373
PANK4
MAGEA4
IRX1
XLOC_013737
SLC10A4
XLOC_l2_011118
XLOC_012712
XLOC_007253
LRTM2
NMU
XLOC_003648
XLOC_010450
PPP1R14C
LOC286184
TRIM43
SCARNA9
PDYN
XLOC_004590
XLOC_010920
XLOC_003742
XLOC_011944
ACOT7
XLOC_006010
LOC100653103
TAC1
SEMA3A
DLX2
ELAVL4
XLOC_001853
MKX
SERTAD4
SNORD1B
SLC38A8
XLOC_009831
GABRA1
SCAND3
BTBD11
SP9
SLC27A2
SLC1A6
GPR88
NT5DC3
MAPK13
LOC100129480
KLF5
ENO2
PCP4L1
HMGCLL1
XLOC_011095
PDK4
CPNE4
PPEF1
EFNA3
DGAT2
PLA2G4D
ABCC12
XLOC_004935
AMPH
CXorf28
FKSG83
NEUROD6
C1orf173
CLRN3
FREM3
TUBA3C
XLOC_000294
REEP1
SCG2
XLOC_014410
DKFZP586K1520
C10orf107
KNCN
S100A12
XLOC_006819
UOX
XLOC_l2_001543
KCNG1
WNT2
CTXN3
XLOC_l2_008396
SYNPO2
UBE2QL1
APOLD1
XLOC_l2_003240
MAL2
XLOC_002251
XLOC_004669
CLVS1
XLOC_003988
SLC39A2
NUDT11
LOC643551
MGC24103
LOC100507360
PTPN5
LOC100507503
SPATA2L
FOLH1B
Q6F132
TRHDE
XLOC_l2_015448
ZWILCH
FRMPD2
SF3B4
XLOC_012537
XLOC_l2_011327
PCDH8
ZCCHC12
C17orf102
XLOC_003523
XLOC_005634
XLOC_001231
RMI2
WARS2
LOC344967
GPA33
XLOC_012616
XLOC_008207
XLOC_l2_003881
XLOC_011947
PRDM12
C1QL3
CRYM
SCG5
MRAP2
PTPN3
RNU2-2
DSC1
LOC574538
DUSP2
XLOC_009417
XLOC_000635
PDGFD
TMEM125
SDR16C5
FCGR2B
MCHR1
XLOC_007993
XLOC_002326
ENPP6
HTR7P1
TAGLN3
LOC100505504
SOSTDC1
CNTN5
CLDN20
SH3GL2
PPM1E
GABRD
SYP
CCDC113
LOC100129089
LOC100505734
DIRAS2
YTHDC1
FBXL21
XLOC_014088
OR2L8
AFP
LOC100506291
XLOC_002310
BTBD16
GYPE
PVRL1
LOC100288902
CDH8
SNORD66
GREM2
CARNS1
SNORD105B
STAT4
XLOC_014329
KISS1R
ZNF385B
GPR82
SFRP2
XLOC_l2_008313
EGFL6
PCSK1
LBP
TRIM17
IL7R
ADAMTS3
XLOC_011899
XLOC_012617
CIDEA
ZBBX
XLOC_007499
XLOC_002938
FAT2
XLOC_009887
UBASH3B
LILRA3
DYNC1I1
PVALB
LOC388906
SNORD125
PF4
LOC100130778
OPRK1
PTH2R
INSM2
SAGE1
ADRA1D
S100P
XLOC_004271
MC4R

## Sheet: WGCNA
WCGNA
KCNE4
LCN6
CCL2
TNFRSF12A
VASP
IL1B
CDCP1
IL10RA
HLA-DQB1
EMP1
MYBPH
CHI3L2
CD74
HILPDA
C7orf58
PMFBP1
ARHGAP30
PARVG
OAS2
C9orf167
IL18
TACR3
psiTPTE22
C1orf87
ITGAL
SLAMF8
FAM20A
FCGR3A
ZBP1
PEX6
ICAM1
XLOC_004851
IDO1
CCL20
CCR5
IL27
ADORA3
C4A
CD69
FOS
S100A4
XLOC_007773
XLOC_001543
LOC100131733
LPCAT2
TMEM106A
XLOC_000301
RHBDF2
F13A1
CSDA
MGP
APLNR
XLOC_011379
VSIG4
ORAOV1
TFEC
LOC285281
CTSS
CXCL11
MSR1
TLR2
DOCK8
LOC100289255
CD44
XLOC_l2_005916
XLOC_000340
LSAMP-AS3
XLOC_004443
LOC100288432
XLOC_010898
CP
CYTL1
CCT6B
GBP3
KRBOX1
SLC47A2
EGFLAM
CXCL2
FCGR2A
SH3D19
IGLL5
KLHL6
LOC100507616
XLOC_007342
FLJ35024
HLA-DPA1
RUNX1
FLJ20444
HCLS1
TRAF3IP3
C21orf62
ERAP2
SPP1
VCAM1
FAM81B
MX2
TGFBI
HK2
C1orf162
TNFRSF10D
LOC729451
IL4I1
MIA
TLR8
SLCO4A1
FOLH1
C4B
SSR4P1
LOC151760
CXCL9
RNASE2
MPZL2
NCKAP1L
UBD
SERPINA3
LCP1
ADAMTS9
BTN3A2
LAIR1
TNFAIP8L2
ISG15
NUPR1
XLOC_003595
XLOC_l2_001986
SCIN
SECTM1
EMR2
COL8A1
LOC339926
IL8
XLOC_l2_015342
COL4A6
TRIM5
NCF2
XLOC_l2_015201
SERPINA5
C9orf171
XLOC_011948
HLA-DRA
PLA1A
LOC100505566
A2MP1
SAMSN1
HLA-DMB
GPR84
SFN
OAS1
SOCS3
PIRT
RGS1
CD14
XLOC_007221
FAM26F
RAB20
IL1RN
SHISA3
TLR5
C10orf10
PCK1
TM4SF1
BATF
SLC16A3
GBP1
FPR1
VGF
CD163
XLOC_009981
C20orf54
GBP5
FKBP5
CXCL10
MS4A4A
RHOH
LRRC25
LOC100652761
XLOC_007697
SLC7A7
ADAMTS4
XLOC_006951
CDKN1A
HOTAIRM1
MS4A6A
ISG20
LOC100506274
XLOC_l2_000297
STAB1
C2CD4A
C1QA
PATL2
CFI
SELE
XLOC_006255
XLOC_000604
FPR3
XLOC_000497
P2RY6
GBP2
IFI6
RTP4
APOL4
IRF7
S100A9
LPP-AS2
CCL8
ANKRD22
GNLY
IFI44L
S100A8
XLOC_009804
LYVE1
IFI30
CARD17
GPR65
Q5D1D6
C1QC
CHI3L1
RBM3
OASL
LILRA6
HAMP
FCGBP
LIPG
RNASE3
HLA-DRB5
SIGLEC1
NLRC5
IRF1
RGL4
CYTIP
XLOC_004908
TNFRSF10C
ALOX5AP
CRH
XLOC_013057
ZFP36
SNX31
ANGPT2
SLC1A5
XLOC_004207
ANGPTL4
XLOC_006890
OPALIN
ETV4
FCGR2C
PDLIM1
C5AR1
GPR4
C1QB
FCER1A
C17orf104
XLOC_002049
HMGCS2
SYT8
XLOC_004875
XLOC_008963
XLOC_002593
XLOC_005567
SHOX
DYDC1
ADCYAP1
KIAA0040
XLOC_008989
CD84
XLOC_010135
CXCL13
XLOC_l2_002729
LOC400499
SERTM1
XLOC_007835
CSN2
XLOC_003016
XLOC_008111
XLOC_l2_008841
PKP1
XLOC_006905
XLOC_004135
OCLN
XLOC_005919
XLOC_003911
XLOC_008116
XLOC_l2_001640
LOC100131094
SALL4
XLOC_008833
XLOC_l2_005997
RXFP2
TMEM212
XLOC_l2_007595
CMKLR1
XLOC_011170
KIF6
C12orf74
KEL
ADAMTS7
ZNF599
NLRC4
XLOC_010696
XLOC_012631
LOC728208
XLOC_004201
BRCA2
CDK2
XLOC_005747
XLOC_l2_006449
SMTNL2
LOC253962
XLOC_009926
XLOC_008366
FLJ41350
EPN3
XLOC_007727
XLOC_004452
ACE
NEFH
LOC100507472
XLOC_012031
XLOC_010629
XLOC_000824
ADIPOQ
LHCGR
XLOC_000617
DMRT3
XLOC_006765
LOC100653007
XLOC_011016
XLOC_003486
CTNS
IFNE
DPP10
LOC645485
GRIA4
LOC100653284
XLOC_002884
XLOC_009463
FLJ46552
XLOC_001913
TMEM156
XLOC_001595
CD79A
SNORA28
XLOC_005063
RXFP1
XLOC_006712
NXPH2
XLOC_011350
LRRC38
BSPH1
XLOC_012725
SIRPB2
XLOC_l2_010875
SNCA
XLOC_008441
XLOC_002958
XLOC_004707
SRRM2
MAGEE2
SCN7A
WT1
KIAA1324
LOC440905
XLOC_009606
XLOC_005810
XLOC_007087
KIR3DL2
XLOC_003900
JPH2
LOC100128571
INSM1
LOC153469
CATSPER4
XLOC_003260
LOC148638
RNU11
CLNK
SCARNA14
XLOC_014192
XLOC_004421
PKHD1
KCNJ3
LOC729870
LOC729059
XLOC_002392
XLOC_010068
XLOC_l2_009929
LOC100505606
FAM19A1
PITX1
XLOC_004371
XLOC_005552
BEND2
XLOC_011570
XLOC_006839
XLOC_008697
XLOC_l2_011145
BNC2
DACH2
ALAS2
TM4SF19
XLOC_011614
XLOC_004886
XLOC_005056
XLOC_l2_004010
TAPBP
LOC100506241
IRGM
XLOC_002725
SLC25A48
XLOC_009280
C12orf68
LOC553137
FLJ25917
DUPD1
TAS2R16
ANXA10
XLOC_002829
RNASE7
UBTFL1
LGSN
XLOC_000624
XLOC_l2_010405
XLOC_000888
XLOC_000457
DAPP1
KCNJ1
XLOC_013119
XLOC_011259
LOC100506128
TTLL6
XLOC_014014
LOC440970
TAS2R42
KIR2DS3
KRT17
RSPO2
XLOC_012716
MAGEB5
XLOC_010113
SACS-AS1
XLOC_l2_014217
XLOC_010576
XLOC_004529
XLOC_000866
LOC100505817
GP2
XLOC_002688
XLOC_002346
KRT38
XLOC_l2_015265
KYNU
XLOC_l2_012570
RTN4RL1
XLOC_008696
XLOC_000363
XLOC_004091
Q37NU8
LOC100507207
LOC100506944
SPAG6
LOC100131316
XLOC_004924
XLOC_003366
ACSM3
MYT1L
KLK6
XLOC_000483
PRAMEF4
GPR174
XLOC_003136
XLOC_003810
XLOC_008903
SNORD67
LOC100133612
XLOC_002788
XLOC_014369
XLOC_009361
XLOC_003825
D21S2090E
RN5-8S1
PRSS33
XLOC_011891
XLOC_008391
HBB
PLCH1
MRC1
SPHKAP
XLOC_003821
XLOC_013822
XLOC_008653
XLOC_011798
XLOC_004539
XLOC_011708
XLOC_004965
XLOC_l2_015142
TMEM155
LOC100652760
XLOC_010407
FLJ25328
TMPRSS11B
LOC158434
XLOC_008664
LOC100129427
KLK11
GCNT4
XLOC_012064
TSGA10IP
LOC100505795
XLOC_l2_001037
NFKBIZ
BEX5
ADM
HSD11B2
ZNF184
PLCZ1
STON1-GTF2A1L
XLOC_010423
XLOC_012561
SNORD17
OTOGL
XLOC_l2_010772
LOC100505983
XLOC_005535
XLOC_012143
XLOC_002563
MAS1
XLOC_012301
XLOC_006314
EDN1
HDGF
FLT3
XLOC_000947
FLJ16734
XLOC_013447
CYP2C8
CD200
VEGFA
C3orf30
PRO1768
LOC100507443
LOC100508233
P2RX7
RAB27B
PARM1
XLOC_002241
XLOC_008901
CBLN1
F11
NRIP3
NPPC
TAL1
XLOC_l2_000080
XLOC_l2_013233
XLOC_l2_006944
IPCEF1
XLOC_010851
LHX9
CHPF
XLOC_012843
FGF19
XLOC_001173
RBP3
HOXA6
WBSCR17
NECAP1
IL18RAP
TNFSF15
VEPH1
PHF17
DYDC2
XLOC_009652
CXorf59
XLOC_007162
XLOC_004398
MPZ
LHX3
ANKRD7
MMP13
SPRED3
MEPE
ULBP1
LOC401093
XLOC_006487
XLOC_003974
XLOC_l2_005667
LOC100130027
OR4D9
CNGA3
SLC14A1
LOC100506379
XLOC_l2_000691
LOC100507066
NRG1
TMEM191C
TCEB3C
CEACAM18
XLOC_008188
XLOC_006123
LOC100506890
XLOC_007026
LINC00189
C12orf28
XLOC_l2_001605
ZSCAN5B
XLOC_002308
XLOC_010336
LOC100506304
XLOC_l2_010636
ZBED6
XLOC_000723
CPA2
GJA4
NEDD9
XLOC_l2_001322
XLOC_009005
EDDM3A
MAEL
DUSP5P
MCCD1
XLOC_009095
XLOC_010733
XLOC_l2_001772
XLOC_l2_001810
XLOC_002887
IL13RA2
XLOC_013293
EGR2
XLOC_001488
XLOC_013698
XLOC_006271
SLC2A13
XLOC_005471
PRG4
XLOC_004985
MYBPC2
LOC100129060
XLOC_000730
XLOC_004343
XLOC_000280
PRAMEF12
RSPO3
LYPD3
RFPL2
XLOC_001325
METTL21C
XLOC_005215
XLOC_009705
XLOC_001497
XLOC_005443
WDR69
XLOC_007193
XLOC_014348
XLOC_005572
XLOC_006525
XLOC_001779
XLOC_l2_010415
XLOC_004944
XLOC_002867
XLOC_l2_004954
XLOC_002792
XLOC_006838
MUC6
XLOC_002530
LOC729681
CCDC67
FLJ20518
MUM1L1
THEMIS
XLOC_011723
GPR26
XLOC_008428
XLOC_009415
LOC153910
XLOC_l2_013040
XLOC_004754
LOC100506050
ABCG5
45362
C8orf47
XLOC_010616
LOC257358
DUOX2
NELL1
CHSY3
XLOC_008466
HMG20A
NLRP2
ENTPD3
NPHP3-AS1
XLOC_010740
KCNQ1
HS3ST2
TYRP1
MIMT1
XLOC_012727
XLOC_002993
SNX20
LOC389332
XLOC_006269
XLOC_004276
XLOC_010057
XLOC_003172
LOC730159
LOC731656
XLOC_l2_011062
TTTY23
XLOC_012847
GNG3
XLOC_l2_008214
XLOC_006283
XLOC_l2_000969
XLOC_009564
XLOC_004018
LOC100131298
LOC391322
POTED
BPIFB4
XLOC_003897
RP1L1
PPME1
XLOC_l2_010697
XLOC_004181
PRPH2
PNMA6A
FLJ43879
XLOC_013495
VSTM1
LOC100129973
LYZL6
SLC22A18AS
PTPRO
XLOC_008646
XLOC_003495
HNF4G
XLOC_000555
XLOC_l2_007933
SMPX
LOC100130815
SYT4
XLOC_013723
SNORD30
LOC100506293
ADAMTS20
OXGR1
XLOC_001117
XLOC_011043
XLOC_006857
OR2L13
XLOC_011807
XLOC_005082
XLOC_003256
XLOC_003370
XLOC_010931
XLOC_000412
C1orf111
NEFM
GJB4
XLOC_001768
RTN1
XLOC_l2_010601
SEMA3C
TRAT1
XLOC_l2_011514
PVRL3-AS1
C18orf42
SLN
C17orf39
VNN1
XLOC_l2_008031
XLOC_005775
TNFRSF10A
MSMB
XLOC_010545
SULF1
LOC387720
LOC100505649
LOC100505825
XLOC_011976
TPBG
XLOC_010191
XLOC_006001
XLOC_011054
XLOC_002238
NMNAT2
SLC28A1
FBXO40
DHRS7C
PTGFR
XLOC_004102
LOC100287814
XLOC_l2_015187
XLOC_008700
BPI
LOC100189589
XLOC_007734
CER1
HTR2C
TARP
XLOC_011973
XLOC_001523
SNORD12C
PNOC
LOC100507562
XLOC_002432
XLOC_l2_007135
XLOC_005067
XLOC_011387
LOC100130887
XLOC_011308
DSP
LOC100506405
MGC16075
C21orf128
ANKRD34C
XLOC_l2_011277
CCL18
CRHBP
XLOC_000616
XLOC_004471
PABPC1L2A
HBD
SH2D1B
PNMA2
XLOC_007278
PRMT8
GXYLT2
CARTPT
XLOC_003319
LOC100507030
FLJ32063
LOC644717
XLOC_001496
MIR31HG
SST
XLOC_009037
LOC100129373
PANK4
MAGEA4
IRX1
XLOC_013737
SLC10A4
XLOC_l2_011118
XLOC_012712
XLOC_007253
LRTM2
NMU
XLOC_003648
XLOC_010450
PPP1R14C
LOC286184
TRIM43
SCARNA9
PDYN
XLOC_004590
XLOC_010920
XLOC_003742
XLOC_011944
ACOT7
XLOC_006010
LOC100653103
TAC1
SEMA3A
DLX2
ELAVL4
XLOC_001853
MKX
SERTAD4
SNORD1B
SLC38A8
XLOC_009831
GABRA1
SCAND3
BTBD11
SP9
SLC27A2
SLC1A6
GPR88
NT5DC3
MAPK13
LOC100129480
KLF5
ENO2
PCP4L1
HMGCLL1
XLOC_011095
PDK4
CPNE4
PPEF1
EFNA3
DGAT2
PLA2G4D
ABCC12
XLOC_004935
AMPH
CXorf28
FKSG83
NEUROD6
C1orf173
CLRN3
FREM3
TUBA3C
XLOC_000294
REEP1
SCG2
XLOC_014410
DKFZP586K1520
C10orf107
KNCN
S100A12
XLOC_006819
UOX
XLOC_l2_001543
KCNG1
WNT2
CTXN3
XLOC_l2_008396
SYNPO2
UBE2QL1
APOLD1
XLOC_l2_003240
MAL2
XLOC_002251
XLOC_004669
CLVS1
XLOC_003988
SLC39A2
NUDT11
LOC643551
MGC24103
LOC100507360
PTPN5
LOC100507503
SPATA2L
FOLH1B
Q6F132
TRHDE
XLOC_l2_015448
ZWILCH
FRMPD2
SF3B4
XLOC_012537
XLOC_l2_011327
PCDH8
ZCCHC12
C17orf102
XLOC_003523
XLOC_005634
XLOC_001231
RMI2
WARS2
LOC344967
GPA33
XLOC_012616
XLOC_008207
XLOC_l2_003881
XLOC_011947
PRDM12
C1QL3
CRYM
SCG5
MRAP2
PTPN3
RNU2-2
DSC1
LOC574538
DUSP2
XLOC_009417
XLOC_000635
PDGFD
TMEM125
SDR16C5
FCGR2B
MCHR1
XLOC_007993
XLOC_002326
ENPP6
HTR7P1
TAGLN3
LOC100505504
SOSTDC1
CNTN5
CLDN20
SH3GL2
PPM1E
GABRD
SYP
CCDC113
LOC100129089
LOC100505734
DIRAS2
YTHDC1
FBXL21
XLOC_014088
OR2L8
AFP
LOC100506291
XLOC_002310
BTBD16
GYPE
PVRL1
LOC100288902
CDH8
SNORD66
GREM2
CARNS1
SNORD105B
STAT4
XLOC_014329
KISS1R
ZNF385B
GPR82
SFRP2
XLOC_l2_008313
EGFL6
PCSK1
LBP
TRIM17
IL7R
ADAMTS3
XLOC_011899
XLOC_012617
CIDEA
ZBBX
XLOC_007499
XLOC_002938
FAT2
XLOC_009887
UBASH3B
LILRA3
DYNC1I1
PVALB
LOC388906
SNORD125
PF4
LOC100130778
OPRK1
PTH2R
INSM2
SAGE1
ADRA1D
S100P
XLOC_004271
MC4R
